# Supplementary material for: Transcriptional profiling and genetic analysis of a cystic fibrosis airway-relevant model shows asymmetric responses to growth in a polymicrobial community
Source: Microbiol Spectr. 2023 Sep 29;11(5):e02201-23. doi: 10.1128/spectrum.02201-23 (PMC10580927; doi:10.1128/spectrum.02201-23)
Supplement: Table S1 — Differentially regulated genes in P. aeruginosa across several different growth conditions. [file spectrum.02201-23-s0002.xlsx]

## Sheet: Cover Page
Table S1. Differentially regulated genes in P. aeruginosa across several different growth conditions
This table shows the list of genes that are differentially regulated in P. aeruginosa across each of the tested growth conditions as compared to the transcriptional profile of the standard mixed condition.
Sheet 2 (Raw data): Raw differential expression data of each growth condition when compared to the mixed sample.
Sheet 3 (Mix vs lasR): The differential expression of genes in P. aeruginosa when comparing the monoculture ΔlasR condition as compared to the Mix growth condition.
Sheet 4 (Mix vs Mix base): The differential expression of genes in P. aeruginosa when comparing the Mix condition grown in the absence of mucin as compared to the Mix growth condition.
Sheet 5 (Mix vs Mix lasR): The differential expression of genes in P. aeruginosa when comparing the Mix ΔlasR condition as compared to the Mix growth condition.
Sheet 6 (Mix vs Mix lasR swap): The differential expression of genes in P. aeruginosa when comparing the Mix ΔlasR condition supplemented with fresh media for 15 minutes after 24h of growth as compared to the Mix growth condition.
Sheet 7 (Mix vs Mix lasR + tob): The differential expression of genes in P. aeruginosa when comparing the Mix ΔlasR condition when supplemented for 15 minutes with fresh media containing tobramycin after 24h of growth as compared to the Mix growth condition.
Sheet 8 (Mix vs Mix swap): The differential expression of genes in P. aeruginosa when comparing the Mix condition supplemented with fresh media after 24h as compared to the Mix growth condition.
Sheet 9 (Mix vs Mix + tob): The differential expression of genes in P. aeruginosa when comparing the Mix condition supplemented with 15 minutes with fresh media containing tobramycin after 24h of growth as compared to the Mix growth condition.
Sheet 10 (Mix vs PA14): The differential expression of genes in P. aeruginosa when comparing the PA14 monoculture condition as compared to the Mix growth condition.
Sheet 11 (Raw read counts): The reads per gene from each experimental condition.

## Sheet: Raw data
locus_tag	old_locus_tag	Start	End	Strand	Name	Kegg_pathway	Kegg_pathway_name	UniProtKB AC	PA14_Mix_vs_lasR_res.log2FoldChange	PA14_Mix_vs_Mix_base.log2FoldChange	PA14_Mix_vs_Mix_lasR.log2FoldChange	PA14_Mix_vs_Mix_lasR_swap.log2FoldChange	PA14_Mix_vs_Mix_lasR_tob.log2FoldChange	PA14_Mix_vs_Mix_swap.log2FoldChange	PA14_Mix_vs_Mix_tob.log2FoldChange	PA14_Mix_vs_PA14.log2FoldChange	-	PA14_Mix_vs_lasR_res.padj	PA14_Mix_vs_Mix_base.padj	PA14_Mix_vs_Mix_lasR.padj	PA14_Mix_vs_Mix_lasR_swap.padj	PA14_Mix_vs_Mix_lasR_tob.padj	PA14_Mix_vs_Mix_swap.padj	PA14_Mix_vs_Mix_tob.padj	PA14_Mix_vs_PA14.padj
PA14_RS00005	PA14_00010	483	2027	+	dnaA	pau02020	Two-component system	Q02V80	-0.373618	-0.294609	-0.107642	-0.433012	-0.636931	-0.452429	-0.62955	-0.348685	-	1	1	1	1	0.115296	1	0.147152	1
PA14_RS00010	PA14_00020	2056	3159	+	dnaN	pau03030, pau03430, pau03440	DNA replication , Mismatch repair , Homologous recombination	A0A0H2ZIW1	-0.291077	-0.411304	-0.036526	-0.772051	-1.15389	-0.812882	-1.17023	-0.260364	-	1	1	1	0.000300885	2.27306e-12	6.0568e-05	9.92583e-13	1
PA14_RS00020	PA14_00050	4275	6695	+	gyrB	#N/A	#N/A	A0A0H2ZJS1	-0.301428	-0.397695	-0.0654405	-0.431407	-0.862947	-0.443994	-0.860269	-0.267659	-	1	1	1	1	5.93909e-05	1	6.77923e-05	1
PA14_RS00025	PA14_00060	7018	7791	-	0	pau00561, pau00564, pau01100, pau01110	Glycerolipid metabolism , Glycerophospholipid metabolism , Metabolic pathways , Biosynthesis of secondary metabolites	A0A0H2ZJX4	-0.265158	0.330648	-0.101065	-0.242524	-0.297256	-0.0777524	-0.320623	-0.165202	-	1	1	1	1	1	1	1	1
PA14_RS00030	PA14_00070	7803	8339	-	gmhB	pau00540, pau01100, pau01250	Lipopolysaccharide biosynthesis , Metabolic pathways , Biosynthesis of nucleotide sugars	A0A0H2ZK05	-0.374368	0.186858	-0.1747	-0.246633	-0.408258	-0.156894	-0.42263	-0.305639	-	1	1	1	1	1	1	1	1
PA14_RS00035	PA14_00080	8671	10377	+	0	#N/A	#N/A	A0A0H2ZJK8	0.126421	0.719344	0.00316805	0.567326	0.629726	0.694398	0.61001	0.0955617	-	1	0.107706	1	1	1	0.256168	1	1
PA14_RS00040	PA14_00090	10434	12488	-	glyS	pau00970	Aminoacyl-tRNA biosynthesis	Q02V73	-0.744717	-0.682184	-0.11274	-0.762447	-1.11101	-0.684023	-1.16469	-0.646735	-	0.27159	1	1	0.181166	7.3032e-06	1	1.19891e-06	1
PA14_RS00045	PA14_00100	12488	13435	-	glyQ	pau00970	Aminoacyl-tRNA biosynthesis	Q02V72	-0.696267	-0.767277	-0.149811	-0.671794	-0.78033	-0.694465	-0.780256	-0.569968	-	1	0.554927	1	1	0.417292	1	0.427322	1
PA14_RS00050	PA14_00110	13540	14091	+	0	pau03410	Base excision repair	A0A0H2ZIW5	-0.323876	0.0496322	0.0839001	-0.746853	-0.817695	-0.757408	-0.964194	-0.0670676	-	1	1	1	0.103942	0.0117723	0.122976	0.000302004	1
PA14_RS00055	PA14_00120	14236	15123	+	0	pau00540, pau01100	Lipopolysaccharide biosynthesis , Metabolic pathways	A0A0H2ZJS7	-0.531027	-0.269034	0.0109368	-0.570168	-0.827301	-0.544838	-0.839325	-0.36339	-	0.696949	1	1	0.233259	1.3681e-05	0.565848	1.08237e-05	1
PA14_RS00060	PA14_00130	15208	15474	+	0	#N/A	#N/A	A0A0H2ZJX8	-0.463262	-0.215371	-0.0603424	-0.371788	-0.365666	-0.343496	-0.307522	-0.377946	-	1	1	1	1	1	1	1	1
PA14_RS00065	PA14_00140	15621	16274	+	0	#N/A	#N/A	A0A0H2ZK11	-0.461395	-0.398845	-0.491354	0.0782352	0.302986	0.183732	0.307961	-0.392613	-	1	1	1	1	1	1	1	1
PA14_RS00070	PA14_00150	16336	16608	-	0	#N/A	#N/A	A0A0H2ZJL2	-0.333332	-0.316473	-0.40497	0.558188	0.774706	0.381847	0.728755	-0.236586	-	1	1	1	1	0.0510319	1	0.245766	1
PA14_RS00075	PA14_00160	16923	17240	-	0	#N/A	#N/A	A0A0H2ZIW8	-0.482472	-0.12729	-0.0831215	-0.134788	-0.431575	-0.286831	-0.35066	-0.46241	-	0.272029	1	1	1	1	1	1	0.552053
PA14_RS00080	PA14_00170	17389	18762	-	trkA	#N/A	#N/A	A0A0H2ZJT5	-0.334942	-0.337721	-0.0647944	-0.470589	-1.22793	-0.557423	-1.2289	-0.345085	-	1	1	1	1	2.34978e-11	1	2.83716e-11	1
PA14_RS00085	PA14_00180	18789	20093	-	rsmB	#N/A	#N/A	A0A0H2ZJY3	-0.916001	-0.071087	-0.00127106	-0.143475	-0.868504	-0.0935328	-0.760149	-0.866428	-	0.0405674	1	1	1	0.119128	1	1	0.123468
PA14_RS00090	PA14_00190	20090	21034	-	fmt	pau00670, pau00970, pau01100	One carbon pool by folate , Aminoacyl-tRNA biosynthesis , Metabolic pathways	Q02V63	-0.974552	-0.231862	-0.0991943	-0.227023	-0.709902	-0.184452	-0.570605	-0.926474	-	0.0399511	1	1	1	1	1	1	0.110455
PA14_RS00095	PA14_00200	21088	21594	-	def	#N/A	#N/A	A0A0H2ZK18	-0.504863	-0.441773	-0.031242	-0.649745	-0.993639	-0.68559	-0.843898	-0.340566	-	1	1	1	0.155836	7.5499e-07	0.0600198	0.000311986	1
PA14_RS00100	PA14_00210	21733	22758	+	0	#N/A	#N/A	A0A0H2ZJL6	0.0240945	-0.474278	0.207386	-0.400634	-1.01279	-0.722714	-1.2357	0.0189865	-	1	1	1	1	6.19336e-07	0.0265039	2.92766e-11	1
PA14_RS00105	PA14_00230	22893	23981	+	dprA	#N/A	#N/A	A0A0H2ZIX1	0.0600749	0.0338699	0.118086	1.13222	0.889907	0.912312	0.833206	-0.765528	-	1	1	1	1	1	1	1	1
PA14_RS00110	PA14_00240	24022	24579	+	0	#N/A	#N/A	Q02V59	-0.641911	-0.421403	0.0847069	-0.696409	-0.798095	-0.610205	-0.880349	-0.63698	-	2.03683e-05	0.633935	1	1.66571e-06	1.80743e-09	0.000306117	2.11196e-11	2.67854e-05
PA14_RS00115	PA14_00250	24589	25566	-	0	#N/A	#N/A	A0A0H2ZJU1	-0.148753	-0.37025	0.201793	-0.679465	-0.675091	-0.764651	-0.776727	0.0928058	-	1	1	1	1	1	1	1	1
PA14_RS00120	PA14_00280	25757	26674	+	hemF	pau00860, pau01100, pau01110, pau01240	Porphyrin metabolism , Metabolic pathways , Biosynthesis of secondary metabolites , Biosynthesis of cofactors	Q02V57	-0.354335	-0.792131	0.306471	-0.17362	-0.579528	-0.253051	-0.609527	-0.122113	-	1	0.0706636	1	1	1	1	1	1
PA14_RS00125	PA14_00290	26732	27556	+	aroE	pau00400, pau00999, pau01100, pau01110, pau01230	Phenylalanine, tyrosine and tryptophan biosynthesis , Biosynthesis of various plant secondary metabolites, Metabolic pathways , Biosynthesis of secondary metabolites , Biosynthesis of amino acids	A0A0H2ZJY6	-0.318708	-0.411403	0.254112	-0.0775771	-0.472285	-0.0981781	-0.434489	-0.212289	-	1	1	1	1	1	1	1	1
PA14_RS00130	PA14_00300	27667	28653	+	0	#N/A	#N/A	A0A0H2ZK23	-0.472372	0.206405	-0.787213	-0.289486	-0.291643	0.244437	-0.268407	0.885567	-	1	1	1	1	1	1	1	1
PA14_RS00135	PA14_00310	28634	29920	+	0	#N/A	#N/A	A0A0H2ZJM0	-0.523778	0.95453	-0.736221	-0.126505	-0.320532	0.80853	-0.0633979	0.617471	-	1	1	1	1	1	1	1	1
PA14_RS00140	PA14_00320	29917	30519	+	0	#N/A	#N/A	A0A0H2ZIX3	-1.13768	0.941979	-0.370969	0.232979	0.0437582	0.814693	0.284496	-0.0250633	-	1	1	1	1	1	1	1	1
PA14_RS00145	PA14_00340	30523	32076	-	0	#N/A	#N/A	A0A0H2ZJU7	-0.28179	0.762896	-0.0131693	0.688663	0.968202	1.1246	0.994155	-0.0998833	-	1	1	1	1	1	1	1	1
PA14_RS00150	PA14_00360	32081	33004	-	0	pau02010	ABC transporters	A0A0H2ZJZ0	-0.140943	-0.33822	0.146241	-0.105731	0.42037	-0.0200353	0.394626	-0.0693931	-	1	1	1	1	1	1	1	1
PA14_RS00155	PA14_00380	33021	34532	-	betC	#N/A	#N/A	A0A0H2ZK30	0.239915	0.126364	0.311457	0.235137	0.276851	0.152045	0.196645	0.164112	-	1	1	1	1	1	1	1	1
PA14_RS00160	PA14_00400	34645	35559	+	0	#N/A	#N/A	A0A0H2ZJM3	-0.44978	-0.487875	0.220904	-0.560542	-0.540472	-0.546477	-0.490704	-0.469753	-	1	1	1	1	1	1	1	1
PA14_RS00165	PA14_00410	35570	35947	+	0	#N/A	#N/A	A0A0H2ZIX6	-0.120314	-0.00261026	0.27094	-0.663753	-0.817985	-0.638788	-1.04764	-0.24854	-	1	1	1	1	1	1	0.127653	1
PA14_RS00170	PA14_00420	35926	36291	-	0	#N/A	#N/A	A0A0H2ZJV3	-0.0803775	-0.0915263	0.152467	-0.35588	-0.424471	-0.393622	-0.644606	-0.175389	-	1	1	1	1	1	1	1	1
PA14_RS00175	PA14_00430	36299	36922	-	0	pau02020	Two-component system	A0A0H2ZJZ4	-0.419687	-0.229252	-0.267149	-0.413363	-0.368584	-0.444551	-0.594662	-0.238596	-	1	1	1	1	1	1	1	1
PA14_RS00180	PA14_00440	37108	37914	-	trpA	pau00260, pau00400, pau01100, pau01110, pau01230	Glycine, serine and threonine metabolism , Phenylalanine, tyrosine and tryptophan biosynthesis , Metabolic pathways , Biosynthesis of secondary metabolites , Biosynthesis of amino acids	Q02V45	-1.66383	-0.0792795	-0.951084	-3.02967	-3.06537	-3.12397	-3.17922	-0.558809	-	1	1	1	5.4704e-06	3.37865e-06	1.73333e-06	8.12534e-07	1
PA14_RS00185	PA14_00450	37911	39119	-	trpB	pau00260, pau00400, pau01100, pau01110, pau01230	Glycine, serine and threonine metabolism , Phenylalanine, tyrosine and tryptophan biosynthesis , Metabolic pathways , Biosynthesis of secondary metabolites , Biosynthesis of amino acids	A0A0H2ZK36	-1.70116	-0.387993	-0.943122	-3.21578	-3.01443	-3.30016	-3.31778	-0.519134	-	0.274178	1	1	9.23345e-11	3.33137e-09	2.07368e-11	1.40014e-11	1
PA14_RS00190	PA14_00460	39223	40110	+	trpI	#N/A	#N/A	A0A0H2ZJM6	-1.04235	-0.458582	0.123493	-0.414191	-0.0396092	-0.571668	-0.159956	-0.848791	-	1.50003e-08	1	1	1	1	1	1	5.32654e-05
PA14_RS00195	PA14_00470	40211	40426	+	0	#N/A	#N/A	A0A0H2ZIY0	0.761359	1.01508	-0.0214748	-0.670554	-0.411788	-1.2436	-0.473327	1.0852	-	1	0.045252	1	1	1	0.000674191	1	0.00983282
PA14_RS00200	PA14_00480	40610	40837	+	0	#N/A	#N/A	A0A0H2ZJV9	0.532695	1.10541	-0.0798192	-0.332804	-0.532146	-0.850847	-0.762823	0.839339	-	1	0.00191125	1	1	1	0.771836	1	0.616462
PA14_RS00205	PA14_00490	41133	42821	+	tpsB2	#N/A	#N/A	A0A0H2ZJZ8	0.139541	-0.222224	0.212926	-0.250896	-0.207421	-0.2215	-0.290253	-0.400257	-	1	1	1	1	1	1	1	1
PA14_RS00210	PA14_00510	42934	53265	+	tpsA2	#N/A	#N/A	A0A0H2ZK44	0.603351	0.192482	0.564191	0.153313	-0.0196335	-0.124689	-0.49844	-0.54335	-	1	1	1	1	1	1	1	1
PA14_RS31165	0	53265	53732	+	0	#N/A	#N/A	#N/A	-0.0021255	0.0703964	-0.0792022	-0.500404	-1.03085	-0.549952	-0.96366	-0.467154	-	1	1	1	1	0.0907075	1	0.416382	1
PA14_RS31320	0	53955	54425	+	0	#N/A	#N/A	#N/A	-0.312083	0.1701	-0.210908	0.524882	0.0711757	0.437326	0.196254	-0.396485	-	1	1	1	1	1	1	1	1
PA14_RS00220	PA14_00530	54909	55304	+	0	#N/A	#N/A	A0A0H2ZIY3	0.0875607	-0.0506867	-0.0981731	0.282389	0.123234	0.14293	0.266635	-0.0386121	-	1	1	1	1	1	1	1	1
PA14_RS00225	PA14_00550	55575	56828	-	0	#N/A	#N/A	A0A0H2ZJW4	-0.300464	0.278378	0.105124	-0.00588855	0.400265	-0.0643583	0.340248	-0.538159	-	1	1	1	1	1	1	1	0.258587
PA14_RS00230	PA14_00560	57148	58476	+	exoT	#N/A	#N/A	A0A0H2ZK02	-1.0944	3.5716	-0.0491973	-0.758034	-1.76695	-0.954786	-1.9342	-0.54172	-	0.165321	2.89209e-39	1	1	9.63818e-08	1	1.41483e-09	1
PA14_RS00235	PA14_00570	59018	59704	+	0	#N/A	#N/A	A0A0H2ZK49	0.123249	-0.276702	0.444382	-0.67525	-1.02587	-1.10432	-1.39785	-0.833265	-	1	1	1	1	1	1	1	1
PA14_RS00240	PA14_00580	59735	60088	+	0	#N/A	#N/A	A0A0H2ZJN3	0.216897	-0.365218	0.567063	-0.866938	-0.991986	-1.22053	-1.50287	-0.936162	-	1	1	1	1	1	1	0.150935	1
PA14_RS00245	PA14_00590	60085	60750	+	0	#N/A	#N/A	A0A0H2ZIY7	0.177584	-0.158734	0.652142	-0.724374	-0.83589	-1.05495	-1.51752	-1.19335	-	1	1	1	1	1	1	0.00562966	0.628418
PA14_RS00250	PA14_00600	60765	61148	-	0	#N/A	#N/A	A0A0H2ZJX1	-0.0523695	0.13715	0.807528	0.132668	0.144893	-0.0189001	-0.469728	-1.51616	-	1	1	1	1	1	1	1	0.0361818
PA14_RS00255	PA14_00620	61430	63091	-	0	#N/A	#N/A	A0A0H2ZK06	-0.0759053	0.496392	0.434328	0.717993	0.961696	0.357271	0.585164	-0.59129	-	1	1	1	1	1	1	1	1
PA14_RS00260	PA14_00630	63701	63841	+	0	#N/A	#N/A	A0A0H2ZK54	0.734914	1.42557	0.126548	-0.220491	0.442954	0.0980802	0.11168	0.643751	-	1	0.00734464	1	1	1	1	1	1
PA14_RS31505	0	63903	64040	+	0	#N/A	#N/A	#N/A	0.351213	1.70854	-0.0946269	-0.285779	-0.0442358	-0.459873	0.0815549	0.803591	-	1	1.3361e-06	1	1	1	1	1	1
PA14_RS00265	PA14_00640	64665	66497	+	asnB	pau00250, pau01100, pau01110, pau01230	Alanine, aspartate and glutamate metabolism , Metabolic pathways , Biosynthesis of secondary metabolites , Biosynthesis of amino acids	A0A0H2ZJN6	0.131129	1.12941	-0.271042	-0.577509	0.110562	-0.614074	-0.0738928	0.599402	-	1	0.000711932	1	1	1	1	1	1
PA14_RS00270	PA14_00650	66550	66978	-	0	#N/A	#N/A	A0A0H2ZIZ5	0.0717816	1.41336	0.0176272	-0.119393	0.74182	0.0787302	0.394564	0.0944734	-	1	0.0024513	1	1	1	1	1	1
PA14_RS00275	PA14_00660	67187	67735	-	0	#N/A	#N/A	Q02V26	-0.16222	-0.195209	0.177517	-0.913973	-1.08374	-1.24399	-1.17892	-0.190858	-	1	1	1	0.0286554	0.000265749	1.73415e-05	4.83553e-05	1
PA14_RS00280	PA14_00670	67774	68280	-	0	#N/A	#N/A	A0A0H2ZJX7	-0.614581	-0.243113	0.0784099	-1.25762	-1.40734	-1.44024	-1.44525	-0.365685	-	1	1	1	1.82145e-05	1.59537e-07	1.48427e-07	8.49344e-08	1
PA14_RS00285	PA14_00680	68346	69266	-	osaR	#N/A	#N/A	A0A0H2ZK09	-1.16668	-0.099425	0.309428	-0.2604	-0.138747	-0.225646	-0.352583	-1.14785	-	0.0331746	1	1	1	1	1	1	0.0464817
PA14_RS00290	PA14_00690	69374	70261	+	0	#N/A	#N/A	A0A0H2ZK59	0.0354522	0.0295827	0.113128	-0.270219	0.108083	-0.218877	0.140089	0.326015	-	1	1	1	1	1	1	1	1
PA14_RS00295	PA14_00700	70324	71028	+	dsbM	#N/A	#N/A	A0A0H2ZJP1	-0.433813	-0.00417178	0.0891692	-0.23321	0.356464	-0.254115	0.278783	-0.178117	-	1	1	1	1	1	1	1	1
PA14_RS00300	PA14_00710	71112	71567	+	0	#N/A	#N/A	A0A0H2ZJ00	1.52731	1.6123	-0.183433	-0.362814	0.568884	-1.2049	0.27984	2.2274	-	0.000206257	3.67338e-05	1	1	1	0.546629	1	4.0159e-12
PA14_RS00305	PA14_00720	71678	71911	+	0	#N/A	#N/A	A0A0H2ZJY2	0.634277	0.491608	0.0809484	-0.621236	-0.152621	-0.941217	-0.251867	0.970388	-	0.16559	1	1	0.719865	1	0.000242561	1	6.67689e-07
PA14_RS00310	PA14_00730	71923	72360	-	0	#N/A	#N/A	A0A0H2ZK13	0.481096	0.373245	0.104449	-0.43385	0.00389722	-0.47656	-0.0474131	0.64923	-	1	1	1	1	1	1	1	1
PA14_RS00315	PA14_00740	72417	72833	-	0	#N/A	#N/A	A0A0H2ZK65	1.24052	0.0107836	0.0127698	0.00960658	1.32414	-0.111013	1.27361	1.71656	-	0.000180898	1	1	1	2.06337e-05	1	0.000117336	7.29948e-11
PA14_RS00320	PA14_00750	72925	74052	+	0	#N/A	#N/A	A0A0H2ZJP6	-0.0944182	0.314248	0.223307	-0.0465244	-0.0479125	0.0706706	-0.0390104	-0.040469	-	1	1	1	1	1	1	1	1
PA14_RS00325	PA14_00760	74060	75043	-	0	#N/A	#N/A	A0A0H2ZJ05	-0.0649602	-0.355933	0.111979	-0.186993	-0.172976	-0.312341	-0.288917	-0.360482	-	1	1	1	1	1	1	1	1
PA14_RS00330	PA14_00770	75076	75741	-	0	pau00630, pau01100, pau01110	Glyoxylate and dicarboxylate metabolism , Metabolic pathways , Biosynthesis of secondary metabolites	A0A0H2ZJY8	-0.109464	-0.558075	0.165728	-0.350628	-0.391957	-0.405923	-0.5606	-0.0656359	-	1	0.0272882	1	1	1	1	0.0369948	1
PA14_RS00335	PA14_00780	75734	76276	-	0	#N/A	#N/A	A0A0H2ZK15	-0.277738	-0.64374	0.0765001	-0.58153	-0.591076	-0.812699	-0.887797	-0.119991	-	1	0.0387445	1	0.321635	0.189704	0.000312998	9.98494e-06	1
PA14_RS00340	PA14_00790	76354	78399	+	prlC	#N/A	#N/A	A0A0H2ZK71	-0.187158	-0.568321	0.206237	-0.8875	-1.2519	-0.984886	-1.27045	-0.146655	-	1	1	1	0.00202885	3.76944e-09	9.73971e-05	1.92447e-09	1
PA14_RS00345	PA14_00800	78396	78671	+	0	#N/A	#N/A	A0A0H2ZJQ0	-0.127719	-0.63478	0.161898	-0.466828	-0.818935	-0.523737	-0.818009	-0.099505	-	1	1	1	1	0.0847338	1	0.102271	1
PA14_RS00350	PA14_00810	78760	79818	+	0	#N/A	#N/A	A0A0H2ZJ11	-0.0683451	-0.437883	0.0918139	0.159121	0.256671	0.053883	0.15418	-0.0399458	-	1	1	1	1	1	1	1	1
PA14_RS00355	PA14_00820	80049	80963	-	tagQ	#N/A	#N/A	A0A0H2ZJZ5	1.05848	-0.38328	0.565541	-0.68743	-0.370429	-1.19315	-0.722956	-0.281548	-	2.56919e-05	1	1	1	1	9.09043e-07	0.487287	1
PA14_RS00360	PA14_00830	81025	82737	-	tagR	#N/A	#N/A	A0A0H2ZK19	0.475151	-0.0172765	0.145133	-0.164114	0.0980987	-0.24056	-0.00752215	0.0989426	-	1	1	1	1	1	1	1	1
PA14_RS00365	PA14_00850	82730	83929	-	tagS	#N/A	#N/A	A0A0H2ZK77	0.354036	0.204975	0.434004	1.21951	1.23054	0.594003	1.00385	-1.07961	-	1	1	1	1	1	1	1	1
PA14_RS00370	PA14_00860	83929	84648	-	tagT	#N/A	#N/A	A0A0H2ZJQ6	0.796667	0.621372	0.758615	1.29811	1.2739	0.825846	1.0034	-1.09191	-	1	1	1	1	1	1	1	1
PA14_RS00375	PA14_00875	84645	87743	-	ppkA	pau02025, pau03070	Biofilm formation, Bacterial secretion system	A0A0H2ZKT3	0.857371	0.0466897	0.43532	0.578799	0.492579	-0.060626	-0.159469	-0.366513	-	0.203452	1	1	1	1	1	1	1
PA14_RS00380	PA14_00890	87751	88479	-	pppA	pau02025, pau03070	Biofilm formation, Bacterial secretion system	A0A0H2ZJ15	1.0033	-0.0817992	0.403826	0.365417	0.121178	-0.0893005	-0.281762	-0.679497	-	0.60652	1	1	1	1	1	1	1
PA14_RS00385	PA14_00900	88489	89169	-	tagF	pau02025	Biofilm formation	A0A0H2ZK01	0.726325	0.322016	0.674278	0.548486	0.625397	0.491372	-0.245763	-0.45325	-	1	1	1	1	1	1	1	1
PA14_RS00390	PA14_00910	89166	92699	-	tssM	pau02025, pau03070	Biofilm formation, Bacterial secretion system	A0A0H2ZK24	0.983723	-0.217653	0.566709	0.223743	0.241401	-0.251408	-0.464194	-0.867489	-	0.508892	1	1	1	1	1	1	1
PA14_RS00395	PA14_00925	92696	94045	-	0	pau03070	Bacterial secretion system	A0A0H2ZKR2	1.20212	0.0293049	0.803717	0.326703	0.040374	-0.167396	-0.689658	-0.592421	-	0.120383	1	1	1	1	1	1	1
PA14_RS00400	PA14_00940	94052	95386	-	tssK	pau02025	Biofilm formation	A0A0H2ZK83	0.870048	-0.120031	0.623778	0.0503576	-0.155569	-0.441964	-0.711866	-0.652452	-	1	1	1	1	1	1	1	1
PA14_RS00405	PA14_00960	95402	95866	-	tssJ	pau03070	Bacterial secretion system	A0A0H2ZJR0	1.05373	-0.399649	0.717487	-0.057724	-0.186116	-0.602041	-0.870189	-0.559481	-	0.260165	1	1	1	1	1	1	1
PA14_RS00415	PA14_00990	97777	98811	+	tssA	pau02025	Biofilm formation	A0A0H2ZK28	0.434918	0.251962	0.177893	-0.423099	-0.474999	-0.284668	-0.21667	-0.416941	-	1	1	1	1	1	1	1	1
PA14_RS00420	PA14_01010	98900	99418	+	tssB	pau02025	Biofilm formation	A0A0H2ZK88	1.60569	-0.486915	0.569646	-0.961147	-0.878073	-1.54043	-1.2999	0.028864	-	3.13747e-05	1	1	1	1	0.000375548	0.0231513	1
PA14_RS00425	PA14_01020	99431	100927	+	tssC	pau02025	Biofilm formation	A0A0H2ZJR5	1.50785	-0.42552	0.544969	-0.901562	-0.878203	-1.23678	-1.61932	-0.0184691	-	0.000697698	1	1	1	1	0.102102	0.000110381	1
PA14_RS00430	PA14_01030	101003	101491	+	hcp	pau02025, pau03070	Biofilm formation, Bacterial secretion system	A0A0H2ZJ24	1.74737	-0.0235908	0.726236	-0.768208	-0.882377	-1.3179	-1.6916	-0.193816	-	0.000395953	1	1	1	1	0.381639	0.00176607	1
PA14_RS00435	PA14_01040	101659	102504	+	tagJ	#N/A	#N/A	A0A0H2ZK14	1.48771	-0.139249	0.57678	-0.132002	-0.102838	-0.625949	-0.593091	-0.303206	-	0.00183852	1	1	1	1	1	1	1
PA14_RS00440	PA14_01060	102506	103015	+	tssE	#N/A	#N/A	A0A0H2ZK32	1.50105	-0.440602	0.765811	0.0821198	0.0727679	-0.50084	-0.475708	-0.483472	-	0.000367688	1	1	1	1	1	1	1
PA14_RS00445	PA14_01070	103012	104871	+	tssF	#N/A	#N/A	A0A0H2ZK96	1.39636	0.0339199	0.730327	-0.0574393	-0.0688588	-0.731607	-0.876301	-0.467555	-	0.0156305	1	1	1	1	1	1	1
PA14_RS00450	PA14_01080	104835	105881	+	tssG	pau02025	Biofilm formation	A0A0H2ZJS0	1.30066	0.0760497	0.65904	-0.113098	0.0344403	-0.501931	-0.710165	-0.517682	-	0.021657	1	1	1	1	1	1	1
PA14_RS00455	PA14_01100	105874	108582	+	tssH	pau02025, pau03070	Biofilm formation, Bacterial secretion system	A0A0H2ZJ28	1.58772	0.111585	0.728083	0.170407	0.310528	-0.327425	-0.505083	-0.0388348	-	6.30159e-05	1	1	1	1	1	1	1
PA14_RS00460	PA14_01110	108629	110560	+	vgrG1a	pau03070	Bacterial secretion system	A0A0H2ZK21	1.3699	0.168195	0.614189	0.296768	0.73878	-0.11261	-0.0238342	-0.177411	-	2.56767e-06	1	1	1	1	1	1	1
PA14_RS00465	PA14_01120	110675	110959	-	0	#N/A	#N/A	A0A0H2ZK35	0.775187	-0.25869	0.554058	-0.138588	-0.142152	-0.656012	-0.444372	-0.175356	-	0.0847803	1	1	1	1	1	1	1
PA14_RS00470	PA14_01130	110972	111205	-	tis1	#N/A	#N/A	A0A0H2ZKA1	0.659877	-0.482531	0.508646	-0.291214	-0.320875	-0.828718	-0.6926	-0.294909	-	1	1	1	1	1	0.102128	1	1
PA14_RS00475	PA14_01140	111195	112577	-	tas1	#N/A	#N/A	A0A0H2ZJS4	0.94931	-0.315671	0.510469	-0.0665101	0.208468	-0.669054	-0.172405	-0.411252	-	0.253205	1	1	1	1	1	1	1
PA14_RS00480	PA14_01150	112593	113027	-	eagT6	#N/A	#N/A	A0A0H2ZJ35	0.759411	-0.271728	0.406869	-0.211141	-0.0258563	-0.354732	-0.191424	-0.26122	-	0.450822	1	1	1	1	1	1	1
PA14_RS00485	PA14_01160	113281	115506	+	vgrG1b	pau03070	Bacterial secretion system	A0A0H2ZK27	1.06607	0.488808	0.355299	-0.207942	-0.0411931	-0.251387	-0.0133264	0.403101	-	0.00111707	1	1	1	1	1	1	1
PA14_RS00490	PA14_01170	115534	115983	+	0	#N/A	#N/A	A0A0H2ZK40	1.15562	0.409895	0.61554	0.101883	0.141413	-0.330838	0.055486	-0.306748	-	1	1	1	1	1	1	1	1
PA14_RS00495	PA14_01180	116000	117112	+	0	#N/A	#N/A	A0A0H2ZKA6	1.27175	0.137459	0.687348	0.234125	0.231374	-0.153696	-0.0218713	-0.166891	-	0.272595	1	1	1	1	1	1	1
PA14_RS00500	PA14_01190	117109	118146	+	0	pau00061, pau00780, pau01100, pau01212, pau01240	Fatty acid biosynthesis , Biotin metabolism , Metabolic pathways , Fatty acid metabolism , Biosynthesis of cofactors	A0A0H2ZJS8	0.485853	0.107572	0.244642	0.292372	0.20865	-0.0198805	0.0251252	-0.757945	-	1	1	1	1	1	1	1	1
PA14_RS00505	PA14_01200	118146	119237	+	0	#N/A	#N/A	A0A0H2ZJ41	1.17056	-0.270899	0.244127	0.186508	0.0147774	0.168636	-0.411053	0.129473	-	0.00233682	1	1	1	1	1	1	1
PA14_RS00510	PA14_01220	119248	120168	+	0	#N/A	#N/A	A0A0H2ZK33	1.18752	-0.0577748	0.37189	0.261981	0.0343722	-0.0848469	-0.438239	0.120423	-	2.67372e-06	1	1	1	1	1	1	1
PA14_RS00515	PA14_01230	120178	121410	+	0	#N/A	#N/A	A0A0H2ZK43	0.889667	0.0433431	0.368945	0.372673	0.337416	0.148381	-0.0737392	-0.295078	-	0.522923	1	1	1	1	1	1	1
PA14_RS00520	PA14_01240	121786	122514	+	0	pau00910, pau01100	Nitrogen metabolism , Metabolic pathways	A0A0H2ZKB2	-0.0740298	0.0687292	-0.0156391	-0.889716	-1.02418	-0.85237	-1.03588	0.0594521	-	1	1	1	0.101599	0.00401357	0.263723	0.00386258	1
PA14_RS00525	PA14_01250	122725	124296	+	0	#N/A	#N/A	A0A0H2ZJT1	-0.0355391	-0.0379327	0.0687878	0.589445	1.00436	0.336415	0.886227	-0.0580017	-	1	1	1	1	0.0122895	1	0.205433	1
PA14_RS00530	0	124283	124921	-	0	#N/A	#N/A	#N/A	-0.0701169	-0.473436	0.285765	-0.0672902	-0.244412	-0.136622	-0.214747	-0.178509	-	1	1	1	1	1	1	1	1
PA14_RS00535	PA14_01290	125293	126417	+	coxB	pau00190, pau01100	Oxidative phosphorylation , Metabolic pathways	A0A0H2ZK39	0.562174	1.74773	-0.292958	-0.422968	-0.0532411	-0.281823	-0.1718	0.903834	-	1	5.24993e-13	1	1	1	1	1	0.105305
PA14_RS00540	PA14_01300	126427	128019	+	ctaD	pau00190, pau01100	Oxidative phosphorylation , Metabolic pathways	A0A0H2ZK46	0.46936	2.07185	-0.231276	0.0068819	0.474418	0.111431	0.476748	0.805363	-	1	9.27086e-10	1	1	1	1	1	1
PA14_RS00545	PA14_01310	128030	128584	+	0	pau00190, pau01100	Oxidative phosphorylation , Metabolic pathways	A0A0H2ZKB7	0.810297	2.09937	-0.168612	0.746738	1.2272	0.515459	1.10911	0.9922	-	1	2.6914e-06	1	1	1	1	1	1
PA14_RS00550	PA14_01320	128595	129482	+	0	pau00190, pau01100	Oxidative phosphorylation , Metabolic pathways	A0A0H2ZJT6	0.495763	1.3119	0.117084	0.538498	0.232578	0.442099	0.517039	0.591723	-	1	1	1	1	1	1	1	1
PA14_RS00555	PA14_01330	129498	129707	-	0	#N/A	#N/A	A0A0H2ZJ51	0.264623	1.48504	0.203583	0.0570728	-0.331591	-0.0675547	-0.259059	0.383507	-	1	0.131313	1	1	1	1	1	1
PA14_RS00560	PA14_01340	129723	130517	+	0	#N/A	#N/A	A0A0H2ZK45	0.141508	1.99887	-0.105686	0.35941	0.562447	0.022361	0.535673	0.261741	-	1	0.000478489	1	1	1	1	1	1
PA14_RS00565	PA14_01350	130492	131070	+	0	#N/A	#N/A	A0A0H2ZK48	0.0514232	1.74782	-0.141575	0.410559	1.02608	0.540444	1.22886	0.382975	-	1	0.0441142	1	1	1	1	1	1
PA14_RS00570	PA14_01360	131135	132208	+	0	pau00190, pau00860, pau01100, pau01110, pau01240, pau02020	Oxidative phosphorylation , Porphyrin metabolism , Metabolic pathways , Biosynthesis of secondary metabolites , Biosynthesis of cofactors , Two-component system	A0A0H2ZKC3	-0.124214	0.97397	-0.210463	0.780687	1.30256	0.59962	1.20838	-0.405591	-	1	0.340371	1	1	0.000301073	1	0.00476934	1
PA14_RS00575	PA14_01380	132234	133148	+	cyoE	pau00190, pau00860, pau01100, pau01110, pau01240	Oxidative phosphorylation , Porphyrin metabolism , Metabolic pathways , Biosynthesis of secondary metabolites , Biosynthesis of cofactors	Q02UW5	-0.296039	0.196722	0.222654	0.772178	0.607834	0.640505	0.630112	-0.132554	-	1	1	1	4.04244e-05	0.0262465	0.0156275	0.017159	1
PA14_RS00580	PA14_01390	133174	133809	+	senC	#N/A	#N/A	A0A0H2ZJU0	-0.060905	-0.370972	0.446268	0.957205	0.690761	0.760635	0.705265	-0.0501718	-	1	1	1	0.306877	1	1	1	1
PA14_RS00585	PA14_01400	133849	134301	-	0	#N/A	#N/A	A0A0H2ZJ57	-0.148638	-0.39038	0.0383992	0.412188	0.429734	0.252685	0.297679	-0.129384	-	1	1	1	1	1	1	1	1
PA14_RS00590	PA14_01410	134433	134906	+	0	#N/A	#N/A	A0A0H2ZK50	-0.465101	-0.252879	0.198557	0.0335352	0.49473	0.0992008	0.315104	-0.365536	-	1	1	1	1	1	1	1	1
PA14_RS00595	PA14_01430	135162	135890	+	0	#N/A	#N/A	A0A0H2ZK51	-0.495646	-0.773754	0.193582	-0.135091	1.00969	-0.171224	0.893801	-0.382347	-	1	1	1	1	0.0136277	1	0.229023	1
PA14_RS00600	PA14_01440	135915	136502	+	0	#N/A	#N/A	A0A0H2ZKC7	-0.450668	-0.709856	0.0196143	-0.454334	0.457164	-0.556723	0.278266	-0.307673	-	1	1	1	1	1	1	1	1
PA14_RS00605	PA14_01460	136732	138081	+	0	pau02020	Two-component system	Q02UV9	-0.620041	0.207611	-0.0832472	-1.0279	0.00866211	-0.660816	-0.0270246	-0.104538	-	1	1	1	0.673187	1	1	1	1
PA14_RS00610	PA14_01470	138130	138816	+	0	#N/A	#N/A	A0A0H2ZJU3	-0.19195	0.509117	0.204719	-0.76323	0.221372	-0.796423	-0.165399	0.0586286	-	1	1	1	1	1	1	1	1
PA14_RS00615	PA14_01480	138917	139651	+	0	#N/A	#N/A	A0A0H2ZJ64	-0.273329	0.098084	0.0469467	0.0092329	0.689993	-0.176972	0.53239	-0.196153	-	1	1	1	1	1	1	1	1
PA14_RS00620	PA14_01490	139831	140241	+	0	#N/A	#N/A	A0A0H2ZK55	0.351669	3.656	-1.06504	-1.19385	-0.600083	-0.795615	-0.498534	1.87632	-	1	9.90721e-32	1	0.416649	1	1	1	1.08769e-06
PA14_RS00625	PA14_01500	140273	141181	-	0	#N/A	#N/A	A0A0H2ZK53	-0.0336183	0.934156	-0.173171	-0.442983	0.265292	-0.434933	0.0988439	0.362211	-	1	0.528197	1	1	1	1	1	1
PA14_RS00630	PA14_01510	141481	141762	-	parE	#N/A	#N/A	A0A0H2ZKD2	-0.61183	-0.729222	0.106748	-0.607499	0.181796	-0.241719	0.163556	-0.566675	-	1	1	1	1	1	1	1	1
PA14_RS00635	PA14_01520	141759	141986	-	0	#N/A	#N/A	A0A0H2ZJU8	-0.51201	-0.834066	0.363856	-0.34784	0.394985	-0.56519	0.326885	-0.551503	-	1	1	1	1	1	1	1	1
PA14_RS00640	PA14_01540	142162	142785	-	0	#N/A	#N/A	A0A0H2ZJ69	0.664963	-0.514359	0.575405	-0.245485	-0.168684	-0.644393	-0.630746	-0.478908	-	1	1	1	1	1	1	1	1
PA14_RS00645	PA14_01550	142886	143386	+	0	#N/A	#N/A	A0A0H2ZK60	-0.0298166	0.226923	0.278281	-0.385834	-0.389689	-0.35436	-0.404155	-0.0596879	-	1	1	1	1	1	1	1	1
PA14_RS00650	PA14_01560	143458	143799	+	0	#N/A	#N/A	A0A0H2ZK57	-0.511286	-0.971885	0.0428533	0.125328	0.0830876	0.0778762	0.053876	-0.661745	-	1	0.0390966	1	1	1	1	1	1
PA14_RS00655	PA14_01580	143881	145308	-	gabP	#N/A	#N/A	A0A0H2ZKD7	-0.276727	-0.286831	-0.129041	0.704681	0.974284	0.621931	0.890882	-0.314684	-	1	1	1	0.0966456	1.35819e-05	0.891635	0.000299433	1
PA14_RS00660	PA14_01600	145477	146970	-	0	pau00280, pau00410, pau00562, pau00640, pau01100, pau01200	Valine, leucine and isoleucine degradation , beta-Alanine metabolism , Inositol phosphate metabolism , Propanoate metabolism , Metabolic pathways , Carbon metabolism	A0A0H2ZJV2	0.198783	0.153734	0.0448426	0.750642	0.955214	0.680921	0.818979	0.115253	-	1	1	1	0.611406	0.00452947	1	0.134829	1
PA14_RS00665	PA14_01610	147054	147341	-	bauB	#N/A	#N/A	A0A0H2ZJ72	1.33043	-0.0403064	0.0671541	1.89938	2.66231	1.82606	2.53193	1.20653	-	0.343815	1	1	5.55223e-05	4.23736e-12	0.000214565	1.07458e-10	1
PA14_RS00670	PA14_01620	147341	148687	-	bauA	pau00280, pau00410, pau00640, pau01100	Valine, leucine and isoleucine degradation , beta-Alanine metabolism , Propanoate metabolism , Metabolic pathways	A0A0H2ZK66	2.05727	0.346689	0.0904558	2.52211	3.18907	2.34961	2.95159	2.19933	-	0.0186605	1	1	6.53591e-05	2.90514e-09	0.000611369	1.34084e-07	0.00370831
PA14_RS00675	PA14_01640	148823	149740	+	bauR	#N/A	#N/A	A0A0H2ZK61	-0.449191	-0.701135	0.0929995	-0.038737	0.902023	-0.0448345	0.887739	-0.292141	-	1	0.0114217	1	1	1.36183e-06	1	3.52755e-06	1
PA14_RS00680	PA14_01660	149853	151223	-	guaD	pau00230, pau01100, pau01232	Purine metabolism , Metabolic pathways , Nucleotide metabolism	A0A0H2ZKE4	0.238262	-0.197236	0.122946	0.098789	1.00837	0.0015054	0.93518	0.3736	-	1	1	1	1	2.15526e-10	1	2.28916e-08	1
PA14_RS00690	PA14_01670	152381	153952	+	0	pau02010	ABC transporters	A0A0H2ZJV6	-0.0171817	0.330373	0.163323	0.489929	1.72584	0.704139	1.53297	-0.108842	-	1	1	1	1	8.60781e-05	1	0.0036535	1
PA14_RS00695	PA14_01680	153952	155049	+	0	pau02010	ABC transporters	A0A0H2ZJ75	-0.178927	0.0528857	0.12399	0.889609	2.01956	1.29074	1.98341	-0.0377862	-	1	1	1	1	6.02508e-12	0.00848388	5.30113e-11	1
PA14_RS00700	PA14_01690	155072	156052	+	0	pau02010	ABC transporters	A0A0H2ZK73	0.103819	0.330834	0.335083	0.812386	1.01638	0.803409	1.11334	0.186123	-	1	1	1	1	0.0321287	1	0.00524486	1
PA14_RS00705	PA14_01710	156164	156727	+	ahpC	#N/A	#N/A	Q02UU0	-0.749666	-0.947198	-0.0776714	-1.35857	-1.91639	-1.4268	-2.01315	-0.516283	-	0.06619	0.00017369	1	1.16898e-11	2.47278e-25	5.02564e-13	5.36728e-28	1
PA14_RS00710	PA14_01720	156872	158437	+	ahpF	#N/A	#N/A	A0A0H2ZK64	-0.106183	-0.702614	0.00260977	0.619021	0.450355	0.496005	0.478738	-0.162758	-	1	1	1	1	1	1	1	1
PA14_RS00715	PA14_01730	158517	159413	-	ppk2	pau00190, pau03018	Oxidative phosphorylation , RNA degradation	A0A0H2ZKF2	1.40661	-0.447124	1.0446	1.47299	0.657476	1.19647	0.686611	0.627052	-	1	1	1	1	1	1	1	1
PA14_RS00720	PA14_01750	159868	161217	+	0	#N/A	#N/A	A0A0H2ZJW1	0.0111107	1.74865	0.103524	0.603668	0.818436	0.598477	0.88217	0.214414	-	1	1.11072e-10	1	1	1	1	0.7533	1
PA14_RS00725	PA14_01760	161324	162376	+	0	#N/A	#N/A	A0A0H2ZJ79	-2.10107	0.884671	-1.6765	-2.03317	-2.11488	-1.23507	-1.81007	-0.130586	-	8.37191e-24	0.0145749	9.88636e-15	1.35545e-21	5.83843e-24	1.07713e-06	1.02021e-16	1
PA14_RS00730	PA14_01770	162413	163261	-	0	#N/A	#N/A	A0A0H2ZK78	-1.65302	1.25896	-1.61037	-1.29195	-1.14994	-0.590704	-0.910418	-0.190814	-	1.9662e-17	1.31863e-10	9.46878e-17	1.37907e-09	1.47191e-07	1	0.00107955	1
PA14_RS00735	PA14_01780	163296	163922	-	0	#N/A	#N/A	A0A0H2ZK69	-2.4473	2.13988	-1.96657	-1.97261	-1.64126	-0.74135	-1.17334	-0.409815	-	1.72419e-14	1.03096e-12	3.58182e-09	1.46687e-08	1.06537e-05	1	0.107518	1
PA14_RS00740	PA14_01790	164072	164590	-	0	#N/A	#N/A	A0A0H2ZKF7	-1.01619	0.201691	0.294351	-0.299808	-0.864968	-0.330504	-0.577904	-1.13404	-	1	1	1	1	1	1	1	0.199671
PA14_RS00745	PA14_01800	164828	165925	+	0	pau02010	ABC transporters	A0A0H2ZJW7	-0.0565558	-0.112926	0.0239058	0.0907954	0.221744	0.02806	0.381585	-0.182736	-	1	1	1	1	1	1	1	1
PA14_RS00750	PA14_01810	165998	166960	+	0	#N/A	#N/A	A0A0H2ZJ83	0.0101336	0.769134	0.197865	-0.384243	-0.130094	-0.161117	-0.263099	-0.0531833	-	1	1	1	1	1	1	1	1
PA14_RS00755	PA14_01830	167065	168015	+	0	pau00230, pau01100, pau01232	Purine metabolism , Metabolic pathways , Nucleotide metabolism	Q02UT0	-0.523753	-0.339805	-0.0648119	-0.963721	-1.1883	-0.923732	-1.09796	-0.36294	-	1	1	1	2.39952e-06	5.96182e-11	1.97894e-05	9.84379e-09	1
PA14_RS00760	PA14_01840	168212	168757	+	0	#N/A	#N/A	A0A0H2ZK85	-1.5398	-0.0593146	-0.202395	-0.239071	-0.391039	-0.301835	-0.238937	-1.01366	-	0.219758	1	1	1	1	1	1	1
PA14_RS00765	PA14_01860	168754	169749	+	0	pau02020	Two-component system	A0A0H2ZK74	-1.31023	0.119465	-0.105499	0.00334049	0.128146	0.159067	0.233507	-0.975944	-	1	1	1	1	1	1	1	1
PA14_RS00770	PA14_01870	169897	172284	+	0	#N/A	#N/A	A0A0H2ZKG6	0.152775	-0.225871	0.118814	0.370354	1.46206	0.277071	1.26096	0.231299	-	1	1	1	1	1.60364e-12	1	2.13048e-08	1
PA14_RS00775	PA14_01890	172572	173489	+	pcaQ	#N/A	#N/A	A0A0H2ZJX2	-0.664261	-0.0428418	0.146881	0.3578	0.399836	0.305835	0.32683	-0.920989	-	0.145027	1	1	1	1	1	1	3.67298e-05
PA14_RS00780	PA14_01900	173624	174343	+	pcaH	pau00362, pau01100, pau01120, pau01220	Benzoate degradation , Metabolic pathways , Microbial metabolism in diverse environments , Degradation of aromatic compounds	A0A0H2ZJ87	0.59016	0.132594	0.0242527	-0.0545222	0.26586	-0.0708585	0.28454	0.576036	-	1	1	1	1	1	1	1	1
PA14_RS00785	PA14_01910	174354	174959	+	pcaG	pau00362, pau01100, pau01120, pau01220	Benzoate degradation , Metabolic pathways , Microbial metabolism in diverse environments , Degradation of aromatic compounds	A0A0H2ZK90	0.355753	0.228703	0.10933	-0.144258	0.0797681	-0.156006	0.0491021	0.376724	-	1	1	1	1	1	1	1	1
PA14_RS00790	PA14_01930	175175	176014	+	0	#N/A	#N/A	A0A0H2ZK80	-0.432278	-0.807781	0.119949	-1.25296	-1.46937	-1.43764	-1.46025	-0.26138	-	1	1	1	0.000323593	9.61817e-07	4.95366e-06	1.97791e-06	1
PA14_RS00795	PA14_01940	176167	177318	+	triA	#N/A	#N/A	A0A0H2ZKH1	-0.623098	0.281051	-0.393197	-0.906661	-0.816906	-0.633847	-0.696179	-0.371499	-	1	1	1	0.0537288	0.33074	1	1	1
PA14_RS00800	PA14_01960	177315	178385	+	triB	#N/A	#N/A	A0A0H2ZJX6	-0.983652	0.240881	-0.576921	-1.09215	-1.04688	-0.940923	-0.948397	-0.434493	-	0.0065287	1	1	0.000567829	0.00141908	0.0319082	0.0218884	1
PA14_RS00805	PA14_01970	178382	181429	+	triC	#N/A	#N/A	A0A0H2ZJ93	-0.542536	0.247924	-0.574222	-0.982122	-1.15991	-0.858893	-1.25807	0.0538947	-	0.0544249	1	0.0152967	1.59738e-11	4.11517e-17	4.38307e-08	8.40437e-20	1
PA14_RS00810	PA14_01980	181628	182566	+	0	#N/A	#N/A	A0A0H2ZK95	-0.498079	0.257269	-0.200635	-0.461225	-0.823643	-0.295978	-0.731638	-0.272689	-	1	1	1	1	7.01983e-06	1	0.000674183	1
PA14_RS00815	PA14_01990	182682	182867	+	0	#N/A	#N/A	A0A0H2ZK84	1.15234	0.104986	-0.347354	-0.150762	-0.192664	-0.141663	-0.156607	0.527859	-	0.000409452	1	1	1	1	1	1	1
PA14_RS00825	PA14_02020	183454	184788	+	0	#N/A	#N/A	A0A0H2ZJY0	-0.648364	-1.14271	-0.148491	-0.641347	-0.37747	-0.615689	-0.430096	-0.772217	-	1	2.47959e-05	1	1	1	1	1	0.374655
PA14_RS00830	PA14_02030	184817	185614	-	0	#N/A	#N/A	A0A0H2ZJA0	-0.403362	-0.371304	-0.0485084	-0.120845	-0.0346004	-0.126435	0.126983	-0.695105	-	1	1	1	1	1	1	1	0.0199072
PA14_RS00835	PA14_02050	185692	187308	+	0	pau00430, pau00460, pau00480, pau01100	Taurine and hypotaurine metabolism , Cyanoamino acid metabolism , Glutathione metabolism , Metabolic pathways	A0A0H2ZKA0	-0.0294826	-0.0640442	0.101046	-0.751088	-0.560228	-0.648227	-0.419207	0.0997815	-	1	1	1	0.00605192	0.901739	0.258443	1	1
PA14_RS31175	0	187654	187911	-	0	#N/A	#N/A	#N/A	-1.33827	-1.34383	-0.362318	-1.47349	-1.28633	-1.40449	-1.25136	-1.17508	-	1	1	1	1	1	1	1	1
PA14_RS00845	PA14_02060	187980	188816	+	0	#N/A	#N/A	A0A0H2ZK89	-1.50095	-1.74116	-0.212687	-1.85921	-1.86029	-1.86669	-1.876	-1.26145	-	1	0.207335	1	0.0595503	0.0577545	0.0567214	0.0501019	1
PA14_RS00850	PA14_02070	189058	190464	+	0	#N/A	#N/A	A0A0H2ZKI1	-0.36849	0.213979	0.0750737	0.642462	0.779201	0.627498	0.852306	-0.499322	-	1	1	1	1	1	1	0.425361	1
PA14_RS00855	PA14_02090	190557	191222	+	0	#N/A	#N/A	A0A0H2ZJY4	0.022506	0.447241	-0.00114672	-1.34439	-1.52202	-1.26862	-1.75774	0.411136	-	1	1	1	6.5906e-08	7.47771e-11	1.16151e-06	9.16978e-15	1
PA14_RS00860	PA14_02100	191228	191818	+	0	#N/A	#N/A	A0A0H2ZJA5	-0.353941	0.795697	0.0993612	-0.685923	-1.17296	-0.704443	-1.30104	0.0380951	-	1	1	1	1	0.00844684	1	0.000853384	1
PA14_RS00865	PA14_02110	191825	192652	-	siaD	pau02025	Biofilm formation	A0A0H2ZKA5	-0.494713	-0.294474	0.219029	-0.601197	-0.900416	-0.709562	-1.16785	-0.737368	-	1	1	1	0.65261	3.88458e-05	0.0413407	1.0767e-09	0.0105393
PA14_RS00870	PA14_02130	192659	193039	-	siaC	#N/A	#N/A	Q02UQ8	-0.781451	-1.00351	0.00734924	-1.15087	-1.27851	-1.20384	-1.59132	-1.00672	-	0.0456814	7.7563e-05	1	6.70356e-07	3.15705e-09	2.26729e-07	1.83598e-14	5.69648e-05
PA14_RS00875	PA14_02140	193066	193608	-	siaB	#N/A	#N/A	A0A0H2ZK93	-1.07841	-1.0483	0.0216334	-1.05967	-1.31876	-1.08553	-1.41907	-1.11009	-	9.65051e-05	0.000274034	1	0.000225107	4.03381e-08	0.000157552	2.1883e-09	3.69459e-05
PA14_RS00880	PA14_02150	193617	195608	-	siaA	#N/A	#N/A	A0A0H2ZKI5	-0.883318	-0.632814	0.0396344	-0.0568232	0.0759804	0.0320664	0.150028	-0.893413	-	0.00342462	1	1	1	1	1	1	0.00254923
PA14_RS00885	PA14_02180	195871	196920	-	0	pau02020, pau02030	Two-component system , Bacterial chemotaxis	A0A0H2ZJY9	0.177777	0.816129	0.152794	1.2599	1.09075	0.848701	1.0972	0.595267	-	1	1	1	1	1	1	1	1
PA14_RS00890	PA14_02190	196940	197542	-	cheD	pau02030	Bacterial chemotaxis	A0A0H2ZJB1	0.606617	0.254448	-0.225477	0.760702	0.756312	0.25438	0.0906589	0.669311	-	1	1	1	1	1	1	1	1
PA14_RS00895	PA14_02200	197548	198390	-	0	pau02020, pau02030	Two-component system , Bacterial chemotaxis	A0A0H2ZKB0	1.14019	1.18908	0.160605	1.81658	1.03043	1.57341	0.875643	1.62371	-	1	1	1	0.0361135	1	0.677446	1	0.288642
PA14_RS00900	PA14_02220	198460	200499	-	aer2	pau02020, pau02030	Two-component system , Bacterial chemotaxis	A0A0H2ZK98	1.23611	1.21586	0.227457	1.38618	0.342094	1.14041	0.420961	1.41112	-	1	1	1	1	1	1	1	1
PA14_RS00905	PA14_02230	200535	201020	-	0	pau02020, pau02030	Two-component system , Bacterial chemotaxis	A0A0H2ZKI9	1.31721	1.13637	-0.0268478	1.03866	0.256774	0.889492	0.377965	1.24801	-	1	1	1	1	1	1	1	1
PA14_RS00910	PA14_02250	201007	202926	-	0	pau02020, pau02030	Two-component system , Bacterial chemotaxis	A0A0H2ZJZ1	1.05173	1.69177	-0.129069	1.2793	0.626287	1.15338	0.648382	1.21497	-	1	0.0189522	1	1	1	1	1	1
PA14_RS00915	PA14_02260	202954	203319	-	0	pau02020, pau02030	Two-component system , Bacterial chemotaxis	A0A0H2ZJB8	1.65936	2.37064	0.0527518	1.09817	0.504752	0.985317	0.48524	1.88549	-	0.493438	0.00010843	1	1	1	1	1	0.045456
PA14_RS00920	PA14_02270	203517	204689	-	cttP	pau02020, pau02030	Two-component system , Bacterial chemotaxis	A0A0H2ZKB6	0.560477	0.602893	0.208922	0.363248	0.201874	0.235165	-0.0530885	0.627878	-	1	1	1	1	1	1	1	1
PA14_RS00925	PA14_02290	204880	205815	-	0	#N/A	#N/A	A0A0H2ZKA4	0.145023	-0.376244	0.460809	0.0371888	-0.490693	-0.0174487	-0.354872	0.153539	-	1	1	1	1	1	1	1	1
PA14_RS00930	PA14_02300	205932	206684	+	0	pau00061, pau00780, pau01100, pau01110, pau01212, pau01240	Fatty acid biosynthesis , Biotin metabolism , Metabolic pathways , Biosynthesis of secondary metabolites , Fatty acid metabolism , Biosynthesis of cofactors	A0A0H2ZKJ6	-0.253579	-1.07417	0.0555431	-0.544875	-0.444546	-0.61395	-0.49408	-0.531356	-	1	0.000193063	1	1	1	1	1	1
PA14_RS00935	PA14_02310	206784	208394	-	atsA	#N/A	#N/A	A0A0H2ZJZ6	-0.050238	-0.917444	0.065765	0.0631577	0.112932	0.0133917	-0.0727111	-0.108006	-	1	1.38186e-05	1	1	1	1	1	1
PA14_RS00940	PA14_02330	208482	209321	-	0	pau00920, pau02010	Sulfur metabolism , ABC transporters	A0A0H2ZJC4	0.0146886	-0.0460605	0.66933	1.1675	1.45079	0.843587	1.42845	-0.421089	-	1	1	1	1	0.193739	1	0.356018	1
PA14_RS00945	PA14_02340	209318	210934	-	0	pau00920, pau02010	Sulfur metabolism , ABC transporters	A0A0H2ZKC0	0.0935712	0.268528	0.378249	0.985427	1.34869	0.884189	1.38897	-0.143677	-	1	1	1	1	1	1	1	1
PA14_RS00950	PA14_02360	211201	212262	+	0	pau00920, pau02010	Sulfur metabolism , ABC transporters	A0A0H2ZKA9	-0.2478	-0.0296541	0.0715103	0.666224	0.881311	0.700802	0.694866	-0.29401	-	1	1	1	1	0.767872	1	1	1
PA14_RS00955	PA14_02370	212285	213643	-	0	pau01501, pau02020	beta-Lactam resistance , Two-component system	A0A0H2ZKK2	-0.335998	0.629963	0.313197	0.761305	1.23885	0.914318	1.01049	-0.479134	-	1	1	1	1	0.356576	1	1	1
PA14_RS00960	PA14_02380	213891	214616	+	0	pau00740, pau01100, pau02020	Riboflavin metabolism , Metabolic pathways , Two-component system	A0A0H2ZK00	0.372472	0.25456	0.432713	0.418277	0.712583	0.667631	0.756918	0.256136	-	1	1	1	1	1	1	1	1
PA14_RS00965	PA14_02390	214640	215557	-	0	#N/A	#N/A	A0A0H2ZJD1	0.10338	-0.214254	-0.0775445	0.176627	0.651767	0.300372	0.453703	0.105465	-	1	1	1	1	1	1	1	1
PA14_RS00970	PA14_02410	215908	218280	+	0	#N/A	#N/A	A0A0H2ZKC8	-0.214568	-0.000841629	0.00589407	0.0066399	0.693796	0.168934	0.864855	-0.239915	-	1	1	1	1	1	1	0.55229	1
PA14_RS00975	PA14_02420	218321	219223	+	0	#N/A	#N/A	A0A0H2ZKB5	-0.487329	-0.84136	-0.149376	0.453436	0.776849	0.0978889	0.872465	-0.516769	-	1	1	1	1	1	1	0.907389	1
PA14_RS00980	PA14_02435	219291	220190	+	0	#N/A	#N/A	A0A0H2ZLU3	-0.0183774	0.173241	0.239635	1.02804	0.814083	0.840888	1.02461	-0.165116	-	1	1	1	1	1	1	1	1
PA14_RS00985	PA14_02450	220837	221955	+	0	pau00760, pau01100	Nicotinate and nicotinamide metabolism , Metabolic pathways	A0A0H2ZKK8	-0.357611	-1.01448	0.774711	-0.863401	-1.76949	-1.05872	-1.6035	-0.607911	-	1	1	1	1	0.34641	1	1	1
PA14_RS00990	PA14_02460	222031	222339	+	0	pau00760, pau01100	Nicotinate and nicotinamide metabolism , Metabolic pathways	A0A0H2ZK03	0.0733986	-1.13003	0.638939	-0.946093	-1.66937	-1.18443	-1.80201	0.0662336	-	1	1	1	1	0.16568	1	0.0422259	1
PA14_RS00995	PA14_02470	222339	223775	+	0	pau00760, pau01100	Nicotinate and nicotinamide metabolism , Metabolic pathways	A0A0H2ZJD6	0.0793726	-1.27027	0.584746	-0.84779	-1.5839	-1.11816	-1.77201	-0.153074	-	1	1	1	1	0.320233	1	0.0394783	1
PA14_RS01000	PA14_02490	224119	224931	+	0	#N/A	#N/A	A0A0H2ZKD4	0.653058	-0.233052	0.157972	1.93421	1.96301	1.85817	1.9893	0.381185	-	1	1	1	5.04687e-05	2.10083e-05	0.000338917	2.13742e-05	1
PA14_RS01005	PA14_02500	224960	225679	+	0	#N/A	#N/A	A0A0H2ZKC1	0.327047	-0.0589805	0.20511	1.78181	1.64851	1.66796	1.69129	-0.272337	-	1	1	1	0.000163152	0.00143669	0.00173642	0.000930622	1
PA14_RS01010	PA14_02510	225681	226082	+	0	#N/A	#N/A	A0A0H2ZKL3	1.09712	0.490346	0.828324	2.08582	1.31818	1.74663	1.51005	0.622456	-	1	1	1	0.00133262	1	0.104561	1	1
PA14_RS01015	PA14_02520	226263	226475	-	0	#N/A	#N/A	A0A0H2ZK08	0.66229	1.4105	1.17125	1.28708	0.432077	1.23868	0.607805	0.514967	-	1	1	1	1	1	1	1	1
PA14_RS01020	PA14_02530	226691	227272	+	0	#N/A	#N/A	A0A0H2ZJE3	0.162662	-0.0327477	1.04733	2.35454	1.12345	1.92385	1.18284	-0.120325	-	1	1	1	0.00124263	1	0.140181	1	1
PA14_RS01025	PA14_02550	227383	229047	+	mdcA	#N/A	#N/A	A0A0H2ZKD9	0.724005	1.81598	-0.343173	-0.198877	-0.491035	-0.425392	-0.494102	0.760342	-	1	0.000171748	1	1	1	1	1	1
PA14_RS01030	PA14_02560	229047	229928	+	0	#N/A	#N/A	Q02UM6	1.46462	3.97374	0.27277	0.559815	0.922941	0.989564	0.562701	0.672664	-	1	3.64566e-19	1	1	1	1	1	1
PA14_RS01035	PA14_02570	229930	230229	+	0	#N/A	#N/A	Q02UM5	1.73256	3.98125	0.266014	1.34033	0.685962	1.60434	0.631851	1.81011	-	1	9.17229e-11	1	1	1	1	1	1
PA14_RS01040	PA14_02580	230222	231085	+	0	#N/A	#N/A	A0A0H2ZKC6	1.46449	3.50148	-0.0249938	0.296253	0.658468	0.498071	0.412504	0.947402	-	0.0482567	6.9089e-24	1	1	1	1	1	1
PA14_RS01045	PA14_02590	231082	231888	+	mdcE	#N/A	#N/A	A0A0H2ZKL8	1.68834	3.46807	0.124353	0.654591	0.472443	0.820272	0.372884	1.0931	-	0.00222709	1.26315e-22	1	1	1	1	1	1
PA14_RS01050	PA14_02610	231904	232596	+	0	#N/A	#N/A	A0A0H2ZK12	0.473964	3.04946	-0.0477477	1.19839	0.958467	1.27677	0.818776	-0.103362	-	1	6.62105e-10	1	1	1	1	1	1
PA14_RS01055	PA14_02620	232593	233525	+	mdcH	#N/A	#N/A	A0A0H2ZJE9	0.116716	1.95864	0.169543	0.756913	0.463191	0.70272	0.387686	0.0146438	-	1	4.08126e-09	1	1	1	1	1	1
PA14_RS01060	PA14_02630	233582	233986	+	madL	#N/A	#N/A	A0A0H2ZKE5	0.209267	1.65668	0.0463566	0.555446	0.360625	0.712752	0.0682071	-0.0456613	-	1	3.39993e-06	1	1	1	1	1	1
PA14_RS01065	PA14_02640	233992	234756	+	madM	#N/A	#N/A	A0A0H2ZKD1	0.454268	1.22118	0.0176206	0.00908829	0.373493	-0.243952	-0.152474	0.453253	-	1	8.78997e-05	1	1	1	1	1	1
PA14_RS01070	PA14_02650	234841	235770	-	0	#N/A	#N/A	A0A0H2ZKM4	-0.0604244	0.104586	0.103042	-0.8644	-0.917565	-0.748008	-0.979092	-0.0473234	-	1	1	1	0.00939269	0.00162373	0.241731	0.000427033	1
PA14_RS01075	PA14_02660	236099	237019	-	0	#N/A	#N/A	A0A0H2ZK16	0.104225	0.48934	0.118274	-0.703735	-0.526772	-0.997206	-0.731259	0.215732	-	1	1	1	1	1	0.0291731	1	1
PA14_RS01080	PA14_02680	237370	238860	+	0	pau00330, pau01100	Arginine and proline metabolism , Metabolic pathways	A0A0H2ZJF6	0.0592113	-0.0701863	-0.128552	-0.0237199	0.293936	-0.365198	0.275743	-0.0952512	-	1	1	1	1	1	1	1	1
PA14_RS01085	PA14_02690	238918	240351	+	0	#N/A	#N/A	A0A0H2ZKF1	0.057338	0.438325	0.0742489	0.0256632	0.269851	-0.504052	0.0317133	-0.0407149	-	1	1	1	1	1	1	1	1
PA14_RS01090	PA14_02700	240382	241764	+	0	#N/A	#N/A	A0A0H2ZKD6	0.00372107	0.299239	0.156557	-0.399542	-0.28081	-0.443804	-0.380784	0.021687	-	1	1	1	1	1	1	1	1
PA14_RS01095	PA14_02720	241928	242986	+	0	pau02024	Quorum sensing	A0A0H2ZKN0	-0.0887257	0.5663	0.532749	0.46412	0.460601	0.338927	0.161139	0.359302	-	1	1	1	1	1	1	1	1
PA14_RS01100	PA14_02730	243064	243945	-	0	pau00261, pau00300, pau01100, pau01110, pau01120, pau01230	Monobactam biosynthesis , Lysine biosynthesis , Metabolic pathways , Biosynthesis of secondary metabolites , Microbial metabolism in diverse environments , Biosynthesis of amino acids	A0A0H2ZK20	-0.485574	-0.0339869	-0.0857707	-0.422621	-0.416174	-0.326707	-0.567102	-0.182897	-	1	1	1	1	1	1	1	1
PA14_RS01105	PA14_02740	244005	244787	-	0	pau00040, pau00051, pau01100, pau01120	Pentose and glucuronate interconversions , Fructose and mannose metabolism , Metabolic pathways , Microbial metabolism in diverse environments	A0A0H2ZJG4	-0.262311	-0.0548448	0.0797331	-0.191584	-0.530327	-0.230385	-0.38077	-0.142792	-	1	1	1	1	1	1	1	1
PA14_RS01110	PA14_02750	244942	245481	+	0	#N/A	#N/A	A0A0H2ZKF8	-0.443402	-0.19482	0.190543	-0.826989	-1.02704	-0.826992	-1.01052	-0.458561	-	1	1	1	0.000506313	1.12549e-07	0.0011961	8.79669e-07	1
PA14_RS01115	PA14_02760	245632	246483	+	0	pau00643, pau00650, pau01100, pau01120	Styrene degradation , Butanoate metabolism , Metabolic pathways , Microbial metabolism in diverse environments	A0A0H2ZKE2	0.642615	-0.331233	-0.0913469	-0.210793	0.208518	-0.500337	0.0946946	-0.198134	-	0.382807	1	1	1	1	1	1	1
PA14_RS01120	PA14_02770	246480	247262	+	0	pau00643, pau00650, pau01100, pau01120	Styrene degradation , Butanoate metabolism , Metabolic pathways , Microbial metabolism in diverse environments	A0A0H2ZKN6	0.867148	0.102359	0.4252	-0.183801	0.338865	-0.120044	0.11668	0.378564	-	0.550859	1	1	1	1	1	1	1
PA14_RS01125	PA14_02790	247259	248464	+	pcaF	pau00362, pau01120	Benzoate degradation , Microbial metabolism in diverse environments	A0A0H2ZK25	0.264176	0.17706	0.101809	0.236821	0.132813	-0.0473498	0.261395	-0.501045	-	1	1	1	1	1	1	1	1
PA14_RS01130	PA14_02810	248614	249912	+	0	#N/A	#N/A	A0A0H2ZJH2	0.588601	0.467984	-0.0993427	-0.00851774	0.180767	-0.138018	0.0446508	0.647802	-	1	1	1	1	1	1	1	0.97922
PA14_RS01135	PA14_02830	249935	251314	+	0	pau00362, pau01100, pau01120, pau01220	Benzoate degradation , Metabolic pathways , Microbial metabolism in diverse environments , Degradation of aromatic compounds	A0A0H2ZKG5	-0.277257	0.691739	0.339436	-0.0515126	-0.439744	-0.128848	-0.610916	-0.223599	-	1	1	1	1	1	1	1	1
PA14_RS01140	PA14_02840	251329	252120	+	pcaD	pau00362, pau01100, pau01120, pau01220	Benzoate degradation , Metabolic pathways , Microbial metabolism in diverse environments , Degradation of aromatic compounds	A0A0H2ZKE7	0.0374123	0.227498	0.0798514	-0.581069	-0.943381	-0.745485	-1.07357	0.0357835	-	1	1	1	1	0.0516257	1	0.00488135	1
PA14_RS01145	PA14_02850	252131	252532	+	pcaC	pau00362, pau01100, pau01120, pau01220	Benzoate degradation , Metabolic pathways , Microbial metabolism in diverse environments , Degradation of aromatic compounds	A0A0H2ZKP2	0.369216	0.245557	0.163574	-0.523383	-0.868012	-0.774904	-0.947392	0.266427	-	1	1	1	1	0.559073	1	0.197855	1
PA14_RS01150	PA14_02870	252660	253601	+	0	#N/A	#N/A	A0A0H2ZK29	-0.0621713	0.52576	0.522697	-0.483542	-0.91103	-0.584394	-1.11818	-0.14266	-	1	1	1	1	0.00744731	1	3.92315e-05	1
PA14_RS01155	PA14_02890	253792	254625	+	0	#N/A	#N/A	A0A0H2ZJI0	-0.316807	0.386541	-0.201563	-0.310819	-0.150802	-0.30073	-0.305357	-0.0864022	-	1	1	1	1	1	1	1	1
PA14_RS01160	PA14_02900	254764	256110	-	0	#N/A	#N/A	A0A0H2ZKH2	-0.215093	0.516715	-0.27871	-0.81834	-0.319192	-1.1319	-0.331974	-0.110134	-	1	1	1	1	1	1	1	1
PA14_RS01165	PA14_02910	256416	257195	+	0	#N/A	#N/A	A0A0H2ZKF0	-0.329708	0.425928	0.295927	0.150545	0.128374	-0.057024	-0.0645242	-0.410708	-	1	1	1	1	1	1	1	1
PA14_RS01170	PA14_02930	257439	258482	+	0	#N/A	#N/A	A0A0H2ZKP8	0.240696	0.0651103	0.119221	0.586407	0.805988	0.264894	0.518204	-0.538998	-	1	1	1	1	1	1	1	1
PA14_RS01175	PA14_02960	258505	259320	+	0	#N/A	#N/A	A0A0H2ZK34	-0.429633	0.370905	0.154519	0.535396	0.382119	0.674519	0.768637	-0.611569	-	1	1	1	1	1	1	1	1
PA14_RS01180	PA14_02970	259470	260348	+	0	#N/A	#N/A	A0A0H2ZJI7	-0.0391275	-0.102984	0.375386	0.660137	0.409961	0.380113	0.145651	-0.314354	-	1	1	1	1	1	1	1	1
PA14_RS01185	PA14_02980	260374	261639	-	0	#N/A	#N/A	A0A0H2ZKH7	-0.0340383	0.62059	0.186946	0.864546	0.743148	0.562798	0.624289	0.0116989	-	1	1	1	1	1	1	1	1
PA14_RS01190	PA14_02990	261705	263030	-	0	#N/A	#N/A	A0A0H2ZKF5	0.214003	0.535205	-0.16536	0.219538	1.19846	0.262155	0.753032	0.0961262	-	1	1	1	1	3.78791e-05	1	1	1
PA14_RS01195	PA14_03000	263577	265481	+	quiC1	pau00400, pau01100, pau01110	Phenylalanine, tyrosine and tryptophan biosynthesis , Metabolic pathways , Biosynthesis of secondary metabolites	A0A0H2ZKQ3	-0.152592	0.0148445	0.188689	0.418515	0.953246	0.532194	0.541281	-0.129603	-	1	1	1	1	1	1	1	1
PA14_RS01200	PA14_03010	265574	266242	+	0	#N/A	#N/A	A0A0H2ZK37	-0.214101	-0.0943783	0.0501376	-0.750606	-0.769905	-0.79576	-0.801571	-0.108854	-	1	1	1	0.0660178	0.0295474	0.0325779	0.0198876	1
PA14_RS01205	PA14_03020	266282	267136	-	0	pau00400, pau01100	Phenylalanine, tyrosine and tryptophan biosynthesis , Metabolic pathways	A0A0H2ZJJ3	-0.132524	0.360832	-0.0391063	0.739908	1.02111	0.46584	1.01742	0.0406234	-	1	1	1	1	0.00605638	1	0.0135064	1
PA14_RS01210	PA14_03030	267133	267579	-	aroQ	pau00400, pau01100, pau01110, pau01230	Phenylalanine, tyrosine and tryptophan biosynthesis , Metabolic pathways , Biosynthesis of secondary metabolites , Biosynthesis of amino acids	A0A0H2ZKI2	-0.119611	0.00869358	0.0282135	0.173441	0.723845	0.30781	0.651115	-0.0341546	-	1	1	1	1	1	1	1	1
PA14_RS01215	PA14_03040	267696	269201	-	0	#N/A	#N/A	A0A0H2ZKG1	-0.406363	-0.00714332	0.084531	-0.434462	-0.563104	-0.405462	-0.69117	-0.413683	-	0.494112	1	1	0.248441	0.00044096	1	1.30611e-06	0.371051
PA14_RS01220	PA14_03050	269376	270560	-	pobA	pau00362, pau01100, pau01120, pau01220	Benzoate degradation , Metabolic pathways , Microbial metabolism in diverse environments , Degradation of aromatic compounds	A0A0H2ZKQ9	0.615406	0.354201	0.0848947	-0.431727	0.917082	-0.219122	0.684955	0.142387	-	1	1	1	1	1	1	1	1
PA14_RS01225	PA14_03070	270738	271604	+	0	#N/A	#N/A	A0A0H2ZK41	-0.793431	0.0692248	0.188327	-0.41533	-0.130016	-0.399663	-0.30419	-0.762921	-	1	1	1	1	1	1	1	1
PA14_RS01230	PA14_03080	271601	272047	-	0	#N/A	#N/A	A0A0H2ZJJ8	-0.205915	0.191472	0.147583	-0.610072	-0.451663	-0.575556	-0.566403	-0.0794787	-	1	1	1	1	1	1	1	1
PA14_RS01235	PA14_03090	272125	272559	-	0	#N/A	#N/A	A0A0H2ZKI6	-0.0744225	0.36691	0.314351	-0.939464	-0.830647	-0.996558	-0.95753	0.105269	-	1	1	1	1	1	0.757186	1	1
PA14_RS01240	PA14_03100	272724	273365	-	0	#N/A	#N/A	A0A0H2ZKG4	0.0788523	-0.143521	0.0668377	0.262069	0.908786	0.265404	0.669483	-0.0769495	-	1	1	1	1	0.199397	1	1	1
PA14_RS01245	PA14_03110	273633	273920	-	0	#N/A	#N/A	A0A0H2ZKU1	-0.00151032	-0.5749	-0.105374	0.0832757	0.582099	0.244694	0.4973	-0.198783	-	1	1	1	1	1	1	1	1
PA14_RS01250	PA14_03120	274012	274488	-	0	#N/A	#N/A	A0A0H2ZK63	-0.128368	-0.262477	0.072274	-0.178687	-0.169256	-0.333306	-0.0980141	-0.167985	-	1	1	1	1	1	1	1	1
PA14_RS01255	PA14_03130	274529	276019	-	hudA	#N/A	#N/A	A0A0H2ZJP0	0.0358095	-0.161275	-0.0104006	0.273735	0.437268	0.462319	0.304586	-0.158778	-	1	1	1	1	1	1	1	1
PA14_RS01260	PA14_03150	276153	276839	-	0	#N/A	#N/A	A0A0H2ZKM7	-0.2878	-0.00549659	0.256465	0.158929	-0.247559	-0.0560104	-0.207557	-0.396445	-	1	1	1	1	1	1	1	1
PA14_RS01265	PA14_03160	277003	277935	-	0	#N/A	#N/A	A0A0H2ZKJ0	0.0146383	0.24742	-0.00386982	-0.0612397	0.0629868	-0.139752	0.146556	0.135024	-	1	1	1	1	1	1	1	1
PA14_RS01270	PA14_03163	278576	279133	+	0	#N/A	#N/A	A0A0H2ZLJ8	-0.263093	-0.0304255	-0.0618137	-0.844291	-0.93472	-0.841283	-0.937498	-0.280359	-	1	1	1	1.61996e-09	3.01311e-12	2.62572e-09	3.51995e-12	1
PA14_RS01275	PA14_03166	279205	279531	+	0	#N/A	#N/A	A0A0H2ZLW4	0.0373823	-0.115399	-0.100025	-0.145723	-0.0607326	-0.0715214	-0.220788	-0.111144	-	1	1	1	1	1	1	1	1
PA14_RS01280	PA14_03170	279718	280853	-	0	#N/A	#N/A	A0A0H2ZKU6	0.441572	-0.0202795	-0.0761146	-0.10145	-0.0297491	-0.134809	-0.153487	0.161306	-	1	1	1	1	1	1	1	1
PA14_RS29980	PA14_03190	280973	282415	-	0	#N/A	#N/A	A0A0H2ZJP5	0.513814	0.292898	-0.0540214	-0.119657	-0.493589	-0.0429473	-0.399748	0.176656	-	1	1	1	1	1	1	1	1
PA14_RS01295	PA14_03200	282565	284715	-	0	#N/A	#N/A	A0A0H2ZKN3	0.958701	0.269043	0.00166569	0.266011	-0.0131823	0.279131	-0.0822777	0.353574	-	9.94356e-07	1	1	1	1	1	1	1
PA14_RS01300	PA14_03210	284712	285209	-	0	#N/A	#N/A	A0A0H2ZKJ3	1.85256	0.567269	0.48193	-0.122721	0.360796	-0.11247	-0.289059	0.655028	-	2.36853e-12	1	1	1	1	1	1	1
PA14_RS01305	PA14_03220	285213	288272	-	0	pau03070	Bacterial secretion system	A0A0H2ZKV2	1.24273	0.222577	0.156884	-0.305611	-0.3592	-0.317784	-0.473988	0.294611	-	2.10506e-12	1	1	1	1	1	1	1
PA14_RS01310	PA14_03240	288454	288972	-	0	pau02025, pau03070	Biofilm formation, Bacterial secretion system	#N/A	2.87457	1.69432	-0.480232	-0.266065	-0.0526017	0.383428	0.216664	1.55305	-	1.72916e-29	1.36965e-08	1	1	1	1	1	7.0358e-07
PA14_RS01315	0	290799	291044	-	0	#N/A	#N/A	#N/A	-0.413758	0.195577	-0.0913041	-0.150436	-0.439235	-0.268449	-0.32974	-0.174442	-	1	1	1	1	1	1	1	1
PA14_RS01320	PA14_03250	291568	293184	+	0	#N/A	#N/A	A0A0H2ZJP9	0.0513012	-0.0786755	0.111512	-0.270547	-0.563132	-0.432869	-0.440355	-0.114186	-	1	1	1	1	1	1	1	1
PA14_RS01325	PA14_03265	293187	293936	+	0	#N/A	#N/A	A0A0H2ZL66	0.145258	-0.081257	0.120834	-0.299475	-0.813959	-0.668589	-0.705764	0.0210787	-	1	1	1	1	1	1	1	1
PA14_RS01330	PA14_03270	293933	297238	+	0	#N/A	#N/A	A0A0H2ZKN9	0.200824	-0.0812217	0.081205	-0.108542	-0.730677	-0.330334	-0.947072	0.0438575	-	1	1	1	1	0.885251	1	0.00619819	1
PA14_RS01335	PA14_03285	297189	298367	+	0	#N/A	#N/A	A0A0H2ZM47	0.32141	-0.134476	0.0472359	0.0656072	-0.635762	-0.0991713	-0.819497	0.158777	-	1	1	1	1	1	1	0.118505	1
PA14_RS01345	PA14_03300	298567	299717	+	0	#N/A	#N/A	A0A0H2ZKV6	-0.101693	0.14917	-0.0631804	-0.329215	-0.587591	-0.338312	-0.639243	-0.0878736	-	1	1	1	1	1	1	0.328123	1
PA14_RS01355	PA14_03310	300402	301931	+	0	#N/A	#N/A	A0A0H2ZK75	0.225262	-0.00844156	-0.0966785	0.0217676	-0.181833	-0.117289	-0.250107	0.218764	-	1	1	1	1	1	1	1	1
PA14_RS29985	0	301886	302620	-	0	#N/A	#N/A	#N/A	0.263763	-0.163786	-0.23895	0.0779745	-0.492942	-0.0952828	-0.634274	0.140652	-	1	1	1	1	1	1	1	1
PA14_RS01360	PA14_03320	302683	303804	-	0	#N/A	#N/A	A0A0H2ZJQ3	0.3002	-0.181294	-0.00868204	-0.115687	-0.613101	-0.358444	-0.746917	0.112911	-	1	1	1	1	1	1	0.624748	1
PA14_RS01365	PA14_03330	303810	304676	-	0	pau00340, pau01100, pau01110, pau01230	Histidine metabolism , Metabolic pathways , Biosynthesis of secondary metabolites , Biosynthesis of amino acids	A0A0H2ZKP4	0.327428	-0.26072	0.0658699	0.201039	-0.477211	-0.15367	-0.64426	0.0995196	-	1	1	1	1	1	1	1	1
PA14_RS01370	PA14_03340	304673	305701	-	0	#N/A	#N/A	A0A0H2ZKK0	0.276783	-0.212299	-0.0163223	0.265453	-0.162656	0.0483578	-0.32062	0.130364	-	1	1	1	1	1	1	1	1
PA14_RS01375	PA14_03350	305950	306903	-	0	#N/A	#N/A	A0A0H2ZKW0	0.343389	-0.124111	0.0479878	-0.186758	-0.603089	-0.431484	-0.761512	0.135791	-	1	1	1	1	1	1	1	1
PA14_RS01380	PA14_03360	306896	307666	-	0	#N/A	#N/A	A0A0H2ZK79	0.377782	-0.206266	0.102012	-0.355505	-0.74827	-0.686794	-0.797628	0.137295	-	1	1	1	1	1	1	1	1
PA14_RS31330	0	307816	307959	-	0	#N/A	#N/A	#N/A	0.131428	-0.306372	0.112878	-0.429717	-0.698229	-0.727787	-0.811841	0.0338375	-	1	1	1	1	1	1	1	1
PA14_RS01385	PA14_03370	307985	308812	-	0	#N/A	#N/A	A0A0H2ZJQ8	0.292684	-0.0110441	0.353556	-0.126758	-0.314623	-0.388152	-0.435218	0.171447	-	1	1	1	1	1	1	1	1
PA14_RS01390	0	308842	309462	-	0	#N/A	#N/A	#N/A	0.171908	0.252298	0.216715	-0.396132	-0.488354	-0.544791	-0.772183	0.108317	-	1	1	1	1	1	1	0.083295	1
PA14_RS01395	PA14_03380	309776	311728	+	0	#N/A	#N/A	A0A0H2ZKP9	-0.00549995	0.0801551	-0.0116321	-0.254288	-0.516153	-0.26376	-0.468149	-0.0416907	-	1	1	1	1	1	1	1	1
PA14_RS01400	PA14_03390	311665	312174	-	0	#N/A	#N/A	A0A0H2ZKK3	-0.318901	-0.453829	-0.227594	0.531278	0.587714	0.514304	0.663646	-0.27455	-	1	1	1	1	1	1	1	1
PA14_RS01405	PA14_03400	312167	312403	-	0	#N/A	#N/A	A0A0H2ZKW6	-0.46484	-0.473534	-0.419785	0.785484	0.876891	0.839994	1.07106	-0.322866	-	1	1	1	1	1	1	1	1
PA14_RS01415	PA14_03410	312958	313034	-	0	pau00970	Aminoacyl-tRNA biosynthesis	#N/A	0.125102	0.382832	-0.0325739	0.594938	0.208826	0.677674	0.209628	0.146431	-	1	1	1	1	1	1	1	1
PA14_RS01425	PA14_03430	313663	315114	+	gabD	pau00250, pau00310, pau00350, pau00650, pau00760, pau01100, pau01120	Alanine, aspartate and glutamate metabolism , Lysine degradation , Tyrosine metabolism , Butanoate metabolism , Nicotinate and nicotinamide metabolism , Metabolic pathways , Microbial metabolism in diverse environments	A0A0H2ZJR3	0.559786	-0.197724	-0.100581	-1.26829	-0.977247	-1.36828	-1.20219	0.469627	-	1	1	1	2.87804e-05	0.0376252	1.73163e-06	0.000173851	1
PA14_RS01430	PA14_03450	315359	316639	+	gabT	pau00250, pau00310, pau00650, pau01100, pau01120	Alanine, aspartate and glutamate metabolism , Lysine degradation , Butanoate metabolism , Metabolic pathways , Microbial metabolism in diverse environments	A0A0H2ZKQ4	0.671469	-0.391534	-0.10521	-0.845324	-0.887003	-1.08329	-1.05528	0.523736	-	1	1	1	1	0.715759	0.0162784	0.0288796	1
PA14_RS01435	PA14_03470	316965	318164	+	0	#N/A	#N/A	A0A0H2ZKK6	-0.968078	0.702106	-0.397614	-0.435299	-0.455217	-0.144352	-0.332273	-0.656573	-	7.24711e-05	0.164108	1	1	1	1	1	0.616254
PA14_RS01440	PA14_03480	318332	319753	-	0	#N/A	#N/A	A0A0H2ZKX0	-0.512124	-0.00966183	-0.0847181	-0.00635697	0.385928	0.12451	0.295079	-0.389916	-	1	1	1	1	1	1	1	1
PA14_RS01445	PA14_03490	319880	320317	+	0	#N/A	#N/A	A0A0H2ZK86	-0.0823424	0.0981812	0.0992119	-0.715909	-0.456845	-1.10906	-0.431722	0.241277	-	1	1	1	1	1	0.119018	1	1
PA14_RS01450	PA14_03510	320329	320736	+	0	#N/A	#N/A	A0A0H2ZJR8	0.0662705	0.205634	-0.105342	-0.592325	-0.483046	-0.658047	-0.696549	0.349507	-	1	1	1	1	1	1	1	1
PA14_RS01455	PA14_03520	320770	321054	+	0	#N/A	#N/A	A0A0H2ZKR0	0.118135	0.427394	-0.116324	-0.362199	-0.306606	-0.281055	-0.844644	0.480889	-	1	1	1	1	1	1	1	1
PA14_RS01460	PA14_03530	321051	321983	-	0	#N/A	#N/A	A0A0H2ZKL0	-0.147171	0.0522391	0.119132	-0.575101	-0.649827	-0.587673	-0.764717	0.023429	-	1	1	1	1	0.108853	1	0.00555637	1
PA14_RS01465	PA14_03550	322033	323247	-	0	#N/A	#N/A	A0A0H2ZKX4	-0.300184	0.364042	0.0943975	0.739483	1.41777	0.715892	1.03521	-0.247806	-	1	1	1	1	3.0109e-05	1	0.26072	1
PA14_RS01470	PA14_03560	323410	324180	-	0	#N/A	#N/A	A0A0H2ZK91	0.231984	1.00284	0.282033	0.0146262	1.07755	0.276424	0.994033	0.115615	-	1	0.0730782	1	1	0.0141213	1	0.130589	1
PA14_RS01475	PA14_03580	324289	324975	-	0	pau02020, pau02024, pau02025	Two-component system , Quorum sensing , Biofilm formation	A0A0H2ZJS3	0.108917	0.303652	0.376127	-0.244877	0.105118	-0.329388	-0.0157578	0.0296384	-	1	1	1	1	1	1	1	1
PA14_RS01480	PA14_03590	325051	325566	+	0	#N/A	#N/A	A0A0H2ZKR7	-0.364942	-2.96735	0.843427	0.235007	-0.767944	0.10047	-0.618592	-0.484829	-	1	5.55488e-09	1	1	1	1	1	1
PA14_RS01485	PA14_03610	325606	326364	-	0	#N/A	#N/A	A0A0H2ZKL4	0.763212	-2.10921	0.757002	0.529559	0.080943	0.231048	-0.0161742	-0.384745	-	1	5.09372e-10	1	1	1	1	1	1
PA14_RS01490	PA14_03620	326536	327288	-	0	#N/A	#N/A	A0A0H2ZKY0	0.289141	-0.993513	0.548113	2.28228	1.88224	1.96995	1.99266	-0.00358708	-	1	1	1	1.55973e-08	4.72218e-05	1.08441e-05	6.51779e-06	1
PA14_RS01495	PA14_03630	327382	328080	+	0	#N/A	#N/A	A0A0H2ZK94	-0.309388	0.553577	-0.105849	1.32119	1.20995	1.13746	1.23741	-0.817073	-	1	1	1	0.632837	1	1	1	1
PA14_RS01500	PA14_03650	328093	329082	-	0	pau00920, pau02010	Sulfur metabolism , ABC transporters	A0A0H2ZJS9	0.546717	-0.426621	0.182159	0.70986	0.759738	0.58255	0.614932	0.126948	-	1	1	1	1	1	1	1	1
PA14_RS01505	PA14_03670	329086	329955	-	cysW	pau00920, pau02010	Sulfur metabolism , ABC transporters	A0A0H2ZKS1	0.811964	-0.219207	0.276092	0.604621	0.921151	0.586998	0.875953	0.360116	-	1	1	1	1	1	1	1	1
PA14_RS01510	PA14_03680	329966	330784	-	cysT	pau00920, pau02010	Sulfur metabolism , ABC transporters	A0A0H2ZKL7	0.893077	-0.212228	0.282507	0.636071	0.896333	0.553902	0.920395	0.414675	-	1	1	1	1	1	1	1	1
PA14_RS01515	PA14_03700	330946	331944	-	0	pau00920, pau02010	Sulfur metabolism , ABC transporters	A0A0H2ZKY4	0.957359	0.0534816	0.327545	0.627226	0.749332	0.692853	0.730573	0.883831	-	1	1	1	1	1	1	1	1
PA14_RS01520	PA14_03710	332121	332303	-	oscA	#N/A	#N/A	A0A0H2ZK99	0.733017	0.342264	0.225216	0.0753851	0.236833	0.0686246	0.309272	0.777699	-	1	1	1	1	1	1	1	1
PA14_RS01525	PA14_03720	332467	334749	-	0	#N/A	#N/A	A0A0H2ZJT3	-0.37658	-0.00462089	-0.292727	-0.299785	-0.445908	-0.187062	-0.52715	-0.181739	-	1	1	1	1	1	1	1	1
PA14_RS01530	PA14_03730	334920	336098	+	0	pau01040, pau01100, pau01212	Biosynthesis of unsaturated fatty acids , Metabolic pathways , Fatty acid metabolism	A0A0H2ZKS5	-0.13288	0.235835	-0.121656	-1.67592	-2.10481	-1.72037	-2.03886	0.147149	-	1	1	1	5.96136e-12	4.04736e-20	1.12936e-12	1.08449e-18	1
PA14_RS01535	PA14_03760	336327	337712	+	0	#N/A	#N/A	A0A0H2ZKM1	-0.220135	0.171275	-0.258052	-0.473387	0.385206	-0.012708	0.207447	-0.0846754	-	1	1	1	1	1	1	1	1
PA14_RS01540	PA14_03770	337768	338724	+	speB	#N/A	#N/A	A0A0H2ZKZ0	-0.458084	0.487638	-0.370595	-0.911076	-0.228559	-0.887637	-0.288752	-0.30164	-	1	1	1	0.0445045	1	0.145297	1	1
PA14_RS01545	PA14_03780	338777	339739	+	0	#N/A	#N/A	A0A0H2ZKA3	0.155382	0.644403	0.32949	-0.296166	-0.0438123	-0.39381	-0.0770664	0.0897023	-	1	1	1	1	1	1	1	1
PA14_RS01550	PA14_03790	339852	340823	+	0	#N/A	#N/A	A0A0H2ZJT9	-0.0662871	0.510098	-0.21608	-0.317572	-0.160689	-0.194399	-0.0866288	0.353486	-	1	1	1	1	1	1	1	1
PA14_RS01555	PA14_03800	341437	342828	+	0	#N/A	#N/A	A0A0H2ZKS8	-0.644577	-0.917302	-0.0560481	-0.784454	-1.41977	-0.991841	-1.58934	-0.249507	-	1	0.663402	1	1	1.33922e-05	0.178158	1.3821e-07	1
PA14_RS01560	PA14_03810	342926	344032	-	aguA	pau00330, pau01100	Arginine and proline metabolism , Metabolic pathways	Q02UC5	-0.357189	-0.796743	-0.0677842	-0.544336	-0.731687	-0.611897	-0.897678	-0.184823	-	1	0.00324865	1	1	0.0240829	0.75556	0.000111721	1
PA14_RS01565	PA14_03830	344118	344996	-	aguB	pau00330, pau01100	Arginine and proline metabolism , Metabolic pathways	A0A0H2ZKM5	-0.185846	-1.09269	-0.265381	-0.271244	0.0935863	-0.39006	-0.0906852	-0.0307323	-	1	1.87952e-05	1	1	1	1	1	1
PA14_RS01570	PA14_03840	345159	345824	-	0	#N/A	#N/A	A0A0H2ZKZ5	-0.20187	0.237525	0.17492	0.576156	0.0651377	0.397382	0.13403	-0.238642	-	1	1	1	1	1	1	1	1
PA14_RS01575	PA14_03855	345887	346948	-	0	pau02010	ABC transporters	A0A0H2ZM12	0.545863	-0.120289	0.476869	0.872387	0.392284	0.671645	0.462944	0.513415	-	1	1	1	1	1	1	1	1
PA14_RS01580	PA14_03860	347204	348580	-	0	pau00220, pau00250, pau00630, pau00910, pau01100, pau01120, pau01230, pau02020	Arginine biosynthesis , Alanine, aspartate and glutamate metabolism , Glyoxylate and dicarboxylate metabolism , Nitrogen metabolism , Metabolic pathways , Microbial metabolism in diverse environments , Biosynthesis of amino acids , Two-component system	A0A0H2ZKA8	0.457771	0.170602	-0.13569	0.222851	-0.158043	0.147107	-0.0738662	0.497543	-	1	1	1	1	1	1	1	1
PA14_RS01585	PA14_03870	348859	349611	+	0	#N/A	#N/A	A0A0H2ZJU4	0.416009	0.349477	-0.144624	0.431773	0.384994	0.320492	0.501164	0.517999	-	1	1	1	1	1	1	1	1
PA14_RS01590	PA14_03880	349652	351010	+	0	pau00220, pau00250, pau00630, pau00910, pau01100, pau01120, pau01230, pau02020	Arginine biosynthesis , Alanine, aspartate and glutamate metabolism , Glyoxylate and dicarboxylate metabolism , Nitrogen metabolism , Metabolic pathways , Microbial metabolism in diverse environments , Biosynthesis of amino acids , Two-component system	A0A0H2ZKT2	0.599158	0.0268484	-0.357919	-0.0629167	-0.136512	-0.160993	-0.200932	0.786006	-	1	1	1	1	1	1	1	1
PA14_RS01595	PA14_03900	351076	352446	+	spuC	pau00330, pau01100	Arginine and proline metabolism , Metabolic pathways	A0A0H2ZKM9	0.347807	-0.107477	-0.507471	-0.618526	-0.753577	-0.663944	-0.813513	0.584096	-	1	1	1	1	1	1	1	1
PA14_RS01600	PA14_03920	352562	353665	+	spuD	pau02010	ABC transporters	Q02UB7	-0.0856774	0.0100844	-0.197745	-1.2594	-1.77876	-1.40219	-1.83923	0.313328	-	1	1	1	0.00225971	4.43666e-09	9.83061e-05	8.04976e-10	1
PA14_RS01605	PA14_03930	354084	355181	+	spuE	pau02010	ABC transporters	A0A0H2ZL00	-0.0959166	-0.555496	-0.206205	-0.644374	-1.05111	-0.781506	-1.11894	0.098141	-	1	1	1	1	0.000448544	0.399101	6.87021e-05	1
PA14_RS01610	PA14_03940	355236	356390	+	potA	pau02010	ABC transporters	A0A0H2ZKB1	-0.123303	-0.486435	-0.156968	-0.697959	-1.12188	-0.800241	-1.24256	0.0803299	-	1	1	1	1	2.62094e-05	0.178866	5.71636e-07	1
PA14_RS01615	PA14_03950	356417	357298	+	0	pau02010	ABC transporters	A0A0H2ZJU9	-0.116835	-0.302985	-0.221427	-0.680657	-1.1743	-0.794489	-1.31901	0.127121	-	1	1	1	1	2.27529e-06	0.145051	1.61376e-08	1
PA14_RS01620	PA14_03960	357381	358250	+	0	pau02010	ABC transporters	A0A0H2ZKT6	-0.190924	-0.117248	-0.199181	-0.404128	-1.11988	-0.60019	-1.2826	-0.0877176	-	1	1	1	1	7.33055e-06	1	3.02923e-08	1
PA14_RS01625	PA14_03980	358448	360835	-	hacB	pau01110	Biosynthesis of secondary metabolites	A0A0H2ZKN4	0.0599409	-0.44919	0.156385	0.20435	0.24786	0.0767317	0.069527	0.0323658	-	1	1	1	1	1	1	1	1
PA14_RS01630	PA14_04000	360946	361998	+	0	#N/A	#N/A	A0A0H2ZL05	-0.0699724	-0.0072294	0.253975	-0.144129	0.0485296	-0.122036	-0.161345	-0.205638	-	1	1	1	1	1	1	1	1
PA14_RS01635	PA14_04010	361977	362480	-	0	#N/A	#N/A	A0A0H2ZKB4	-0.0914963	0.069922	0.196666	-0.177392	-0.544308	-0.388725	-0.547612	-0.147078	-	1	1	1	1	1	1	1	1
PA14_RS01640	PA14_04020	362585	363196	-	0	#N/A	#N/A	A0A0H2ZKU0	-0.052816	-0.302977	0.555	1.03032	0.915674	0.90632	0.894703	-0.199248	-	1	1	1	0.000369095	0.00850413	0.0133815	0.0166009	1
PA14_RS01645	PA14_04030	363273	364214	+	0	#N/A	#N/A	A0A0H2ZJV5	-0.337283	0.0914277	0.0751052	-0.365215	-0.489194	-0.408556	-0.521269	-0.24806	-	1	1	1	1	0.0258321	1	0.00997606	1
PA14_RS01650	PA14_04040	364234	364986	-	0	#N/A	#N/A	A0A0H2ZKN8	-0.0764168	0.185297	-0.0079223	-0.544426	-0.485254	-0.471183	-0.535001	0.0327289	-	1	1	1	0.000604937	0.00875122	0.0355531	0.00120167	1
PA14_RS01655	PA14_04050	365035	365733	+	0	#N/A	#N/A	A0A0H2ZL10	0.0055717	0.247834	0.0251174	1.08463	1.29455	1.0059	1.36256	0.00303307	-	1	1	1	1.03231e-05	3.11414e-09	0.000172478	2.21956e-10	1
PA14_RS01660	PA14_04060	365755	366309	-	0	#N/A	#N/A	A0A0H2ZKB9	-0.0574041	-0.279596	-0.186682	1.57665	2.08368	1.48442	2.10284	-0.196564	-	1	1	1	2.20009e-07	7.75638e-15	3.76762e-06	5.09965e-15	1
PA14_RS01665	PA14_04070	366575	367069	+	0	#N/A	#N/A	A0A0H2ZJW0	-0.54186	0.577092	0.292532	0.274684	0.602159	0.348564	0.513633	-0.767923	-	1	1	1	1	1	1	1	1
PA14_RS01670	PA14_04080	367074	367766	-	0	pau02010	ABC transporters	A0A0H2ZKU5	-0.34872	-0.308324	-0.0931886	-0.337832	0.369904	-0.254533	0.18302	-0.232843	-	1	1	1	1	1	1	1	1
PA14_RS01675	PA14_04090	367838	368608	-	0	pau02010, pau02040	ABC transporters , Flagellar assembly	A0A0H2ZKP3	-0.378413	-0.573975	-0.161919	-0.944974	-0.617692	-0.859655	-0.75706	-0.189277	-	1	1	1	2.47309e-05	0.632325	0.000654403	0.014771	1
PA14_RS01680	PA14_04100	368901	369338	+	0	#N/A	#N/A	A0A0H2ZL15	-0.217995	0.0677904	0.0357387	-1.74497	-1.38185	-1.8054	-1.53591	-0.0592831	-	1	1	1	1.92293e-14	2.25955e-08	2.59394e-15	1.08076e-10	1
PA14_RS01685	PA14_04110	369396	370625	-	serA	pau00260, pau00270, pau00680, pau01100, pau01110, pau01120, pau01200, pau01230	Glycine, serine and threonine metabolism , Cysteine and methionine metabolism , Methane metabolism , Metabolic pathways , Biosynthesis of secondary metabolites , Microbial metabolism in diverse environments , Carbon metabolism , Biosynthesis of amino acids	A0A0H2ZKC4	-0.341443	-0.683849	0.042912	-0.695118	-0.828318	-0.728586	-0.897457	-0.395277	-	1	0.0851941	1	0.0618006	0.000873601	0.0234642	7.7274e-05	1
PA14_RS01690	PA14_04140	370829	372223	+	0	#N/A	#N/A	A0A0H2ZJW5	-0.269708	-0.49747	0.0191424	-0.259141	-0.335619	-0.240925	-0.3891	-0.201512	-	1	1	1	1	1	1	1	1
PA14_RS01695	PA14_04150	372315	372980	+	0	#N/A	#N/A	A0A0H2ZKV0	-0.0676793	-0.13434	0.166355	-0.393566	-0.482732	-0.468214	-0.54678	-0.138532	-	1	1	1	1	1	1	1	1
PA14_RS01700	PA14_04160	373079	374068	+	0	#N/A	#N/A	A0A0H2ZKP7	-0.435626	-0.375301	-0.27962	-0.597961	-0.465229	-0.529366	-0.439865	-0.096614	-	1	1	1	0.0964845	1	0.889249	1	1
PA14_RS01705	PA14_04180	374152	374502	+	0	#N/A	#N/A	A0A0H2ZL19	0.0118764	0.0555056	-0.00162724	-0.592385	-0.18406	-0.286733	-0.107821	0.331844	-	1	1	1	1	1	1	1	1
PA14_RS01710	PA14_04190	374583	375617	-	aphB	#N/A	#N/A	A0A0H2ZKC9	0.292915	1.45042	0.0201356	0.00238291	-0.0481851	0.171232	0.0701139	0.233645	-	1	0.000341062	1	1	1	1	1	1
PA14_RS01715	PA14_04210	375633	377027	-	0	#N/A	#N/A	A0A0H2ZJX0	0.241528	1.75129	0.170764	0.302352	0.542789	0.216921	0.504603	0.412362	-	1	1.71896e-10	1	1	1	1	1	1
PA14_RS01720	PA14_04220	377448	378491	-	0	pau02010	ABC transporters	A0A0H2ZKV5	0.30425	0.424648	0.28946	-0.149969	0.123949	-0.544873	-0.0740019	0.348004	-	1	1	1	1	1	1	1	1
PA14_RS01725	PA14_04230	378539	379327	-	0	pau02010	ABC transporters	A0A0H2ZKQ2	0.176522	0.237866	0.0282219	0.0626674	0.184232	0.0829155	0.0612117	0.287615	-	1	1	1	1	1	1	1	1
PA14_RS01730	PA14_04240	379324	380253	-	0	pau02010	ABC transporters	A0A0H2ZL22	0.263888	0.459536	0.162214	0.342008	0.181798	0.175723	0.17906	0.433954	-	1	1	1	1	1	1	1	1
PA14_RS01735	PA14_04250	380250	381299	-	0	pau02010	ABC transporters	A0A0H2ZKD3	0.160231	1.2066	0.160058	0.647123	1.26846	0.622662	1.3108	0.274667	-	1	0.000503473	1	1	9.56452e-05	1	6.53573e-05	1
PA14_RS01740	PA14_04270	381627	382592	+	0	#N/A	#N/A	A0A0H2ZJX5	0.89202	0.288048	0.209589	0.57623	0.95883	0.33917	0.754149	0.601526	-	5.18646e-07	1	1	0.282265	2.03341e-08	1	0.000597538	0.0861217
PA14_RS01745	PA14_04290	382631	384574	-	0	#N/A	#N/A	A0A0H2ZKW1	0.472319	-0.000909187	-0.0908214	0.545052	1.31631	0.266931	1.19974	0.534484	-	1	1	1	1	1.08196e-15	1	1.91487e-12	1
PA14_RS01750	PA14_04300	384875	385207	-	0	#N/A	#N/A	A0A0H2ZKQ5	0.00164769	0.00940209	-0.128197	-0.393971	-0.0326063	-0.511581	-0.0967764	0.134248	-	1	1	1	1	1	1	1	1
PA14_RS01755	PA14_04310	385330	386001	-	rpiA	pau00030, pau01100, pau01110, pau01120, pau01200, pau01230	Pentose phosphate pathway , Metabolic pathways , Biosynthesis of secondary metabolites , Microbial metabolism in diverse environments , Carbon metabolism , Biosynthesis of amino acids	Q02U86	-0.57096	-0.537371	-0.164343	-0.623272	-0.642176	-0.652114	-0.761686	-0.391333	-	1	1	1	1	1	1	0.188901	1
PA14_RS01760	PA14_04320	386236	387774	+	ilvA	pau00260, pau00290, pau01100, pau01110, pau01200, pau01230	Glycine, serine and threonine metabolism , Valine, leucine and isoleucine biosynthesis , Metabolic pathways , Biosynthesis of secondary metabolites , Carbon metabolism , Biosynthesis of amino acids	A0A0H2ZL26	-0.384371	-0.427079	0.0386728	-0.634031	-0.878858	-0.644933	-1.01621	-0.444899	-	1	1	1	0.00037232	3.53278e-10	0.000261368	4.04844e-14	0.804627
PA14_RS01765	PA14_04330	387894	388361	+	0	#N/A	#N/A	A0A0H2ZKD8	-0.306938	0.208148	0.068056	-0.291939	-0.391593	-0.187407	-0.455225	-0.302673	-	1	1	1	1	1	1	1	1
PA14_RS01770	PA14_04340	388412	389683	+	0	#N/A	#N/A	A0A0H2ZJY1	-0.135039	0.425809	0.212521	0.405725	0.477708	0.287284	0.455368	-0.36505	-	1	1	1	1	1	1	1	1
PA14_RS01775	PA14_04350	389680	390147	+	0	#N/A	#N/A	A0A0H2ZKW5	0.395983	0.103495	0.290243	0.206849	0.488969	0.0352089	0.392181	0.166997	-	1	1	1	1	1	1	1	1
PA14_RS01780	PA14_04370	390120	391361	-	0	#N/A	#N/A	A0A0H2ZKQ8	-0.0615346	0.104184	0.242655	0.231496	0.157496	0.111423	0.11516	-0.228593	-	1	1	1	1	1	1	1	1
PA14_RS01785	PA14_04380	391411	392064	-	0	#N/A	#N/A	A0A0H2ZL29	-0.165451	-0.406802	0.16142	-0.531411	-0.861854	-0.589167	-0.959516	-0.16437	-	1	1	1	1	0.00234628	1	0.000125009	1
PA14_RS01790	PA14_04390	392268	392747	+	0	pau03018	RNA degradation	Q02U79	-0.117669	-0.147527	0.0675136	-0.201969	-0.470158	-0.142791	-0.540099	-0.0960598	-	1	1	1	1	0.0183209	1	0.000664933	1
PA14_RS01795	PA14_04410	392770	395049	+	ptsP	pau02060	Phosphotransferase system (PTS)	A0A0H2ZKE1	0.00423412	-0.100263	0.201159	0.0839223	-0.321443	-0.00172327	-0.353354	0.0294513	-	1	1	1	1	1	1	1	1
PA14_RS01800	PA14_04420	395075	396205	+	0	#N/A	#N/A	A0A0H2ZJY5	0.0409136	0.221348	-0.089629	0.377693	0.530061	0.461025	0.610509	-0.0279597	-	1	1	1	1	0.1567	1	0.00947222	1
PA14_RS01805	PA14_04430	396209	396964	-	0	#N/A	#N/A	A0A0H2ZKW9	-0.2707	0.457007	0.183599	0.0047576	0.373669	0.0696037	0.372677	-0.288559	-	1	1	1	1	1	1	1	1
PA14_RS01810	PA14_04440	397086	397889	+	0	#N/A	#N/A	A0A0H2ZKR3	-0.336887	-0.0162062	-0.0615587	-0.261981	-0.32078	-0.184536	-0.425473	-0.170749	-	1	1	1	1	1	1	1	1
PA14_RS01815	PA14_04460	397899	398699	+	lgt	#N/A	#N/A	Q02U74	-0.401566	-0.33353	-0.0493114	-0.952515	-1.24229	-0.982829	-1.33404	-0.309075	-	1	1	1	3.9078e-12	2.68472e-22	1.47317e-12	6.90645e-25	1
PA14_RS01820	PA14_04480	398905	399699	+	0	pau00240, pau00670, pau01100, pau01232	Pyrimidine metabolism , One carbon pool by folate , Metabolic pathways , Nucleotide metabolism	Q02U73	-0.512238	-0.508988	-0.196969	-0.70067	-0.738438	-0.741762	-0.793334	-0.374689	-	1	1	1	0.0634627	0.0196885	0.0207195	0.0038904	1
PA14_RS01825	PA14_04490	399726	400523	-	0	#N/A	#N/A	A0A0H2ZL35	-0.12224	-0.162003	-0.0761402	-0.116749	-0.154971	-0.224578	-0.231308	-0.219379	-	1	1	1	1	1	1	1	1
PA14_RS01830	PA14_04510	400558	401937	-	0	#N/A	#N/A	A0A0H2ZKE6	0.0199455	0.349926	0.210315	-0.188362	-0.128594	-0.204819	-0.117003	0.0748166	-	1	1	1	1	1	1	1	1
PA14_RS01835	PA14_04520	401930	403315	-	0	#N/A	#N/A	A0A0H2ZJZ2	-0.251794	0.503338	0.142912	-0.125395	-0.210323	-0.123878	-0.156412	-0.364796	-	1	1	1	1	1	1	1	1
PA14_RS01840	PA14_04530	403507	403869	+	0	#N/A	#N/A	A0A0H2ZKX5	-0.306855	0.558431	0.119347	-0.585549	-0.414697	-0.630779	-0.670652	-0.243487	-	1	1	1	1	1	1	1	1
PA14_RS01845	PA14_04550	403906	405057	-	0	pau00564	Glycerophospholipid metabolism	A0A0H2ZKR6	0.0182875	0.367765	0.171167	-0.0171725	0.352091	-0.123476	0.126252	0.0900643	-	1	1	1	1	1	1	1	1
PA14_RS01850	PA14_04560	405267	406361	+	0	#N/A	#N/A	A0A0H2ZL38	-0.253523	-0.238613	-0.209008	-0.0123281	0.70708	0.0588497	0.550263	-0.322403	-	1	1	1	1	0.0158736	1	1	1
PA14_RS01855	PA14_04570	406358	407398	+	0	#N/A	#N/A	A0A0H2ZKE9	-0.0330561	0.287295	0.0881877	0.0844907	1.21373	0.134943	1.18215	-0.0692143	-	1	1	1	1	5.63643e-06	1	2.70216e-05	1
PA14_RS01860	PA14_04580	407469	407975	+	0	pau00670, pau00790, pau01100, pau01240	One carbon pool by folate , Folate biosynthesis , Metabolic pathways , Biosynthesis of cofactors	A0A0H2ZJZ7	-0.500259	-0.386633	0.0113094	-0.462218	-0.408274	-0.482577	-0.38787	-0.560444	-	1	1	1	1	1	1	1	1
PA14_RS01865	PA14_04590	407991	408464	-	0	#N/A	#N/A	A0A0H2ZKX9	-0.170556	-0.216513	0.0944324	0.00895886	0.102438	-0.0611171	0.00364918	-0.205581	-	1	1	1	1	1	1	1	1
PA14_RS01870	PA14_04610	408603	409988	-	0	#N/A	#N/A	A0A0H2ZKR9	-0.584685	-0.676855	-0.377033	-0.381356	-0.31886	-0.374079	-0.409873	-0.628336	-	1	1	1	1	1	1	1	1
PA14_RS01875	PA14_04630	410218	412056	-	ilvD	pau00290, pau00770, pau01100, pau01110, pau01210, pau01230	Valine, leucine and isoleucine biosynthesis , Pantothenate and CoA biosynthesis , Metabolic pathways , Biosynthesis of secondary metabolites , 2-Oxocarboxylic acid metabolism , Biosynthesis of amino acids	Q02U62	-0.332433	-0.494715	0.0485801	-0.428021	-0.773233	-0.444218	-0.700595	-0.2897	-	1	0.311558	1	1	1.55267e-06	1	6.6638e-05	1
PA14_RS01880	PA14_04640	412384	413580	-	0	#N/A	#N/A	A0A0H2ZL43	-0.422564	-0.481672	-0.0272946	-0.386523	-0.270962	-0.324003	-0.350189	-0.504066	-	1	0.812412	1	1	1	1	1	0.368675
PA14_RS01885	PA14_04650	413653	414192	-	pfpI	#N/A	#N/A	A0A0H2ZKF3	1.70102	2.04721	-0.295785	-0.136021	0.371404	-0.966743	0.183905	2.16032	-	0.000122508	8.9327e-08	1	1	1	1	1	5.70131e-09
PA14_RS01890	PA14_04660	414409	415233	+	0	#N/A	#N/A	A0A0H2ZK04	-0.0869246	-0.451709	0.042336	-0.321431	-0.331172	-0.40349	-0.521237	-0.300302	-	1	1	1	1	1	1	1	1
PA14_RS01895	PA14_04670	415292	416104	+	mutM	pau03410	Base excision repair	Q02U58	-0.303697	-0.0380851	0.054157	-0.338992	-0.607157	-0.396929	-0.672102	-0.277198	-	1	1	1	1	0.00157362	1	0.000105213	1
PA14_RS01900	PA14_04680	416181	416759	+	0	#N/A	#N/A	A0A0H2ZKY5	-0.141683	0.274308	-0.287541	-0.2708	-0.0260049	-0.201316	-0.0423512	-0.0119245	-	1	1	1	1	1	1	1	1
PA14_RS01905	PA14_04690	416842	417186	+	0	#N/A	#N/A	A0A0H2ZKS3	0.151533	0.254622	0.221207	0.429692	0.0916076	0.0770725	0.152955	0.0182069	-	1	1	1	1	1	1	1	1
PA14_RS01910	PA14_04700	417456	418442	+	0	#N/A	#N/A	A0A0H2ZL48	0.144648	-0.0323636	0.152974	0.232356	0.271675	0.024938	-0.0198185	-0.0651992	-	1	1	1	1	1	1	1	1
PA14_RS01915	PA14_04710	418555	418986	-	0	#N/A	#N/A	A0A0H2ZKF6	-0.380665	-0.801587	0.0121568	-0.627746	-0.668218	-0.966398	-1.11223	-0.925007	-	1	1	1	1	1	1	0.195198	1
PA14_RS01920	PA14_04730	419138	420871	-	ggt	pau00430, pau00460, pau00480, pau01100	Taurine and hypotaurine metabolism , Cyanoamino acid metabolism , Glutathione metabolism , Metabolic pathways	A0A0H2ZK10	-0.16143	-0.0568966	0.123356	0.478418	0.971409	0.455919	1.04552	-0.263986	-	1	1	1	0.0734571	1.63031e-15	0.22326	4.33555e-18	1
PA14_RS01925	PA14_04750	420999	421250	-	0	#N/A	#N/A	A0A0H2ZKZ1	-0.113765	-0.356386	0.0402159	-0.0770092	0.28856	-0.139093	0.258263	-0.122804	-	1	1	1	1	1	1	1	1
PA14_RS01930	PA14_04760	421371	421850	-	coaD	pau00770, pau01100, pau01240	Pantothenate and CoA biosynthesis , Metabolic pathways , Biosynthesis of cofactors	Q02U51	-0.273538	-0.354114	-0.00166791	-1.09177	-1.1363	-1.12516	-1.20599	-0.147153	-	1	1	1	6.73196e-08	7.92296e-09	2.26426e-08	4.78776e-10	1
PA14_RS01935	PA14_04780	421999	423594	-	0	#N/A	#N/A	A0A0H2ZKS7	-0.769633	1.16627	-0.429222	-0.999909	-0.603088	-0.8128	-0.667259	-0.0202583	-	1	0.00287027	1	0.177357	1	1	1	1
PA14_RS01940	PA14_04790	423650	424198	-	0	#N/A	#N/A	A0A0H2ZL54	-0.566104	1.34553	-0.323954	-0.626112	-0.351707	-0.487751	-0.392209	0.233444	-	1	0.0216467	1	1	1	1	1	1
PA14_RS01945	PA14_04810	424253	425683	-	0	#N/A	#N/A	A0A0H2ZKG0	-0.864855	1.11152	-0.330108	-0.758236	-0.49129	-0.369087	-0.563709	0.127754	-	1	0.00904651	1	1	1	1	1	1
PA14_RS01950	PA14_04820	425972	426619	+	0	#N/A	#N/A	A0A0H2ZK17	0.0434355	0.4939	0.12733	-0.0189929	-0.0471837	0.0264799	-0.0751169	0.233214	-	1	0.0402378	1	1	1	1	1	1
PA14_RS01955	PA14_04830	426604	427014	-	0	#N/A	#N/A	A0A0H2ZKZ6	-0.211427	0.386829	0.242375	0.631522	0.318125	0.461594	0.382978	-0.261058	-	1	1	1	1	1	1	1	1
PA14_RS01960	PA14_04840	427077	428075	-	0	#N/A	#N/A	A0A0H2ZKT1	-0.128331	0.224391	-0.092173	0.0633945	-0.263087	0.136451	-0.199195	-0.000997321	-	1	1	1	1	1	1	1	1
PA14_RS01965	0	428112	428678	-	0	#N/A	#N/A	#N/A	-0.368184	0.254138	-0.269433	-0.406898	-0.857251	-0.369148	-0.76069	-0.113139	-	1	1	1	1	0.213129	1	1	1
PA14_RS01970	PA14_04860	428681	429277	-	rsmD	#N/A	#N/A	A0A0H2ZKG3	-0.486544	0.154661	-0.225105	-0.808093	-1.34492	-0.813496	-1.36486	-0.174338	-	1	1	1	0.0674496	1.87855e-09	0.0704222	1.60247e-09	1
PA14_RS01975	PA14_04870	429277	430764	-	0	#N/A	#N/A	A0A0H2ZK22	-0.274355	0.0364574	-0.165338	-1.09918	-1.50412	-0.970695	-1.4722	0.0980073	-	1	1	1	1.10466e-08	3.31031e-18	3.4689e-06	4.33698e-17	1
PA14_RS01980	PA14_04890	430757	432154	-	0	#N/A	#N/A	A0A0H2ZL01	-0.172186	-0.0610404	-0.209758	-1.06456	-1.17849	-1.01893	-1.1104	0.160337	-	1	1	1	1.32508e-09	2.26804e-12	1.82932e-08	1.4369e-10	1
PA14_RS01985	PA14_04900	432275	433630	+	ftsY	pau02024, pau03060, pau03070	Quorum sensing , Protein export , Bacterial secretion system	A0A0H2ZKT5	-0.128738	-0.119764	-0.0370594	-0.041662	-0.37606	-0.0947306	-0.366533	-0.155639	-	1	1	1	1	1	1	1	1
PA14_RS01990	PA14_04910	433627	434298	+	ftsE	pau02010	ABC transporters	A0A0H2ZL67	-0.00159733	-0.154482	-0.0662483	-0.0957706	-0.570423	-0.0702038	-0.584932	-0.0622015	-	1	1	1	1	0.988009	1	0.715876	1
PA14_RS01995	PA14_04920	434298	435305	+	ftsX	pau02010	ABC transporters	A0A0H2ZKG8	-0.0735481	0.118119	-0.105603	-0.0426549	-0.631519	-0.0569885	-0.699473	-0.120501	-	1	1	1	1	0.380732	1	0.0630232	1
PA14_RS02000	PA14_04930	435419	436273	+	rpoH	#N/A	#N/A	A0A0H2ZK26	0.180499	0.0311184	0.0189994	-0.53912	-0.43277	-0.552155	-0.350115	0.268996	-	1	1	1	0.922619	1	0.654181	1	1
PA14_RS02005	PA14_04940	436338	436943	+	0	#N/A	#N/A	A0A0H2ZL06	0.029826	0.533702	0.00236138	0.132088	-0.265948	0.183287	-0.119641	0.340594	-	1	1	1	1	1	1	1	1
PA14_RS02010	PA14_04950	436948	437679	-	mtgA	pau00550, pau01100	Peptidoglycan biosynthesis , Metabolic pathways	A0A0H2ZKT9	-0.103255	0.212525	-0.017217	0.503255	0.477987	0.559941	0.541208	0.0156205	-	1	1	1	1	1	1	1	1
PA14_RS02015	PA14_04960	437716	438093	+	0	#N/A	#N/A	A0A0H2ZL73	-0.012484	-0.126714	0.255719	-0.346738	-0.104955	-0.306252	-0.114212	-0.156733	-	1	1	1	1	1	1	1	1
PA14_RS02020	PA14_04970	438196	438396	+	thiS	pau04122	Sulfur relay system	A0A0H2ZKH0	-0.777838	-0.0705592	-0.267987	0.401485	0.371572	0.49206	0.555015	-0.731532	-	1	1	1	1	1	1	1	1
PA14_RS02025	PA14_04980	438455	439252	+	0	pau00730, pau01100, pau01240	Thiamine metabolism , Metabolic pathways , Biosynthesis of cofactors	Q02U32	-0.374531	-0.539003	-0.204966	-0.147159	-0.118081	-0.15227	-0.103131	-0.224046	-	1	1	1	1	1	1	1	1
PA14_RS02030	PA14_05000	439406	440077	+	trmB	#N/A	#N/A	Q02U31	-0.504792	-0.343514	-0.157763	-0.250636	-0.521465	-0.278312	-0.631304	-0.492795	-	1	1	1	1	1	1	0.608887	1
PA14_RS02035	PA14_05010	440240	441586	+	0	#N/A	#N/A	A0A0H2ZK31	-0.696043	-0.0512318	-0.199635	0.511447	0.595035	0.536881	0.669467	-0.442077	-	0.0565307	1	1	1	0.716651	1	0.0998222	1
PA14_RS02040	PA14_05020	441599	441856	-	0	#N/A	#N/A	A0A0H2ZL11	-0.418388	-0.0894283	-0.300729	-0.378038	-0.286327	-0.160831	-0.296934	-0.209324	-	1	1	1	1	1	1	1	1
PA14_RS02045	PA14_05030	441918	442241	-	0	#N/A	#N/A	A0A0H2ZKU4	-0.573365	-0.344996	-0.432391	-0.456085	-0.41665	-0.426054	-0.389223	-0.341582	-	1	1	1	1	1	1	1	1
PA14_RS02050	PA14_05040	442322	443476	-	hemW	#N/A	#N/A	A0A0H2ZL77	-0.392588	-0.254187	-0.255212	-0.0705333	-0.178882	0.0372739	0.0153291	-0.243705	-	1	1	1	1	1	1	1	1
PA14_RS02055	PA14_05050	443597	444190	-	rdgB	pau00230, pau01100, pau01232	Purine metabolism , Metabolic pathways , Nucleotide metabolism	A0A0H2ZKH4	-0.277645	-0.310565	0.130827	-0.170796	-0.697922	-0.455194	-0.772555	-0.447977	-	1	1	1	1	0.0607858	1	0.00786132	1
PA14_RS02060	PA14_05060	444187	444606	-	0	#N/A	#N/A	A0A0H2ZK38	0.0366758	-0.499956	0.17516	-0.246935	-0.797617	-0.527129	-0.858838	-0.12126	-	1	1	1	1	0.00055343	1	6.80239e-05	1
PA14_RS02065	PA14_05070	444738	445358	-	metW	#N/A	#N/A	A0A0H2ZL16	-0.613694	-0.58533	0.00652556	-0.813048	-1.50272	-0.850644	-1.46805	-0.567997	-	1	1	1	0.00502306	8.44806e-16	0.00201923	1.47976e-14	1
PA14_RS02070	PA14_05080	445366	446505	-	0	pau00270, pau00920, pau01100, pau01110, pau01230	Cysteine and methionine metabolism , Sulfur metabolism , Metabolic pathways , Biosynthesis of secondary metabolites , Biosynthesis of amino acids	Q02U23	-0.547534	-0.59866	-0.153038	-0.727797	-1.06515	-0.652479	-1.11081	-0.471731	-	1	1	1	1	0.000428681	1	0.00013418	1
PA14_RS02075	PA14_05110	446594	448561	-	0	#N/A	#N/A	A0A0H2ZKU7	0.459304	0.976125	0.312996	0.169735	-0.333433	-0.251744	-0.677298	0.217577	-	1	1.91123e-10	1	1	1	1	0.00214194	1
PA14_RS02080	0	448669	448965	-	0	#N/A	#N/A	#N/A	0.862174	-0.258927	-0.108345	-0.241607	-0.387523	-0.421247	-0.528529	0.513632	-	1	1	1	1	1	1	1	1
PA14_RS02085	PA14_05130	448962	449555	-	0	#N/A	#N/A	A0A0H2ZKH5	0.725886	-0.27714	0.00106438	-0.463254	-0.610884	-0.624565	-0.745381	0.523228	-	1	1	1	1	1	1	1	1
PA14_RS02090	PA14_05150	449566	450387	-	proC	pau00330, pau01100, pau01110, pau01230	Arginine and proline metabolism , Metabolic pathways , Biosynthesis of secondary metabolites , Biosynthesis of amino acids	A0A0H2ZK42	0.327589	0.0304492	0.0836102	-0.190072	-0.436229	-0.306977	-0.310691	0.24412	-	1	1	1	1	1	1	1	1
PA14_RS02095	PA14_05160	450399	451091	-	0	#N/A	#N/A	A0A0H2ZL20	0.33758	-0.0113328	0.0855817	-0.103109	-0.253511	-0.154266	-0.150225	0.31768	-	1	1	1	1	1	1	1	1
PA14_RS02100	PA14_05180	451306	452340	+	pilT	#N/A	#N/A	A0A0H2ZKV1	0.0510056	-0.0285582	-0.00763335	-0.484233	-0.793644	-0.661315	-0.951674	0.134458	-	1	1	1	0.999526	4.04801e-06	0.00202211	1.26579e-09	1
PA14_RS02105	PA14_05190	452518	453666	+	pilU	#N/A	#N/A	A0A0H2ZL88	0.335517	-0.290523	0.124362	0.346227	0.042575	0.0585337	-0.153869	0.230423	-	1	1	1	1	1	1	1	1
PA14_RS02110	PA14_05200	453674	454573	-	czcD	#N/A	#N/A	A0A0H2ZKH9	0.440026	0.164371	0.149981	0.861043	1.03332	0.613294	0.841357	0.271111	-	1	1	1	0.00219959	5.07702e-06	1	0.0043055	1
PA14_RS02115	PA14_05210	454728	455132	+	0	#N/A	#N/A	A0A0H2ZK47	-0.388217	-0.0672764	-0.034618	-1.42651	-1.05961	-1.41146	-1.28068	-0.266854	-	1	1	1	4.51249e-09	0.00041171	1.42593e-08	7.54155e-07	1
PA14_RS02120	PA14_05220	455375	456748	+	0	pau00260, pau00270, pau01100, pau01110, pau01230	Glycine, serine and threonine metabolism , Cysteine and methionine metabolism , Metabolic pathways , Biosynthesis of secondary metabolites , Biosynthesis of amino acids	A0A0H2ZL24	-1.22357	0.317314	-1.01912	-1.45054	-1.34901	-1.18563	-1.34054	-0.40292	-	5.97787e-16	1	1.70884e-10	1.24569e-22	1.09761e-19	3.20748e-14	6.00153e-19	1
PA14_RS02125	PA14_05230	456745	457929	+	0	pau00260, pau00270, pau00450, pau01100, pau01110, pau01230	Glycine, serine and threonine metabolism , Cysteine and methionine metabolism , Selenocompound metabolism , Metabolic pathways , Biosynthesis of secondary metabolites , Biosynthesis of amino acids	A0A0H2ZKV7	-1.0864	0.140842	-0.579482	-1.08564	-1.42175	-0.947564	-1.41803	-0.570008	-	1.73862e-11	1	0.13855	2.53534e-11	5.07802e-21	5.57318e-08	1.5637e-20	0.191084
PA14_RS02130	PA14_05250	458157	459428	-	0	pau00240, pau01100, pau01240	Pyrimidine metabolism , Metabolic pathways , Biosynthesis of cofactors	A0A0H2ZL93	-0.359421	-0.229496	0.148359	0.20522	-0.579782	0.0575125	-0.544067	-0.497293	-	1	1	1	1	0.377804	1	1	1
PA14_RS02135	PA14_05260	459425	460429	-	0	pau00240, pau00250, pau01100, pau01240	Pyrimidine metabolism , Alanine, aspartate and glutamate metabolism , Metabolic pathways , Biosynthesis of cofactors	Q02U10	0.0573362	-0.467359	0.101023	0.134042	-0.524795	-0.010771	-0.580638	-0.0305432	-	1	1	1	1	1	1	1	1
PA14_RS02140	PA14_05270	460453	460965	-	pyrR	pau00240, pau01100, pau01232	Pyrimidine metabolism , Metabolic pathways , Nucleotide metabolism	Q02U09	0.0974381	-0.193742	0.179424	0.283066	-0.293293	0.232433	-0.312859	-0.0944159	-	1	1	1	1	1	1	1	1
PA14_RS02145	PA14_05280	461077	461511	-	ruvX	#N/A	#N/A	Q02U08	-0.383496	0.0224265	0.0991529	0.376032	-0.0535873	0.345306	0.0335834	-0.382111	-	1	1	1	1	1	1	1	1
PA14_RS02150	PA14_05290	461511	462080	-	0	#N/A	#N/A	Q02U07	-0.240018	-0.098006	0.159549	0.0207213	-0.482557	0.0743789	-0.360252	-0.213557	-	1	1	1	1	1	1	1	1
PA14_RS02155	PA14_05300	462129	463022	-	0	#N/A	#N/A	A0A0H2ZKI4	-0.0300948	-0.157887	-0.0855508	0.208908	-0.357981	0.23806	-0.354373	0.0480656	-	1	1	1	1	1	1	1	1
PA14_RS02160	PA14_05310	463169	464122	-	gshB	pau00270, pau00480, pau01100, pau01240	Cysteine and methionine metabolism , Glutathione metabolism , Metabolic pathways , Biosynthesis of cofactors	A0A0H2ZK52	0.0491436	-0.1779	0.102206	-0.0751331	-0.665811	-0.278018	-0.703019	0.0588594	-	1	1	1	1	0.0504661	1	0.0171331	1
PA14_RS02165	PA14_05320	464377	464784	+	pilG	pau02020, pau02025	Two-component system , Biofilm formation	A0A0H2ZL28	0.0991895	-0.219565	0.00579342	0.482038	0.112956	0.285215	0.0435911	0.0113591	-	1	1	1	1	1	1	1	1
PA14_RS02170	PA14_05330	464831	465196	+	pilH	pau02020, pau02025	Two-component system , Biofilm formation	A0A0H2ZKW2	0.227813	-0.498149	0.0505962	0.353543	0.0423087	0.15818	-0.013208	0.0798688	-	1	1	1	1	1	1	1	1
PA14_RS02175	PA14_05340	465247	465783	+	0	pau02020, pau02025	Two-component system , Biofilm formation	A0A0H2ZL98	0.321162	-0.229129	0.122395	0.698928	0.365771	0.526188	0.190704	0.00742733	-	1	1	1	0.0111295	1	1	1	1
PA14_RS02180	PA14_05360	465868	467916	+	pilJ	pau02020, pau02025	Two-component system , Biofilm formation	A0A0H2ZKI7	0.274712	-0.436378	0.10114	0.523192	0.00299978	0.273671	-0.149311	0.0873725	-	1	1	1	1	1	1	1	1
PA14_RS02185	PA14_05380	467977	468852	+	pilK	pau02020	Two-component system	A0A0H2ZK56	0.108162	0.358959	0.14069	1.09174	0.443634	0.831654	0.263805	-0.0236107	-	1	1	1	4.87117e-05	1	0.0709805	1	1
PA14_RS02190	PA14_05390	468864	476294	+	chpA	pau02020, pau02025	Two-component system , Biofilm formation	A0A0H2ZL32	0.196399	0.184757	0.13513	1.27028	0.233952	0.99037	0.0248471	-0.0487412	-	1	1	1	4.09394e-16	1	6.8298e-09	1	1
PA14_RS02195	PA14_05400	476287	477318	+	0	pau02020	Two-component system	A0A0H2ZKW7	0.278958	0.221569	0.0639748	1.33488	-0.0629987	1.19689	-0.170335	-0.031129	-	1	1	1	9.86133e-15	1	2.65736e-11	1	1
PA14_RS02200	PA14_05410	477315	477821	+	0	pau02020, pau02025	Two-component system , Biofilm formation	A0A0H2ZLA3	-0.108004	0.109005	0.0142999	0.951896	-0.381322	0.865322	-0.364184	-0.279527	-	1	1	1	1.17532e-06	1	5.48968e-05	1	1
PA14_RS02205	PA14_05420	477829	478623	+	0	#N/A	#N/A	A0A0H2ZKJ1	0.0986484	0.229499	0.00410595	1.27552	0.39806	1.19664	0.241748	-0.252348	-	1	1	1	5.66503e-11	1	4.45477e-09	1	1
PA14_RS02210	PA14_05430	478700	479311	+	0	#N/A	#N/A	A0A0H2ZK58	-0.549654	-0.0973314	-0.163051	0.568977	0.459848	0.578517	0.564713	-0.626303	-	1	1	1	1	1	1	1	1
PA14_RS02215	PA14_05440	479319	480734	-	0	#N/A	#N/A	A0A0H2ZL36	-0.116376	-0.0500128	0.149755	-0.126398	-0.214907	-0.253584	-0.35878	-0.345847	-	1	1	1	1	1	1	1	1
PA14_RS02220	PA14_05450	480769	481491	-	0	#N/A	#N/A	A0A0H2ZKX2	-0.459421	-0.136086	0.0143087	0.0918587	-0.198036	-0.0133425	-0.1016	-0.61062	-	1	1	1	1	1	1	1	1
PA14_RS02225	PA14_05460	481584	482987	-	0	pau00780, pau01100, pau01240	Biotin metabolism , Metabolic pathways , Biosynthesis of cofactors	A0A0H2ZLA8	0.285243	-0.240385	0.348672	-0.683516	-1.02082	-0.827236	-1.16902	0.177397	-	1	1	1	0.265451	6.30934e-06	0.00617486	3.1632e-08	1
PA14_RS02230	PA14_05480	483161	484651	+	0	pau00260, pau00330, pau00340, pau00350, pau00360, pau00380, pau01100, pau01110	Glycine, serine and threonine metabolism , Arginine and proline metabolism , Histidine metabolism , Tyrosine metabolism , Phenylalanine metabolism , Tryptophan metabolism , Metabolic pathways , Biosynthesis of secondary metabolites	A0A0H2ZKJ4	-0.610692	-0.42889	-0.3612	-1.52127	-1.84017	-1.34275	-1.81965	-0.326672	-	1	1	1	7.92994e-16	3.42717e-24	9.7523e-12	2.83305e-23	1
PA14_RS02235	PA14_05500	484832	485401	+	0	#N/A	#N/A	A0A0H2ZK62	0.561613	-0.0436144	0.0878696	-0.636046	-0.974983	-0.596761	-0.949658	0.645503	-	1	1	1	1	0.647418	1	1	1
PA14_RS02240	PA14_05510	485413	485988	+	0	#N/A	#N/A	Q02TY9	0.724195	-0.226354	0.151836	-1.14028	-1.63685	-1.13353	-1.75888	0.645094	-	1	1	1	0.0442942	7.62553e-07	0.051847	3.31608e-08	1
PA14_RS02245	PA14_05520	486057	486500	-	mexR	pau01501	beta-Lactam resistance	A0A0H2ZL40	0.679787	0.420273	0.0995046	0.29686	0.601977	0.295973	0.605544	0.741785	-	1	1	1	1	1	1	1	1
PA14_RS02250	PA14_05530	486775	487926	+	mexA	pau01501, pau01503	beta-Lactam resistance , Cationic antimicrobial peptide (CAMP) resistance	A0A0H2ZKX6	1.14645	-0.550618	-0.0695356	0.486715	0.714372	0.375636	0.4526	1.00655	-	1	1	1	1	1	1	1	1
PA14_RS02255	PA14_05540	487942	491082	+	mexB	pau01501, pau01503	beta-Lactam resistance , Cationic antimicrobial peptide (CAMP) resistance	A0A0H2ZLB4	1.38304	-0.482164	0.0252056	0.416829	0.238294	0.318557	0.021111	0.869646	-	1	1	1	1	1	1	1	1
PA14_RS02260	PA14_05550	491084	492541	+	oprM	pau01501, pau02024	beta-Lactam resistance , Quorum sensing	A0A0H2ZKJ8	1.04274	-0.296386	0.121055	0.521411	0.0589178	0.477414	-0.00358628	0.280889	-	1	1	1	1	1	1	1	1
PA14_RS02265	PA14_05560	492637	494556	-	0	pau03018	RNA degradation	A0A0H2ZK67	-0.265689	-0.191351	-0.211288	0.0532538	-0.287572	0.136531	-0.206983	-0.213466	-	1	1	1	1	1	1	1	1
PA14_RS02270	PA14_05580	494807	495877	-	0	#N/A	#N/A	A0A0H2ZL45	-0.281373	0.283336	-0.19103	0.45208	0.197023	0.480468	0.351549	0.0192405	-	1	1	1	1	1	1	1	1
PA14_RS02275	PA14_05590	495947	496795	-	metF	pau00670, pau01100, pau01120, pau01200	One carbon pool by folate , Metabolic pathways , Microbial metabolism in diverse environments , Carbon metabolism	A0A0H2ZKY2	-0.427695	0.219018	-0.0654121	0.588052	0.78263	0.528199	0.753656	-0.177918	-	1	1	1	1	1	1	1	1
PA14_RS02280	PA14_05600	496862	497416	-	0	#N/A	#N/A	A0A0H2ZLB9	-0.118104	0.143179	-0.0989015	0.649707	0.896066	0.612705	0.746117	-0.00150721	-	1	1	1	1	0.718112	1	1	1
PA14_RS02285	PA14_05620	497457	498866	-	ahcY	pau00270, pau01100	Cysteine and methionine metabolism , Metabolic pathways	Q02TY0	-0.18161	-0.0276502	-0.0656181	0.16016	0.408539	0.117459	0.403204	0.0246301	-	1	1	1	1	1	1	1	1
PA14_RS02290	PA14_05630	499173	499589	+	0	#N/A	#N/A	A0A0H2ZKK1	-0.0465213	-0.134212	0.0859486	0.721443	0.415829	0.491162	0.436844	-0.490979	-	1	1	1	1	1	1	1	1
PA14_RS02295	PA14_05640	499715	501907	+	0	#N/A	#N/A	A0A0H2ZK72	0.125015	0.197203	0.294145	0.541885	0.697326	0.436072	0.27416	-0.290655	-	1	1	1	1	0.0171618	1	1	1
PA14_RS02300	PA14_05650	501918	503396	+	0	#N/A	#N/A	A0A0H2ZL52	-0.315865	0.141194	0.21303	0.571107	0.634238	0.502109	0.469259	-0.844311	-	1	1	1	1	1	1	1	0.149311
PA14_RS02305	PA14_05660	503481	504101	+	0	#N/A	#N/A	A0A0H2ZKY6	-0.189956	0.204479	-0.131607	-0.516919	-0.863233	-0.328485	-0.746146	0.109925	-	1	1	1	1	2.18099e-06	1	0.000486888	1
PA14_RS02310	PA14_05690	504138	505409	-	0	pau00240, pau00330, pau01100, pau01232	Pyrimidine metabolism , Arginine and proline metabolism , Metabolic pathways , Nucleotide metabolism	A0A0H2ZLC4	-0.485406	-0.257734	-0.0192516	-0.230629	-0.480995	-0.192778	-0.470882	-0.34822	-	1	1	1	1	1	1	1	1
PA14_RS02315	PA14_05700	505399	506649	-	codB	#N/A	#N/A	A0A0H2ZKK5	-0.400756	-0.349902	-0.0702851	0.0969577	0.244453	0.142024	0.138868	-0.464524	-	1	1	1	1	1	1	1	1
PA14_RS02320	PA14_05740	506831	508108	-	preA	pau00240, pau00410, pau00770, pau01100	Pyrimidine metabolism , beta-Alanine metabolism , Pantothenate and CoA biosynthesis , Metabolic pathways	A0A0H2ZK76	0.843455	0.091877	-0.309817	-0.559882	0.182404	-0.795949	-0.0174115	0.363913	-	1	1	1	1	1	1	1	1
PA14_RS02325	PA14_05750	508105	509472	-	0	pau00240, pau00410, pau00770, pau01100	Pyrimidine metabolism , beta-Alanine metabolism , Pantothenate and CoA biosynthesis , Metabolic pathways	A0A0H2ZL57	0.347384	0.872542	-0.0873525	-0.345748	0.17338	-0.613246	0.00823725	0.0280961	-	1	1	1	1	1	1	1	1
PA14_RS02330	PA14_05770	509567	511006	-	hydA	pau00240, pau00410, pau00770, pau01100	Pyrimidine metabolism , beta-Alanine metabolism , Pantothenate and CoA biosynthesis , Metabolic pathways	A0A0H2ZKY9	-0.481536	0.591468	-0.305433	-1.08903	-1.08346	-1.16197	-1.13763	-0.485014	-	1	1	1	1	1	1	1	1
PA14_RS02340	PA14_05790	511622	513112	+	0	#N/A	#N/A	A0A0H2ZLC8	-0.168615	0.542312	-0.190299	-0.133169	0.276695	-0.0811742	0.125371	-0.221663	-	1	1	1	1	1	1	1	1
PA14_RS02345	PA14_05810	513171	514454	+	0	pau00240, pau01100	Pyrimidine metabolism , Metabolic pathways	A0A0H2ZKK9	0.201249	0.375381	0.019072	-0.726264	-0.451252	-0.540562	-0.264397	-0.0438412	-	1	1	1	1	1	1	1	1
PA14_RS02350	PA14_05820	514655	515878	-	0	pau00310, pau01100, pau01120	Lysine degradation , Metabolic pathways , Microbial metabolism in diverse environments	A0A0H2ZK81	1.41356	0.873385	0.417069	0.654711	1.34774	0.816096	1.56648	1.49705	-	0.53604	1	1	1	1	1	0.0885102	0.199413
PA14_RS02355	PA14_05840	515998	517179	-	0	pau00071, pau00310, pau00362, pau00380, pau01100, pau01110, pau01120	Fatty acid degradation , Lysine degradation , Benzoate degradation , Tryptophan metabolism , Metabolic pathways , Biosynthesis of secondary metabolites , Microbial metabolism in diverse environments	A0A0H2ZL63	1.71934	0.792847	0.425363	0.0275408	1.30671	0.0860407	1.57387	2.09538	-	0.167307	1	1	1	1	1	0.764037	0.00195988
PA14_RS02360	PA14_05850	517400	518308	+	0	#N/A	#N/A	A0A0H2ZKZ4	0.0998241	0.338806	0.282244	0.940057	1.15951	1.02403	1.15663	-0.155156	-	1	1	1	5.8124e-05	4.28572e-09	4.16435e-06	9.62602e-09	1
PA14_RS02365	PA14_05860	518364	518864	+	0	#N/A	#N/A	A0A0H2ZLD3	0.58398	0.040024	0.415792	1.11308	0.684971	0.728375	0.529866	0.437788	-	1	1	1	0.00125565	1	1	1	1
PA14_RS02370	PA14_05870	518907	520529	-	0	#N/A	#N/A	A0A0H2ZKL2	0.867954	-0.0903092	0.418386	1.80119	1.93385	1.5435	1.93214	0.514022	-	0.00828105	1	1	4.08271e-20	8.32416e-24	8.78256e-14	1.9579e-23	1
PA14_RS02375	PA14_05880	520909	522240	+	0	#N/A	#N/A	A0A0H2ZK87	0.0321805	1.9394	0.295497	1.2682	1.5552	1.48757	1.75166	-0.209709	-	1	0.325048	1	1	1	1	1	1
PA14_RS02380	PA14_05890	522237	523031	+	0	#N/A	#N/A	A0A0H2ZL69	1.09948	0.353876	0.4751	1.10782	1.83486	0.995239	1.52216	0.877783	-	0.270737	1	1	0.336716	2.75068e-08	1	0.000135046	1
PA14_RS02385	PA14_05910	523139	523870	+	0	#N/A	#N/A	A0A0H2ZKZ8	0.42844	0.331022	0.219543	0.67333	0.415636	0.349412	0.166531	0.1583	-	1	1	1	1	1	1	1	1
PA14_RS02390	PA14_05920	523867	526068	-	yccS	#N/A	#N/A	A0A0H2ZLD9	0.0338968	0.217581	-0.0526993	0.134082	0.000557206	0.077858	-0.183295	0.0407902	-	1	1	1	1	1	1	1	1
PA14_RS02395	PA14_05950	526330	527706	-	dbpA	#N/A	#N/A	A0A0H2ZKL6	-0.356548	0.177492	-0.128566	-1.44462	-1.32055	-1.19402	-1.38565	-0.30113	-	1	1	1	2.24769e-17	2.02124e-14	4.88873e-11	1.00239e-15	1
PA14_RS02400	PA14_05960	528054	528263	+	0	#N/A	#N/A	A0A0H2ZK92	-0.224357	-0.145017	-0.173074	-1.48415	-2.01972	-1.44245	-1.9385	-0.157069	-	1	1	1	1.95587e-06	7.19493e-14	6.02317e-06	1.34659e-12	1
PA14_RS02405	PA14_05970	528414	528938	+	0	#N/A	#N/A	A0A0H2ZL74	-0.232614	-0.184211	-0.385954	-1.14296	-1.7154	-1.0476	-1.73589	-0.176052	-	1	1	1	0.393979	1.29652e-05	1	9.07985e-06	1
PA14_RS02410	PA14_05990	529041	530474	-	mdtD	#N/A	#N/A	A0A0H2ZL03	0.106986	-0.177079	-0.110079	-0.149612	-0.247465	-0.128609	-0.305933	0.0595806	-	1	1	1	1	1	1	1	1
PA14_RS02415	PA14_06000	530849	533647	+	clpG	#N/A	#N/A	A0A0H2ZLE4	1.57208	0.766656	0.482788	2.12908	0.977566	2.07576	1.29154	1.29209	-	1	1	1	1	1	1	1	1
PA14_RS02420	PA14_06010	533749	534327	+	0	#N/A	#N/A	A0A0H2ZKM0	1.09332	1.0501	0.011028	0.17264	0.19824	0.0739164	0.123866	1.37254	-	1	1	1	1	1	1	1	0.561857
PA14_RS02425	PA14_06030	534444	535331	-	0	#N/A	#N/A	A0A0H2ZL80	0.417428	0.0252662	-0.125183	-0.34585	-0.15868	-0.38541	-0.152284	0.49089	-	1	1	1	1	1	1	1	1
PA14_RS02430	PA14_06040	535474	535983	+	0	#N/A	#N/A	A0A0H2ZK97	1.19558	0.648834	-0.0226116	-1.34656	0.154026	-1.38803	0.154006	1.52418	-	1.00119e-06	1	1	6.65729e-08	1	5.461e-08	1	2.03638e-12
PA14_RS02435	PA14_06060	536068	536757	+	creB	pau02020	Two-component system	A0A0H2ZL08	0.370778	0.115516	-0.0542814	-0.788509	-0.210127	-0.81283	-0.296489	0.454403	-	1	1	1	8.29109e-09	1	2.59037e-08	1	0.0309131
PA14_RS02440	PA14_06070	536757	538181	+	creC	pau02020	Two-component system	A0A0H2ZLE9	0.179844	0.0894205	0.0084881	-0.0223615	0.0471985	-0.0685045	-0.110697	0.262582	-	1	1	1	1	1	1	1	1
PA14_RS02445	PA14_06080	538283	539641	+	creD	#N/A	#N/A	A0A0H2ZKM3	0.151985	0.0150812	-0.17058	0.222367	0.36856	0.220585	0.362758	0.0542214	-	1	1	1	1	1	1	1	1
PA14_RS02450	PA14_06090	539691	539993	+	0	#N/A	#N/A	A0A0H2ZKA2	-0.114229	0.16038	-0.0623959	0.337536	0.698755	0.436889	0.804163	-0.366702	-	1	1	1	1	1	1	1	1
PA14_RS02455	0	539990	540175	+	0	#N/A	#N/A	#N/A	-0.100908	0.198558	0.0946266	-0.00341958	0.272383	0.103711	0.137772	-0.531923	-	1	1	1	1	1	1	1	1
PA14_RS02460	PA14_06120	540138	540758	-	0	#N/A	#N/A	A0A0H2ZL85	-0.302425	0.0925999	0.254245	-0.327135	-0.261372	-0.384052	-0.396597	-0.388885	-	1	1	1	1	1	1	1	1
PA14_RS02465	PA14_06130	540777	541727	-	0	#N/A	#N/A	A0A0H2ZL12	-0.212249	0.337509	0.386048	-0.123662	-0.211681	-0.11868	-0.18808	-0.419053	-	1	1	1	1	1	1	1	1
PA14_RS02470	PA14_06150	541813	542670	+	0	#N/A	#N/A	A0A0H2ZLF5	0.0185331	0.0845429	0.240547	-0.877994	-1.05314	-0.828451	-1.02766	-0.160895	-	1	1	1	1	0.216231	1	0.360707	1
PA14_RS02475	PA14_06160	542843	545236	-	fiuA	#N/A	#N/A	A0A0H2ZKM8	0.350955	0.255164	0.0467948	-0.0125464	0.172168	-0.0229866	-0.0350925	0.40753	-	1	1	1	1	1	1	1	1
PA14_RS02480	PA14_06170	545340	546311	-	0	pau02020	Two-component system	A0A0H2ZKA7	-0.115086	0.54821	-0.0356852	-0.439194	0.00410606	-0.338159	-0.129853	0.435514	-	1	1	1	1	1	1	1	1
PA14_RS02485	PA14_06180	546308	546826	-	0	pau02020	Two-component system	A0A0H2ZL90	-0.618124	0.417338	-0.267895	-0.793676	-1.28238	-0.876782	-1.34689	-0.167003	-	1	1	1	1	1	1	1	1
PA14_RS02490	PA14_06190	546995	547744	+	0	pau00480, pau01100	Glutathione metabolism , Metabolic pathways	A0A0H2ZL17	-0.339639	0.467997	0.0568869	-1.44263	-1.50108	-1.25293	-1.61378	0.0867681	-	1	1	1	0.000463346	0.000101458	0.0228428	1.70964e-05	1
PA14_RS02495	PA14_06200	547884	548288	+	0	#N/A	#N/A	A0A0H2ZLF9	-1.02397	-0.0268376	0.0744706	1.33067	0.365869	0.574535	0.574618	-0.610691	-	1	1	1	1	1	1	1	1
PA14_RS02500	PA14_06210	548338	548907	+	0	#N/A	#N/A	A0A0H2ZKN2	-0.0385345	0.256826	0.200143	-0.422484	-0.643046	-0.332455	-0.821679	0.0810347	-	1	1	1	1	1	1	1	1
PA14_RS02505	PA14_06230	548941	550668	-	0	#N/A	#N/A	A0A0H2ZKB3	0.0193644	0.387197	0.00306709	0.171374	0.171799	0.0803196	-0.0109427	0.169507	-	1	1	1	1	1	1	1	1
PA14_RS02510	PA14_06240	551016	551942	-	0	#N/A	#N/A	A0A0H2ZL97	-0.0913629	0.347315	0.0915632	0.546831	0.916727	0.496646	0.842613	-0.296598	-	1	1	1	1	0.000117555	1	0.00258821	1
PA14_RS02515	PA14_06250	552030	552506	+	0	#N/A	#N/A	A0A0H2ZL23	0.280172	0.0138035	0.144699	0.481115	0.534684	0.337981	0.535122	0.412672	-	1	1	1	1	1	1	1	1
PA14_RS02520	PA14_06260	552585	553523	-	0	#N/A	#N/A	A0A0H2ZLG4	-0.0303862	-0.104198	0.378909	0.617365	0.860681	0.494137	0.716982	0.00104409	-	1	1	1	1	1	1	1	1
PA14_RS02525	PA14_06270	553627	554424	+	pcaD	pau00362, pau01100, pau01120, pau01220	Benzoate degradation , Metabolic pathways , Microbial metabolism in diverse environments , Degradation of aromatic compounds	A0A0H2ZKN7	-0.207621	0.439254	0.239732	0.913708	1.03357	0.87839	0.968526	-0.172383	-	1	1	1	0.830494	0.0873616	1	0.331657	1
PA14_RS02530	PA14_06280	554467	554910	+	0	#N/A	#N/A	A0A0H2ZKB8	-0.29675	-0.536656	-0.138317	-0.328562	-0.194431	-0.232437	-0.19903	-0.0296006	-	1	0.159413	1	1	1	1	1	1
PA14_RS02535	PA14_06290	554958	557135	-	0	pau00620, pau00630, pau01100, pau01110, pau01120, pau01200	Pyruvate metabolism , Glyoxylate and dicarboxylate metabolism , Metabolic pathways , Biosynthesis of secondary metabolites , Microbial metabolism in diverse environments , Carbon metabolism	Q02TT1	-0.620037	-0.830731	0.0680599	-0.958877	-1.18514	-0.981675	-1.09391	-0.283442	-	1	0.703338	1	0.0529437	0.000237267	0.0327377	0.00242056	1
PA14_RS02540	PA14_06300	557442	557885	+	0	#N/A	#N/A	A0A0H2ZLA2	-0.354977	0.813922	-0.383216	-1.0033	-1.3852	-0.958929	-1.25742	0.337646	-	1	1	1	1	0.062575	1	0.419931	1
PA14_RS02545	PA14_06310	557917	558432	+	0	#N/A	#N/A	A0A0H2ZL27	0.211381	0.829002	0.0423235	0.233316	-0.0717143	0.174149	0.092341	0.402862	-	1	1	1	1	1	1	1	1
PA14_RS02550	PA14_06320	559121	560017	-	rarD	#N/A	#N/A	A0A0H2ZLG9	-0.136053	-0.676853	0.0386329	0.673091	0.179682	0.50278	0.0543069	-0.0886071	-	1	0.448823	1	0.350591	1	1	1	1
PA14_RS02555	PA14_06330	560220	561194	-	0	#N/A	#N/A	A0A0H2ZKP1	-0.061508	-0.0269978	0.120879	-0.450441	-0.51004	-0.571806	-0.582656	-0.138364	-	1	1	1	1	0.689511	0.172508	0.0949548	1
PA14_RS02560	PA14_06340	561256	562014	-	0	#N/A	#N/A	A0A0H2ZKC2	0.0124492	0.00969967	0.260993	-0.534876	-0.566119	-0.609329	-0.769835	0.00976367	-	1	1	1	1	1	0.558931	0.00412428	1
PA14_RS02565	PA14_06350	562082	562402	-	0	#N/A	#N/A	A0A0H2ZLA7	0.301095	0.212267	0.0237692	0.26908	0.805447	0.0982871	0.536261	0.15688	-	1	1	1	1	1	1	1	1
PA14_RS02570	PA14_06360	562444	563169	-	0	#N/A	#N/A	A0A0H2ZL31	0.928127	0.686553	0.122396	0.166945	1.01019	-0.4349	0.781505	0.935541	-	1	1	1	1	1	1	1	1
PA14_RS02575	PA14_06390	563308	563601	-	0	#N/A	#N/A	A0A0H2ZLH5	1.13295	0.277353	-0.151256	-0.432166	0.416373	-0.677303	0.194988	1.1117	-	0.00692213	1	1	1	1	1	1	0.0109939
PA14_RS02580	PA14_06400	563655	564581	-	0	#N/A	#N/A	A0A0H2ZKP6	0.381448	-0.71479	-0.055994	-0.217639	0.3193	-0.319727	0.184174	0.247103	-	1	0.350461	1	1	1	1	1	1
PA14_RS02585	PA14_06420	564699	565457	+	0	pau00480, pau01100	Glutathione metabolism , Metabolic pathways	A0A0H2ZKC5	-0.116801	0.547915	0.423824	0.0936825	-0.297089	-0.0227114	0.00334049	0.000261357	-	1	1	1	1	1	1	1	1
PA14_RS02590	PA14_06430	565534	565782	+	0	pau00061, pau00620, pau00640, pau01100, pau01110, pau01120, pau01200, pau01212	Fatty acid biosynthesis , Pyruvate metabolism , Propanoate metabolism , Metabolic pathways , Biosynthesis of secondary metabolites , Microbial metabolism in diverse environments , Carbon metabolism , Fatty acid metabolism	A0A0H2ZLB5	-0.0947412	0.322392	0.0585826	-0.122892	-0.107489	-0.207617	-0.0883031	-0.0505095	-	1	1	1	1	1	1	1	1
PA14_RS02595	PA14_06450	565793	567169	+	0	pau00061, pau00620, pau00640, pau01100, pau01110, pau01120, pau01200, pau01212	Fatty acid biosynthesis , Pyruvate metabolism , Propanoate metabolism , Metabolic pathways , Biosynthesis of secondary metabolites , Microbial metabolism in diverse environments , Carbon metabolism , Fatty acid metabolism	A0A0H2ZL34	-0.159172	-0.080484	0.121652	0.0652576	0.118795	0.069039	0.0455977	-0.153074	-	1	1	1	1	1	1	1	1
PA14_RS02600	PA14_06460	567171	568049	+	0	pau00220, pau00791, pau01100	Arginine biosynthesis , Atrazine degradation , Metabolic pathways	A0A0H2ZLI0	0.0156337	-0.139131	0.0912382	0.0413455	-0.00998046	-0.148023	0.116199	0.0218527	-	1	1	1	1	1	1	1	1
PA14_RS02605	PA14_06480	568039	569016	+	0	#N/A	#N/A	A0A0H2ZKQ0	0.0687948	-0.00746639	0.0977701	0.0730789	-0.0982231	0.276315	0.00394794	0.121754	-	1	1	1	1	1	1	1	1
PA14_RS31335	0	569060	569533	-	0	#N/A	#N/A	#N/A	0.0023686	0.19463	-0.0135552	0.155938	0.133884	0.29211	0.114652	0.296231	-	1	1	1	1	1	1	1	1
PA14_RS02615	PA14_06500	569617	570675	+	bioB	pau00780, pau01100, pau01240	Biotin metabolism , Metabolic pathways , Biosynthesis of cofactors	Q02TR6	1.18224	0.918051	-0.159183	-0.715887	-0.720149	-0.852106	-0.751983	1.31339	-	0.00131767	0.346247	1	1	1	1	1	5.13574e-05
PA14_RS02620	PA14_06510	570781	571986	+	bioF	pau00780, pau01100, pau01240	Biotin metabolism , Metabolic pathways , Biosynthesis of cofactors	Q02TR5	0.930242	1.20597	0.0436661	0.0217824	-0.141607	-0.11474	-0.0651253	0.956929	-	1	0.354288	1	1	1	1	1	1
PA14_RS02625	PA14_06530	571979	572701	+	0	pau00780, pau01100, pau01240	Biotin metabolism , Metabolic pathways , Biosynthesis of cofactors	A0A0H2ZKD0	0.60691	1.42768	0.133427	0.234573	-0.187099	-0.166333	-0.152565	0.584141	-	1	1	1	1	1	1	1	1
PA14_RS02630	PA14_06540	572694	573518	+	bioC	pau00780, pau01100, pau01240	Biotin metabolism , Metabolic pathways , Biosynthesis of cofactors	A0A0H2ZLC0	0.644613	1.59788	0.132154	0.261389	-0.137118	0.106801	-0.118542	0.674501	-	1	0.689456	1	1	1	1	1	1
PA14_RS02635	PA14_06570	573522	574208	+	bioD	pau00780, pau01100, pau01240	Biotin metabolism , Metabolic pathways , Biosynthesis of cofactors	Q02TR2	0.0452119	1.69259	-0.0771378	0.476659	-0.16198	0.401908	-0.077114	0.0626512	-	1	1	1	1	1	1	1	1
PA14_RS02640	PA14_06580	574317	574547	+	0	#N/A	#N/A	A0A0H2ZL39	-0.223448	1.06238	0.104911	-0.436507	-0.32919	-0.29599	-0.105257	0.0291362	-	1	1.30207e-08	1	1	1	1	1	1
PA14_RS02645	PA14_06600	574888	576693	+	0	pau00920, pau01100	Sulfur metabolism , Metabolic pathways	A0A0H2ZLI5	0.0388667	-2.55946	0.56466	-0.493369	-0.574309	-0.635399	-0.734859	-0.181816	-	1	3.76476e-11	1	1	1	1	1	1
PA14_RS02650	PA14_06620	576906	578702	+	0	pau00920, pau01100	Sulfur metabolism , Metabolic pathways	A0A0H2ZKQ6	-0.557652	-1.64718	0.357083	-0.417657	-0.250545	-0.418427	-0.541002	-0.717457	-	1	2.1367e-06	1	1	1	1	1	1
PA14_RS02655	PA14_06640	578977	580755	+	0	pau00920, pau01100	Sulfur metabolism , Metabolic pathways	A0A0H2ZKD5	-0.238548	-2.89772	0.30593	-2.04588	-1.85784	-1.84823	-1.79577	-0.181456	-	1	4.41351e-22	1	6.09635e-10	8.17145e-08	1.12189e-07	3.93126e-07	1
PA14_RS02660	PA14_06650	581088	582569	-	nirN	pau00860, pau01110	Porphyrin metabolism , Biosynthesis of secondary metabolites	A0A0H2ZLC5	-0.0235228	-2.57017	-0.0434413	0.889726	-0.140478	0.791893	-0.107777	0.442147	-	1	1.66787e-09	1	1	1	1	1	1
PA14_RS02665	PA14_06660	582560	583399	-	cobA	pau00860, pau01100, pau01110, pau01120, pau01240	Porphyrin metabolism , Metabolic pathways , Biosynthesis of secondary metabolites , Microbial metabolism in diverse environments , Biosynthesis of cofactors	A0A0H2ZL42	-0.412029	-2.06941	0.0763123	1.0902	-0.418339	0.888687	-0.0539603	0.0305223	-	1	1	1	1	1	1	1	1
PA14_RS02670	PA14_06670	583410	584573	-	nirJ	#N/A	#N/A	A0A0H2ZLJ1	0.115738	-2.04724	0.271543	0.776745	-0.523965	0.584392	-0.367758	0.688318	-	1	1	1	1	1	1	1	1
PA14_RS02675	PA14_06680	584567	585082	-	0	pau00860, pau01100, pau01110, pau01240	Porphyrin metabolism , Metabolic pathways , Biosynthesis of secondary metabolites , Biosynthesis of cofactors	A0A0H2ZKR1	-0.164829	-2.5652	0.0637241	0.342023	-0.980685	0.297823	-0.586134	0.305702	-	1	1	1	1	1	1	1	1
PA14_RS02680	PA14_06690	585057	585500	-	0	pau00860, pau01100, pau01110, pau01240	Porphyrin metabolism , Metabolic pathways , Biosynthesis of secondary metabolites , Biosynthesis of cofactors	A0A0H2ZKE0	-0.17591	-2.5802	0.189392	0.386111	-0.980804	0.345802	-0.803789	0.231811	-	1	1	1	1	1	1	1	1
PA14_RS02685	PA14_06700	585493	586017	-	0	pau00860, pau01100, pau01110, pau01240	Porphyrin metabolism , Metabolic pathways , Biosynthesis of secondary metabolites , Biosynthesis of cofactors	A0A0H2ZLD1	-0.437259	-2.80366	0.0677789	0.170469	-1.17998	0.0621546	-1.02242	0.113769	-	1	1	1	1	1	1	1	1
PA14_RS02690	PA14_06710	586014	586466	-	0	pau00860, pau01100, pau01110, pau01240	Porphyrin metabolism , Metabolic pathways , Biosynthesis of secondary metabolites , Biosynthesis of cofactors	A0A0H2ZL47	-0.354225	-2.40403	0.261013	0.162282	-1.19902	0.145093	-0.961073	0.259596	-	1	1	1	1	1	1	1	1
PA14_RS02695	PA14_06720	586475	587653	-	nirF	#N/A	#N/A	A0A0H2ZLJ6	-0.234211	-2.87485	0.21412	-0.023279	-1.32884	-0.0933782	-1.10261	0.465784	-	1	1	1	1	1	1	1	1
PA14_RS02700	PA14_06730	587650	588009	-	nirC	#N/A	#N/A	A0A0H2ZKR4	-0.821689	-3.17519	0.0387314	-0.49858	-1.76175	-0.531492	-1.33825	-0.300811	-	1	1	1	1	1	1	1	1
PA14_RS02705	PA14_06740	588006	588320	-	nirM	pau00190, pau01100, pau02020	Oxidative phosphorylation , Metabolic pathways , Two-component system	A0A0H2ZKE3	-0.353648	-3.10536	0.234202	-0.388769	-1.69914	-0.559993	-1.28254	0.34752	-	1	1	1	1	1	1	1	1
PA14_RS02710	PA14_06750	588371	590077	-	nirS	pau00910, pau01100, pau01120	Nitrogen metabolism , Metabolic pathways , Microbial metabolism in diverse environments	A0A0H2ZLD6	-0.0917268	-2.7305	0.431546	-0.652395	-1.83634	-0.761604	-1.51448	0.880637	-	1	1	1	1	1	1	1	1
PA14_RS02715	PA14_06770	590293	591075	+	nirQ	#N/A	#N/A	A0A0H2ZL51	-0.965536	-0.846731	-0.0659458	-0.210527	-1.11233	-0.186299	-0.759541	-0.0946642	-	1	1	1	1	1	1	1	1
PA14_RS02720	PA14_06790	591110	591637	+	0	#N/A	#N/A	A0A0H2ZLK1	-1.00625	-1.1587	-0.208629	-0.659795	-1.19008	-0.604395	-0.939497	0.22016	-	1	1	1	1	1	1	1	1
PA14_RS02725	PA14_06800	591645	591902	+	0	#N/A	#N/A	A0A0H2ZKR8	-1.25333	-1.30385	-0.568007	-1.48555	-1.13884	-2.05522	-0.95245	0.17495	-	1	1	1	1	1	1	1	1
PA14_RS02730	PA14_06810	591992	592432	+	norC	pau00910, pau01100, pau01120	Nitrogen metabolism , Metabolic pathways , Microbial metabolism in diverse environments	A0A0H2ZKE8	-1.25538	-1.96036	-0.127069	-2.30927	-2.76169	-1.98215	-2.32091	0.44307	-	1	1	1	1	1	1	1	1
PA14_RS02735	PA14_06830	592432	593829	+	norB	pau00910, pau01100, pau01120	Nitrogen metabolism , Metabolic pathways , Microbial metabolism in diverse environments	A0A0H2ZLE2	-1.1777	-2.32957	-0.393617	-1.96056	-2.60512	-1.68096	-2.21242	0.337934	-	1	1	1	1	1	1	1	1
PA14_RS02740	PA14_06840	593831	595669	+	0	#N/A	#N/A	A0A0H2ZL56	-1.30167	-1.8148	-0.0117705	-0.448761	-1.15408	-0.280697	-0.572261	-0.262274	-	1	1	1	1	1	1	1	1
PA14_RS02745	PA14_06860	595676	595870	-	0	#N/A	#N/A	A0A0H2ZLK8	-0.762059	-1.00707	0.720341	-0.233464	-1.11876	-0.332894	-0.714597	0.361314	-	1	1	1	1	1	1	1	1
PA14_RS02750	PA14_06870	595954	596637	-	dnr	#N/A	#N/A	A0A0H2ZKS2	0.0876131	-0.0869958	0.430384	0.915275	-0.0421777	0.800775	0.324134	0.408289	-	1	1	1	1	1	1	1	1
PA14_RS02755	PA14_06880	596990	597868	-	0	#N/A	#N/A	A0A0H2ZKF4	0.788164	-0.38157	-0.0438823	1.53382	0.810553	1.44495	0.792692	-0.566374	-	1	1	1	5.86733e-05	1	0.000421333	1	1
PA14_RS02760	PA14_06890	597970	598671	+	0	#N/A	#N/A	A0A0H2ZLE8	0.477639	-0.0969643	0.175675	0.947591	0.33201	0.677983	0.33038	-0.2464	-	1	1	1	1	1	1	1	1
PA14_RS02765	PA14_06900	598668	598904	+	0	#N/A	#N/A	A0A0H2ZL60	0.426981	-0.476981	0.239675	1.03659	0.594184	0.797709	0.531692	-0.229988	-	1	1	1	1	1	1	1	1
PA14_RS02770	PA14_06920	598897	600078	+	0	pau00220, pau00300, pau01100, pau01110, pau01120, pau01210, pau01230	Arginine biosynthesis , Lysine biosynthesis , Metabolic pathways , Biosynthesis of secondary metabolites , Microbial metabolism in diverse environments , 2-Oxocarboxylic acid metabolism , Biosynthesis of amino acids	A0A0H2ZLL5	0.737583	-0.18166	0.378717	1.13225	0.647912	0.85423	0.489118	0.0959958	-	1	1	1	1	1	1	1	1
PA14_RS02775	PA14_06930	600078	600794	+	0	#N/A	#N/A	A0A0H2ZKS6	1.434	0.654612	0.425941	0.686498	0.557703	0.360714	0.262545	1.41438	-	0.270336	1	1	1	1	1	1	0.343253
PA14_RS31340	0	600869	601132	-	0	#N/A	#N/A	#N/A	1.38779	1.12283	0.364092	0.111383	-0.00422232	-0.217483	-0.123237	1.75007	-	1	1	1	1	1	1	1	0.332922
PA14_RS02785	PA14_06950	601418	602908	+	0	#N/A	#N/A	A0A0H2ZLF2	0.179268	-0.144832	0.19506	0.0776766	-0.0436397	-0.0044152	-0.1309	0.408303	-	1	1	1	1	1	1	1	1
PA14_RS02790	PA14_06960	603247	604536	+	0	#N/A	#N/A	A0A0H2ZL65	0.909711	0.118829	0.124941	0.416832	1.92807	0.322968	1.7009	0.735892	-	1	1	1	1	1.10631e-10	1	1.04926e-07	1
PA14_RS02795	PA14_06970	604554	605108	+	0	#N/A	#N/A	A0A0H2ZLM3	0.596439	0.156592	0.32593	0.0781823	1.01868	0.0502604	0.799239	0.267567	-	1	1	1	1	1.12973e-06	1	0.00563895	1
PA14_RS02800	PA14_06980	605219	606244	-	0	#N/A	#N/A	A0A0H2ZKT0	0.662141	0.465184	0.282078	-0.06941	0.550915	-0.34534	0.336336	0.447063	-	1	1	1	1	1	1	1	1
PA14_RS02805	PA14_06990	606248	606856	-	0	#N/A	#N/A	A0A0H2ZKG2	0.69337	0.0792837	0.0760086	-0.728093	-0.198086	-0.987232	-0.430327	0.605895	-	0.00762447	1	1	0.00407664	1	2.54056e-07	1	0.139373
PA14_RS02810	PA14_07000	606944	607453	-	0	#N/A	#N/A	Q02TM7	-0.179991	-0.154692	0.0310103	-0.744246	-0.731803	-0.759322	-0.659847	0.0128587	-	1	1	1	0.000143024	0.000137016	0.000192684	0.00500915	1
PA14_RS02815	PA14_07010	607682	608512	+	0	#N/A	#N/A	A0A0H2ZLF7	0.485998	0.232098	0.0646133	1.34008	2.02229	1.40297	2.05767	0.299897	-	1	1	1	2.57287e-07	5.97252e-21	7.54051e-08	3.6329e-21	1
PA14_RS02820	PA14_07020	608582	608968	+	0	#N/A	#N/A	A0A0H2ZL70	0.157916	0.0520191	0.101418	0.678782	1.14296	0.657695	1.09469	0.208929	-	1	1	1	1	6.06698e-06	1	5.26743e-05	1
PA14_RS02825	PA14_07030	609082	609540	+	0	#N/A	#N/A	A0A0H2ZLN0	-0.0963065	-0.659839	0.165426	0.490701	0.650858	0.367006	0.654571	-0.23935	-	1	0.00317995	1	0.934779	0.00281545	1	0.00276222	1
PA14_RS02830	PA14_07040	609732	610151	-	0	#N/A	#N/A	A0A0H2ZKT4	-0.321551	-0.528386	0.0713049	-0.377031	-0.431264	-0.486152	-0.428476	-0.324314	-	1	0.236713	1	1	1	1	1	1
PA14_RS02835	PA14_07050	610401	611369	+	0	#N/A	#N/A	A0A0H2ZKG7	0.364201	0.537306	0.166598	0.833605	2.51915	0.75778	2.46817	0.508312	-	1	1	1	1	7.99106e-21	1	1.07194e-19	1
PA14_RS02840	PA14_07060	611373	612116	-	0	#N/A	#N/A	A0A0H2ZLG2	0.0436748	-0.0111819	0.2435	-0.146683	0.807652	-0.30734	0.724917	0.175315	-	1	1	1	1	0.00203307	1	0.0367897	1
PA14_RS02845	PA14_07070	612321	613625	+	0	#N/A	#N/A	A0A0H2ZL75	0.756405	-0.0406067	0.825445	1.7867	1.49423	1.50214	1.39272	0.0840045	-	1	1	1	0.0082092	0.320645	0.29913	1	1
PA14_RS02850	PA14_07090	613682	614872	-	metK	pau00270, pau00999, pau01100, pau01110, pau01230, pau01240	Cysteine and methionine metabolism , Biosynthesis of various plant secondary metabolites, Metabolic pathways , Biosynthesis of secondary metabolites , Biosynthesis of amino acids , Biosynthesis of cofactors	Q02TL9	0.0255163	1.30027	-0.235106	-0.0763837	-0.10137	0.13438	-0.0603381	0.354792	-	1	4.02305e-07	1	1	1	1	1	1
PA14_RS02855	PA14_07110	614888	615889	-	0	#N/A	#N/A	A0A0H2ZLN6	-0.266832	1.69061	-0.3577	0.477195	0.310212	0.784591	0.566086	0.155509	-	1	1.27017e-08	1	1	1	1	1	1
PA14_RS02860	PA14_07130	616135	618132	+	tkt	pau00030, pau01100, pau01110, pau01120, pau01200, pau01230	Pentose phosphate pathway , Metabolic pathways , Biosynthesis of secondary metabolites , Microbial metabolism in diverse environments , Carbon metabolism , Biosynthesis of amino acids	A0A0H2ZKT8	-0.526073	-0.725799	-0.0444874	-0.717105	-0.946187	-0.730864	-1.00845	-0.545961	-	1	0.0911106	1	0.115415	0.000102853	0.0808819	1.15469e-05	1
PA14_RS02865	PA14_07140	618132	619196	+	0	#N/A	#N/A	A0A0H2ZKG9	-0.687184	-0.209285	-0.159584	0.00928941	-0.375174	0.0116998	-0.43887	-0.743338	-	0.891391	1	1	1	1	1	1	0.24598
PA14_RS02870	PA14_07150	619177	619974	-	0	#N/A	#N/A	A0A0H2ZLG7	-0.631909	-0.134782	-0.0894893	0.330875	0.163421	0.350413	0.19115	-0.495548	-	0.020314	1	1	1	1	1	1	1
PA14_RS02875	PA14_07170	620189	621250	+	epd	pau00750, pau01100, pau01240	Vitamin B6 metabolism , Metabolic pathways , Biosynthesis of cofactors	A0A0H2ZL79	-0.22598	-0.535978	-0.104808	-0.564391	-0.642499	-0.516199	-0.656409	-0.106367	-	1	1	1	1	1	1	1	1
PA14_RS02880	PA14_07190	621256	622419	+	0	pau00010, pau01100, pau01110, pau01120, pau01200, pau01230	Glycolysis / Gluconeogenesis , Metabolic pathways , Biosynthesis of secondary metabolites , Microbial metabolism in diverse environments , Carbon metabolism , Biosynthesis of amino acids	Q02TL3	-0.324965	-0.355317	-0.0112518	-0.865743	-1.06737	-0.811452	-1.22804	-0.175063	-	1	1	1	1.23052e-05	8.41031e-10	0.00012757	1.49773e-13	1
PA14_RS02885	PA14_07200	622492	622692	+	0	#N/A	#N/A	A0A0H2ZLP1	-0.322179	-0.0269999	-0.111076	-0.608464	-0.798286	-0.505716	-0.881085	-0.194019	-	1	1	1	0.881954	0.0035278	1	0.000314196	1
PA14_RS02890	PA14_07210	622852	623193	+	0	#N/A	#N/A	A0A0H2ZKU2	-0.722035	-0.163849	-0.30552	-0.386527	-0.505545	-0.352939	-0.498521	-0.552723	-	1	1	1	1	1	1	1	1
PA14_RS02895	PA14_07230	623313	624377	+	fba	pau00010, pau00030, pau00051, pau00680, pau01100, pau01110, pau01120, pau01200, pau01230	Glycolysis / Gluconeogenesis , Pentose phosphate pathway , Fructose and mannose metabolism , Methane metabolism , Metabolic pathways , Biosynthesis of secondary metabolites , Microbial metabolism in diverse environments , Carbon metabolism , Biosynthesis of amino acids	A0A0H2ZKH3	-0.459821	-0.667833	-0.226211	-1.39221	-1.53396	-1.34804	-1.62496	-0.218605	-	1	1	1	2.31824e-07	1.94006e-09	9.66931e-07	7.67529e-11	1
PA14_RS02900	PA14_07240	624443	624925	+	0	#N/A	#N/A	A0A0H2ZLH2	-0.683097	-0.424151	-0.313426	-0.491949	-0.559275	-0.393833	-0.632376	-0.542943	-	1	1	1	1	1	1	1	1
PA14_RS31345	0	624927	625352	-	0	#N/A	#N/A	#N/A	-0.265676	-0.295024	-0.428521	0.0730383	0.496298	0.212114	0.322329	-0.187842	-	1	1	1	1	1	1	1	1
PA14_RS02910	PA14_07260	625582	626349	+	0	#N/A	#N/A	A0A0H2ZL84	-0.0843309	-0.0838765	-0.136387	-0.188421	0.201067	0.044644	0.256886	-0.0243541	-	1	1	1	1	1	1	1	1
PA14_RS02915	PA14_07280	626346	627524	-	0	#N/A	#N/A	A0A0H2ZKU8	-0.483257	-0.181539	-0.202151	-0.467553	-0.32578	-0.323623	-0.231233	-0.370751	-	0.0429078	1	1	0.110889	1	1	1	1
PA14_RS02920	PA14_07290	627637	628125	+	0	pau00240, pau01100, pau01232	Pyrimidine metabolism , Metabolic pathways , Nucleotide metabolism	A0A0H2ZKH8	0.026953	-0.275781	-0.00115802	-0.086082	-0.330273	-0.175336	-0.298095	0.0455417	-	1	1	1	1	1	1	1	1
PA14_RS02925	PA14_07300	628151	629305	+	0	#N/A	#N/A	A0A0H2ZLH9	-0.111397	-0.133985	-0.118137	0.0183525	-0.0667319	-0.0709496	-0.082109	-0.253494	-	1	1	1	1	1	1	1	1
PA14_RS02930	PA14_07310	629307	629981	-	0	#N/A	#N/A	A0A0H2ZL89	-0.319481	-0.0451852	-0.0223721	-0.211307	-0.239433	-0.303912	-0.393558	-0.543031	-	1	1	1	1	1	1	1	0.568703
PA14_RS02935	PA14_07330	630110	630463	-	0	#N/A	#N/A	A0A0H2ZLQ2	1.51899	-0.76219	0.937009	0.428911	0.117351	-0.147727	-0.364381	-0.466471	-	1.09733e-11	0.49341	0.00568521	1	1	1	1	1
PA14_RS02940	PA14_07340	630641	631552	-	0	#N/A	#N/A	A0A0H2ZKV3	0.0745638	0.0107869	0.205223	0.0452253	0.0127596	-0.0566967	-0.219492	-0.0840052	-	1	1	1	1	1	1	1	1
PA14_RS02945	PA14_07355	631670	632008	+	0	#N/A	#N/A	A0A0H2ZLH8	0.242235	0.654221	0.409425	0.164106	0.20977	0.134727	0.159936	0.259843	-	1	1	1	1	1	1	1	1
PA14_RS02950	PA14_07360	631998	632513	-	0	#N/A	#N/A	A0A0H2ZKI0	-0.491993	0.455143	0.286387	0.0620482	-0.267921	0.037142	-0.210144	-0.540402	-	1	1	1	1	1	1	1	1
PA14_RS02955	PA14_07370	632701	632859	+	0	#N/A	#N/A	A0A0H2ZLI4	0.899433	0.962539	-0.0299795	-0.491302	-0.449194	-0.665313	-0.646481	0.959156	-	0.00154185	0.000235694	1	1	1	1	1	0.000229395
PA14_RS02960	PA14_07380	632869	633327	-	0	#N/A	#N/A	A0A0H2ZL94	0.806266	0.711226	0.123821	-0.522888	-0.435835	-0.716578	-0.656863	0.697541	-	0.00597943	0.106914	1	1	1	0.372506	1	0.142267
PA14_RS02965	PA14_07400	633343	633813	-	0	#N/A	#N/A	A0A0H2ZLQ7	0.33953	-0.0323228	0.257191	-0.391211	-0.447978	-0.646691	-0.548549	0.00256579	-	1	1	1	1	1	0.630956	1	1
PA14_RS02970	PA14_07410	633827	634174	-	0	#N/A	#N/A	A0A0H2ZKV9	-0.0976472	-0.202036	0.129718	-0.422453	-0.435705	-0.439053	-0.382452	-0.148643	-	1	1	1	1	1	1	1	1
PA14_RS02975	PA14_07420	634164	634778	-	0	#N/A	#N/A	A0A0H2ZKI3	-0.338718	-0.263881	0.0918581	-0.721694	-0.451116	-0.5542	-0.61943	-0.273706	-	1	1	1	0.013536	1	1	0.316001	1
PA14_RS02980	PA14_07430	634969	637740	-	impA	#N/A	#N/A	A0A0H2ZLJ2	-1.32574	0.779837	-1.76097	-1.6182	-1.17077	-0.592996	-0.977861	0.657488	-	0.0181195	1	3.64789e-06	9.25186e-05	0.222587	1	1	1
PA14_RS31350	0	637840	637983	+	0	#N/A	#N/A	#N/A	-1.35729	0.533288	-1.79363	-1.48864	-0.900911	-0.729207	-0.551097	0.03746	-	0.0944034	1	0.000132387	0.0395848	1	1	1	1
PA14_RS02985	PA14_07440	638309	638608	-	0	#N/A	#N/A	A0A0H2ZL99	0.19007	0.0371889	-0.0504485	0.209943	0.621349	0.197022	0.703697	0.222831	-	1	1	1	1	1	1	1	1
PA14_RS02990	PA14_07450	638737	639858	-	0	#N/A	#N/A	A0A0H2ZLR2	-0.0162244	-0.303468	-0.0852688	-0.0140072	0.214043	-0.0469018	0.140754	-0.158453	-	1	1	1	1	1	1	1	1
PA14_RS30070	PA14_07460	640117	640278	-	0	#N/A	#N/A	A0A0H2ZKW3	-0.210069	-0.378679	-0.414003	0.38777	0.536127	0.444461	0.646242	-0.261057	-	1	1	1	1	1	1	1	1
PA14_RS02995	PA14_07470	640407	640483	-	0	pau00970	Aminoacyl-tRNA biosynthesis	#N/A	-0.263492	-0.28911	-0.40462	0.175272	0.298926	0.158307	0.362599	-0.37218	-	1	1	1	1	1	1	1	1
PA14_RS03000	PA14_07480	640581	642266	-	ltrA	#N/A	#N/A	A0A0H2ZKI8	-0.0565263	-0.613371	-0.0409375	-0.117235	0.527706	-0.182656	0.339754	-0.298548	-	1	1	1	1	1	1	1	1
PA14_RS03005	PA14_07500	643347	647084	-	0	#N/A	#N/A	A0A0H2ZLJ7	0.449887	0.410276	-0.264836	0.648463	0.896648	0.724533	0.910304	0.439305	-	1	1	1	1	1	1	1	1
PA14_RS03010	PA14_07520	647191	649044	-	rpoD	pau02040	Flagellar assembly	A0A0H2ZLA4	0.347281	-0.554618	-0.172659	-0.335982	-0.157825	-0.300936	-0.13507	0.122673	-	1	1	1	1	1	1	1	1
PA14_RS03015	PA14_07530	649124	651118	-	dnaG	pau03030	DNA replication	A0A0H2ZLR9	0.406033	-0.463261	-0.256311	0.688355	1.57698	0.749499	1.51781	0.157008	-	1	1	1	1	0.00274402	1	0.00727159	1
PA14_RS03020	PA14_07550	651201	651650	-	0	#N/A	#N/A	A0A0H2ZKW8	-0.267036	-0.504804	-0.364802	0.00035873	0.408185	0.0370644	0.361415	-0.451587	-	1	1	1	1	1	1	1	1
PA14_RS03025	PA14_07560	651720	651935	-	rpsU	pau03010	Ribosome	Q02TI4	-0.39206	-0.525122	-0.283997	-0.537751	-0.369421	-0.537461	-0.325623	-0.433879	-	1	1	1	1	1	1	1	1
PA14_RS03030	PA14_07570	652136	653161	+	tsaD	#N/A	#N/A	Q02TI3	-0.46833	-0.122927	-0.255065	-0.0142468	-0.0213287	0.172163	0.0483422	-0.457509	-	1	1	1	1	1	1	1	1
PA14_RS03035	PA14_07580	653240	653809	-	plsY	pau00561, pau00564, pau01100, pau01110	Glycerolipid metabolism , Glycerophospholipid metabolism , Metabolic pathways , Biosynthesis of secondary metabolites	Q02TI2	-0.448021	0.270719	-0.0835318	0.30459	0.435842	0.48553	0.516616	-0.339902	-	1	1	1	1	1	1	1	1
PA14_RS03040	PA14_07590	653893	654246	+	folB	pau00790, pau01100, pau01240	Folate biosynthesis , Metabolic pathways , Biosynthesis of cofactors	A0A0H2ZKJ2	-0.684779	0.0227612	-0.208079	-0.137597	0.029831	-0.00632237	-0.0500202	-0.657374	-	1	1	1	1	1	1	1	1
PA14_RS03045	PA14_07600	654237	654779	+	folK	pau00790, pau01100, pau01240	Folate biosynthesis , Metabolic pathways , Biosynthesis of cofactors	A0A0H2ZLK2	-0.331456	0.081403	-0.129886	-0.117132	0.130918	-0.0397229	0.0165643	-0.392134	-	1	1	1	1	1	1	1	1
PA14_RS03050	PA14_07620	654752	655984	-	0	#N/A	#N/A	Q02TH9	-0.206753	0.0665596	0.0284516	-0.0646152	0.384438	0.0292988	0.376883	-0.313347	-	1	1	1	1	0.0177854	1	0.0411787	1
PA14_RS03055	PA14_07630	656028	656534	-	0	#N/A	#N/A	A0A0H2ZLB0	0.600431	0.0467829	-0.0940318	0.95852	1.95932	0.990212	2.00302	0.60798	-	1	1	1	0.0439183	8.1792e-18	0.0353908	2.96381e-18	1
PA14_RS03060	PA14_07650	656629	658182	-	0	#N/A	#N/A	A0A0H2ZLS6	0.861393	0.532392	-0.0120742	1.02337	0.252976	0.963129	0.500417	1.18431	-	1	1	1	1	1	1	1	1
PA14_RS03065	PA14_07660	658179	659450	-	0	#N/A	#N/A	Q02TH6	0.777977	0.882104	0.00827454	0.987488	-0.151146	0.921151	0.408009	1.0645	-	1	1	1	1	1	1	1	1
PA14_RS03070	PA14_07680	659551	661473	-	0	#N/A	#N/A	A0A0H2ZKX3	1.1823	1.22313	0.0392751	0.688448	0.103184	0.581422	0.489423	1.49839	-	1	1	1	1	1	1	1	1
PA14_RS03075	PA14_07690	661752	662084	-	glpE	pau00920, pau01100, pau01110, pau01120	Sulfur metabolism , Metabolic pathways , Biosynthesis of secondary metabolites , Microbial metabolism in diverse environments	Q02TH4	-0.0635681	-0.0604355	0.0586836	-0.123139	-0.481842	-0.210615	-0.438347	0.0274709	-	1	1	1	1	1	1	1	1
PA14_RS03080	PA14_07700	662128	662979	-	0	pau00230, pau01100	Purine metabolism , Metabolic pathways	Q02TH3	-0.0535272	-0.234374	-0.053801	-0.231292	-0.529412	-0.173567	-0.554768	-0.164656	-	1	1	1	1	0.296105	1	0.147064	1
PA14_RS03085	PA14_07710	662979	663359	-	apaG	#N/A	#N/A	Q02TH2	-0.159673	-0.235492	-0.0827547	-0.221775	-0.57398	-0.222809	-0.548826	-0.212171	-	1	1	1	1	0.333037	1	0.779773	1
PA14_RS03090	PA14_07730	663396	664202	-	rsmA	#N/A	#N/A	A0A0H2ZKJ5	-0.137303	-0.381857	-0.244429	-0.182947	-0.35353	-0.144864	-0.304093	-0.103625	-	1	1	1	1	1	1	1	1
PA14_RS03095	PA14_07740	664318	665304	-	pdxA	pau00750, pau01100, pau01240	Vitamin B6 metabolism , Metabolic pathways , Biosynthesis of cofactors	A0A0H2ZLL0	-0.029892	-0.0479824	0.0621547	-0.0184108	-1.01778	0.0350386	-1.04729	0.0406367	-	1	1	1	1	1.91091e-06	1	7.58657e-07	1
PA14_RS03100	PA14_07760	665301	666593	-	0	#N/A	#N/A	A0A0H2ZLB3	-0.197374	-0.287876	-0.0426672	-0.609935	-1.62662	-0.567531	-1.59171	-0.180981	-	1	1	1	0.352051	6.52437e-23	1	9.32364e-22	1
PA14_RS03105	PA14_07770	666574	669348	-	lptD	#N/A	#N/A	Q02TG8	-0.177281	-0.407547	-0.113715	-0.577851	-1.26753	-0.531104	-1.14798	-0.0542554	-	1	1	1	1	2.79183e-11	1	7.81848e-09	1
PA14_RS03110	PA14_07780	669475	670491	+	amgK	pau00520, pau01100, pau01250	Amino sugar and nucleotide sugar metabolism , Metabolic pathways , Biosynthesis of nucleotide sugars	A0A0H2ZLT0	0.233682	-0.439845	0.082505	-0.441568	-0.326884	-0.49782	-0.353697	0.0883705	-	1	1	1	1	1	0.231772	1	1
PA14_RS03115	PA14_07790	670488	671162	+	murU	pau00520, pau01100, pau01250	Amino sugar and nucleotide sugar metabolism , Metabolic pathways , Biosynthesis of nucleotide sugars	A0A0H2ZKX8	-0.0382931	-0.160512	0.173855	-0.0501811	-0.206861	-0.151387	-0.287544	-0.32873	-	1	1	1	1	1	1	1	1
PA14_RS03120	PA14_07800	671164	671922	+	0	#N/A	#N/A	A0A0H2ZKJ9	0.105403	-0.130332	0.0970347	0.230659	-0.090999	0.198254	-0.039571	0.0617357	-	1	1	1	1	1	1	1	1
PA14_RS03125	PA14_07810	671923	672984	-	0	#N/A	#N/A	A0A0H2ZLL6	0.0506439	0.138894	0.288139	0.127096	-0.144362	0.126727	-0.155817	0.0474979	-	1	1	1	1	1	1	1	1
PA14_RS03130	PA14_07820	673136	675529	+	0	#N/A	#N/A	A0A0H2ZLB8	-0.0505413	0.249186	0.0567868	0.376528	0.210062	0.257995	0.0955341	-0.102832	-	1	1	1	1	1	1	1	1
PA14_RS03135	PA14_07840	675575	676207	+	0	#N/A	#N/A	A0A0H2ZLT6	-0.0248124	0.302213	0.127969	0.209534	0.0669407	0.119634	0.0176428	0.0312013	-	1	1	1	1	1	1	1	1
PA14_RS03140	PA14_07850	676336	677370	+	0	pau02024	Quorum sensing	A0A0H2ZKY3	0.382109	0.46558	0.132875	-0.0366038	-0.0617208	-0.44314	-0.364922	0.373625	-	1	1	1	1	1	1	1	1
PA14_RS03145	PA14_07860	677604	678713	+	potA	pau02024	Quorum sensing	A0A0H2ZKK4	-0.577719	1.0045	0.0807164	-1.33919	-1.58654	-1.35858	-1.85035	0.188904	-	1	1	1	0.0220378	0.000246587	0.0167969	1.11441e-06	1
PA14_RS03150	PA14_07870	678769	679815	+	0	pau02024	Quorum sensing	A0A0H2ZLM1	-0.214938	1.30969	-0.0481663	-2.02003	-2.22664	-2.17418	-2.48203	0.734606	-	1	0.138607	1	5.62867e-07	5.38366e-09	2.38444e-08	1.42533e-11	1
PA14_RS03155	PA14_07890	679930	681177	+	0	pau02024	Quorum sensing	A0A0H2ZLC2	-0.126663	1.10671	-0.084093	-1.69839	-1.94144	-1.92275	-2.26018	0.741896	-	1	0.917868	1	5.86354e-05	3.15674e-07	7.52983e-07	2.47201e-10	1
PA14_RS03160	PA14_07900	681283	682113	+	0	pau02024	Quorum sensing	A0A0H2ZLU0	0.0509562	1.16122	-0.0176491	-1.28268	-1.77928	-1.74258	-1.89418	0.773704	-	1	0.196227	1	0.0444158	3.3642e-06	1.71853e-05	5.18654e-07	1
PA14_RS03165	PA14_07910	682237	682911	+	rpe	pau00030, pau00040, pau01100, pau01110, pau01120, pau01200, pau01230	Pentose phosphate pathway , Pentose and glucuronate interconversions , Metabolic pathways , Biosynthesis of secondary metabolites , Microbial metabolism in diverse environments , Carbon metabolism , Biosynthesis of amino acids	A0A0H2ZKY8	-0.283105	-0.642658	-0.138278	0.203773	-0.0614721	0.106633	-0.0774027	-0.360708	-	1	1	1	1	1	1	1	1
PA14_RS03170	PA14_07930	682911	683729	+	0	pau00630, pau01100, pau01110	Glyoxylate and dicarboxylate metabolism , Metabolic pathways , Biosynthesis of secondary metabolites	A0A0H2ZKK7	-0.170669	-0.446695	-0.112195	0.301439	-0.0525436	0.258094	-0.0921174	-0.264114	-	1	1	1	1	1	1	1	1
PA14_RS03175	PA14_07940	683802	685280	+	trpE	pau00400, pau00405, pau01100, pau01110, pau01230, pau02024, pau02025	Phenylalanine, tyrosine and tryptophan biosynthesis , Phenazine biosynthesis , Metabolic pathways , Biosynthesis of secondary metabolites , Biosynthesis of amino acids , Quorum sensing , Biofilm formation	A0A0H2ZLM7	-0.163401	-0.089337	-0.11859	-0.0348148	-0.380756	-0.109533	-0.40772	-0.241797	-	1	1	1	1	1	1	1	1
PA14_RS03180	PA14_07950	685467	685781	-	prtN	#N/A	#N/A	A0A0H2ZLC7	0.115545	0.212364	0.150749	0.621789	1.0253	0.714743	0.813681	0.121289	-	1	1	1	0.287784	4.59299e-08	0.0250009	0.000615546	1
PA14_RS03185	PA14_07960	685881	686651	-	prtR	#N/A	#N/A	A0A0H2ZLU5	0.156863	-0.250121	0.0452448	0.0705134	-0.229716	0.175345	-0.264655	0.194685	-	1	1	1	1	1	1	1	1
PA14_RS03190	PA14_07970	687109	687309	+	0	#N/A	#N/A	A0A0H2ZKZ3	-0.602581	0.482788	0.330193	0.572587	1.27534	0.314521	1.0016	-1.08876	-	1	1	1	1	0.000665957	1	0.26638	0.213685
PA14_RS03195	PA14_07980	687357	687716	+	0	#N/A	#N/A	A0A0H2ZKL1	-0.281441	0.371153	0.121711	0.586484	1.18913	0.292574	0.828846	-0.674481	-	1	1	1	1	3.40191e-05	1	0.428439	1
PA14_RS03200	PA14_07990	688080	688529	+	0	#N/A	#N/A	A0A0H2ZLN2	-0.41114	1.54369	-0.0886302	0.287666	-0.243148	0.043721	-0.456922	-0.289504	-	1	0.0176854	1	1	1	1	1	1
PA14_RS03205	PA14_08000	688551	689066	+	0	#N/A	#N/A	A0A0H2ZLD2	-0.145532	1.0072	-0.0650632	0.0333322	-0.477422	-0.217714	-0.586818	-0.103978	-	1	0.0336691	1	1	1	1	1	1
PA14_RS03210	PA14_08010	689063	689620	+	0	#N/A	#N/A	A0A0H2ZLV0	-0.239015	0.964168	0.103899	0.429051	-0.109561	0.0216368	-0.20608	-0.113055	-	1	0.0111954	1	1	1	1	1	1
PA14_RS03215	PA14_08020	689773	690099	+	0	#N/A	#N/A	A0A0H2ZKZ9	0.0510127	0.788938	-0.044782	0.0443062	-0.392526	-0.235762	-0.659523	0.000947975	-	1	1	1	1	1	1	1	1
PA14_RS03220	PA14_08030	690096	690983	+	0	#N/A	#N/A	A0A0H2ZKL5	0.235689	0.978335	0.122114	0.255695	-0.211676	0.0209276	-0.412453	0.242513	-	1	0.0968591	1	1	1	1	1	1
PA14_RS03225	PA14_08040	690976	691509	+	0	#N/A	#N/A	A0A0H2ZLN8	0.344272	1.03182	0.125398	0.365056	-0.215504	-0.073458	-0.36524	0.243754	-	1	0.0113735	1	1	1	1	1	1
PA14_RS03230	PA14_08050	691511	693586	+	0	#N/A	#N/A	A0A0H2ZLD7	0.192353	0.660552	-0.0413056	0.0434288	-0.310908	-0.0754415	-0.493756	0.192008	-	1	0.413872	1	1	1	1	1	1
PA14_RS03235	PA14_08060	693583	694041	+	0	#N/A	#N/A	A0A0H2ZLV4	0.270862	0.751171	0.0611945	0.127636	-0.447581	-0.272058	-0.538269	0.285356	-	1	1	1	1	1	1	1	1
PA14_RS03240	PA14_08070	694084	695244	+	0	#N/A	#N/A	Q02TE1	0.281357	1.16713	0.038188	0.024217	-0.484479	-0.0600366	-0.701114	0.448094	-	1	0.00143298	1	1	1	1	1	1
PA14_RS03245	PA14_08090	695257	695760	+	0	#N/A	#N/A	A0A0H2ZL04	0.267488	1.00226	-0.0375398	-0.0980206	-0.46652	-0.276741	-0.936546	0.237702	-	1	0.0864768	1	1	1	1	0.789192	1
PA14_RS03250	PA14_08100	695775	696119	+	0	#N/A	#N/A	A0A0H2ZKL9	0.335098	0.966936	-0.110158	-0.0569892	-0.386477	-0.0172156	-1.20407	0.19297	-	1	0.525071	1	1	1	1	0.0586537	1
PA14_RS03255	PA14_08120	696289	698526	+	0	#N/A	#N/A	A0A0H2ZLE1	0.462777	1.12039	0.0922451	0.394504	-0.220021	0.12693	-0.406248	0.489439	-	1	0.000190193	1	1	1	1	1	1
PA14_RS03260	PA14_08130	698536	699408	+	0	#N/A	#N/A	A0A0H2ZLV9	0.0786189	0.888027	-0.0296736	0.273265	0.00481683	0.105361	-0.433647	0.0560592	-	1	0.00155715	1	1	1	1	1	1
PA14_RS03265	PA14_08140	699383	699589	+	0	#N/A	#N/A	A0A0H2ZL09	0.426259	1.07015	0.271451	0.312031	0.105987	0.444237	-0.171719	0.606582	-	1	0.581527	1	1	1	1	1	1
PA14_RS03270	PA14_08150	699647	700636	+	0	#N/A	#N/A	A0A0H2ZKM2	0.471669	1.11558	0.129334	0.34214	-0.197771	0.147298	-0.730245	0.555907	-	1	0.0726184	1	1	1	1	1	1
PA14_RS03275	PA14_08160	700669	701298	+	0	#N/A	#N/A	A0A0H2ZLP8	0.137519	1.09651	-0.139056	0.206655	0.00757964	-0.137956	-0.228715	0.0532235	-	1	0.492529	1	1	1	1	1	1
PA14_RS03280	PA14_08180	701295	701657	+	0	#N/A	#N/A	A0A0H2ZLE6	-0.130236	1.7032	0.459076	0.766655	0.353348	0.852714	0.311821	-0.388755	-	1	0.387016	1	1	1	1	1	1
PA14_RS30075	PA14_08190	701654	701911	+	0	#N/A	#N/A	A0A0H2ZLW3	0.161626	1.14709	0.144221	0.676877	0.033769	0.323881	0.00820355	0.254594	-	1	0.250384	1	1	1	1	1	1
PA14_RS03290	PA14_08210	702227	702721	+	0	#N/A	#N/A	A0A0H2ZKM6	-0.155579	1.00125	-0.0426984	-0.243025	-1.12761	-0.692431	-1.27929	-0.0443675	-	1	0.184144	1	1	0.0328279	1	0.00300964	1
PA14_RS03295	PA14_08220	702733	703080	+	0	#N/A	#N/A	A0A0H2ZLQ3	-0.0578459	0.974146	-0.0841299	-0.285865	-0.87031	-0.442678	-1.24576	-0.0470366	-	1	0.618286	1	1	1	1	0.0280351	1
PA14_RS03300	PA14_08230	703110	703364	+	0	#N/A	#N/A	A0A0H2ZLF0	-0.00952416	1.07542	-0.0494048	-0.0860285	-0.738832	-0.320412	-1.26143	-0.0418017	-	1	0.110913	1	1	1	1	0.0325406	1
PA14_RS03305	PA14_08240	703411	705246	+	0	#N/A	#N/A	A0A0H2ZLX0	0.257763	1.34878	0.109595	0.402883	-0.44966	0.0318993	-0.664871	0.27514	-	1	0.00027162	1	1	1	1	1	1
PA14_RS03310	PA14_08250	705239	705580	+	0	#N/A	#N/A	A0A0H2ZL18	0.276391	1.55402	0.169115	0.263432	-0.283532	0.122898	-0.614476	0.409342	-	1	0.000136268	1	1	1	1	1	1
PA14_RS03315	PA14_08260	705588	706283	+	0	#N/A	#N/A	A0A0H2ZKN1	0.0330795	1.43319	0.214575	0.273414	-0.249736	0.114926	-0.484269	-0.0391239	-	1	1.08095e-05	1	1	1	1	1	1
PA14_RS03320	PA14_08270	706286	707056	+	0	#N/A	#N/A	A0A0H2ZLQ8	-0.0453813	1.28729	0.0769836	0.428177	-0.0645795	0.0399814	-0.365859	-0.00806963	-	1	0.000902698	1	1	1	1	1	1
PA14_RS03325	PA14_08280	707111	707713	+	0	#N/A	#N/A	A0A0H2ZLF4	0.365454	1.16375	0.387039	0.234788	-0.127376	0.033298	-0.487417	0.380113	-	1	0.0207029	1	1	1	1	1	1
PA14_RS03330	PA14_08300	707772	711431	+	0	#N/A	#N/A	A0A0H2ZLX8	0.30355	0.930414	0.0633996	0.314959	-0.0264018	0.158204	-0.0882691	0.286164	-	1	0.00019935	1	1	1	1	1	1
PA14_RS31185	0	711736	712446	+	0	#N/A	#N/A	#N/A	0.195818	0.784257	-0.310139	0.32702	0.0226484	0.278014	0.0372185	0.436683	-	1	1	1	1	1	1	1	1
PA14_RS03335	PA14_08310	712461	713513	+	0	#N/A	#N/A	A0A0H2ZL21	0.0483694	0.501042	-0.396851	-0.38836	-0.66139	-0.227948	-0.51382	0.356011	-	1	1	1	1	0.153284	1	1	1
PA14_RS03340	PA14_08320	713513	713815	+	0	#N/A	#N/A	A0A0H2ZKN5	0.0347255	0.439012	-0.219352	-0.249216	-0.551742	-0.250414	-0.37284	0.260332	-	1	1	1	1	1	1	1	1
PA14_RS03345	PA14_08330	713812	714042	+	0	#N/A	#N/A	A0A0H2ZLR4	0.0394359	0.44098	-0.263046	-0.345271	-0.45669	-0.127855	-0.338193	0.284643	-	1	1	1	1	1	1	1	1
PA14_RS03350	PA14_08340	714461	715066	+	0	pau00400, pau00405, pau01100, pau01110, pau01230, pau02024, pau02025	Phenylalanine, tyrosine and tryptophan biosynthesis , Phenazine biosynthesis , Metabolic pathways , Biosynthesis of secondary metabolites , Biosynthesis of amino acids , Quorum sensing , Biofilm formation	A0A0H2ZLF8	0.177729	-0.445413	0.0990753	-0.446777	-0.387213	-0.636678	-0.459266	-0.0346698	-	1	1	1	1	1	0.0796351	1	1
PA14_RS03355	PA14_08350	715068	716117	+	trpD	pau00400, pau01100, pau01110, pau01230	Phenylalanine, tyrosine and tryptophan biosynthesis , Metabolic pathways , Biosynthesis of secondary metabolites , Biosynthesis of amino acids	Q02TB6	0.273633	-0.363539	0.155383	-0.41553	-0.281926	-0.608197	-0.441501	-0.0141384	-	1	1	1	1	1	0.000842912	0.697361	1
PA14_RS03360	PA14_08360	716114	716950	+	trpC	pau00400, pau01100, pau01110, pau01230	Phenylalanine, tyrosine and tryptophan biosynthesis , Metabolic pathways , Biosynthesis of secondary metabolites , Biosynthesis of amino acids	Q02TB5	0.0526397	-0.00692202	0.17304	-0.149542	-0.327335	-0.287713	-0.473291	-0.179441	-	1	1	1	1	1	1	0.726309	1
PA14_RS03365	PA14_08370	717012	717656	-	crp	pau02020, pau02024, pau02025	Two-component system , Quorum sensing , Biofilm formation	A0A0H2ZLY6	-0.254956	-0.0663977	-0.112328	0.0447114	-0.469053	-0.0590091	-0.383166	-0.087025	-	1	1	1	1	1	1	1	1
PA14_RS03370	PA14_08380	717928	718350	+	0	#N/A	#N/A	A0A0H2ZL25	-0.35421	0.0244867	-0.117569	-0.5943	-0.383391	-0.538132	-0.596356	-0.397696	-	1	1	1	1	1	1	1	1
PA14_RS03375	PA14_08390	718670	719464	+	speD	pau00270, pau00330, pau01100	Cysteine and methionine metabolism , Arginine and proline metabolism , Metabolic pathways	Q02TB2	-1.48374	-0.957768	-0.345616	-1.89239	-2.01016	-1.76617	-1.90163	-1.28518	-	0.369672	1	1	0.00197933	0.000349036	0.01143	0.00174435	1
PA14_RS03380	PA14_08400	719519	720166	-	coq7	pau00130, pau01100, pau01110, pau01240	Ubiquinone and other terpenoid-quinone biosynthesis , Metabolic pathways , Biosynthesis of secondary metabolites , Biosynthesis of cofactors	Q02TB1	0.16182	-0.592396	0.451867	0.803892	0.736993	0.584421	0.709768	-0.196961	-	1	1	1	1	1	1	1	1
PA14_RS03385	PA14_08420	720266	720604	-	0	#N/A	#N/A	A0A0H2ZKP0	0.0154625	0.137178	0.209395	-0.529746	-0.732419	-0.669637	-0.689135	0.130806	-	1	1	1	1	1	1	1	1
PA14_RS03390	PA14_08430	720683	722164	+	0	#N/A	#N/A	A0A0H2ZLS1	0.018564	0.117229	0.192743	0.228202	-0.113106	0.12446	-0.158406	-0.092403	-	1	1	1	1	1	1	1	1
PA14_RS03395	PA14_08440	722204	723004	-	0	#N/A	#N/A	A0A0H2ZLG1	0.0630535	-0.0560078	-0.0340196	-0.10578	-0.116485	-0.169382	-0.22125	-0.036137	-	1	1	1	1	1	1	1	1
PA14_RS03400	PA14_08450	723065	724147	-	0	#N/A	#N/A	A0A0H2ZLZ4	0.015878	-0.343049	-0.00440064	-0.453601	-0.583877	-0.520218	-0.738969	-0.0875831	-	1	1	1	0.258736	0.000736856	0.0224852	2.72276e-07	1
PA14_RS03405	PA14_08460	724269	725237	-	0	pau00910, pau01100	Nitrogen metabolism , Metabolic pathways	A0A0H2ZL30	0.0796158	-0.149402	0.0553383	-0.497524	-0.660634	-0.530861	-0.917025	0.159226	-	1	1	1	1	1	1	0.00657928	1
PA14_RS03410	PA14_08470	725254	725676	-	hemJ	pau00860, pau01100, pau01110, pau01240	Porphyrin metabolism , Metabolic pathways , Biosynthesis of secondary metabolites , Biosynthesis of cofactors	A0A0H2ZKP5	-0.15756	-0.371447	-0.0634014	-0.741428	-0.790814	-0.873743	-1.07024	-0.0800204	-	1	1	1	0.296155	0.0813186	0.0141873	4.0737e-05	1
PA14_RS03415	PA14_08480	725967	727001	+	argC	pau00220, pau01100, pau01110, pau01210, pau01230	Arginine biosynthesis , Metabolic pathways , Biosynthesis of secondary metabolites , 2-Oxocarboxylic acid metabolism , Biosynthesis of amino acids	Q02TA4	-0.473446	-0.263848	-0.0127086	-0.432099	-0.447244	-0.335213	-0.408448	-0.496645	-	1	1	1	1	1	1	1	1
PA14_RS03420	PA14_08490	727001	727720	+	0	#N/A	#N/A	A0A0H2ZLS8	-0.329807	-0.368347	-0.0842381	-0.156201	-0.0791672	-0.260674	-0.105616	-0.191163	-	1	1	1	1	1	1	1	1
PA14_RS03425	PA14_08500	727721	728143	+	0	#N/A	#N/A	A0A0H2ZLG5	0.0972586	-0.285086	-0.13371	0.00526503	-0.0731617	-0.141924	-0.206841	0.115195	-	1	1	1	1	1	1	1	1
PA14_RS03430	PA14_08510	728221	728571	+	erpA	#N/A	#N/A	Q02TA1	0.0777595	0.204673	-0.248273	0.0811807	0.252343	0.147647	0.266837	-0.0218926	-	1	1	1	1	1	1	1	1
PA14_RS03435	PA14_08520	728625	729716	-	0	pau00520, pau01100, pau01250	Amino sugar and nucleotide sugar metabolism , Metabolic pathways , Biosynthesis of nucleotide sugars	A0A0H2ZM02	-0.0438204	-0.172308	-0.0595999	0.0598845	-0.376586	0.069736	-0.346382	-0.084123	-	1	1	1	1	1	1	1	1
PA14_RS03440	PA14_08540	729719	731062	-	0	#N/A	#N/A	A0A0H2ZL33	0.149299	-0.410922	-0.0436985	-0.184449	-0.394319	-0.184388	-0.31035	0.131413	-	1	1	1	1	1	1	1	1
PA14_RS03445	PA14_08560	731347	732546	+	tyrS	pau00970	Aminoacyl-tRNA biosynthesis	A0A0H2ZKQ1	-0.411545	-0.40103	-0.207704	-0.937612	-1.29995	-0.814095	-1.20803	-0.299867	-	1	1	1	0.000143569	6.11277e-11	0.0078059	4.26884e-09	1
PA14_RS03450	PA14_08570	733086	734621	+	0	pau03010	Ribosome	#N/A	-0.183964	-0.00428761	0.0416186	-0.786377	-1.10855	-0.800318	-1.24803	-0.225678	-	1	1	1	0.614191	0.000262578	0.46206	4.28315e-06	1
PA14_RS03455	PA14_08580	734686	734762	+	0	pau00970	Aminoacyl-tRNA biosynthesis	#N/A	-1.33437	0.732667	-0.396031	-0.331661	-0.798303	-0.156252	-0.588772	-1.26018	-	1	1	1	1	1	1	1	1
PA14_RS03460	PA14_08590	734791	734866	+	0	pau00970	Aminoacyl-tRNA biosynthesis	#N/A	-1.3185	0.655648	-0.476848	-0.383077	-0.868515	-0.189269	-0.617295	-1.21413	-	1	1	1	1	1	1	1	1
PA14_RS03465	PA14_08600	735093	737983	+	0	pau03010	Ribosome	#N/A	-0.536126	-0.266264	0.0485189	-0.584275	-1.15305	-0.74921	-1.04198	-0.397773	-	1	1	1	1	5.41238e-05	1	0.00123079	1
PA14_RS03470	PA14_08610	738128	738243	+	rrf	pau03010	Ribosome	#N/A	-1.19799	-0.114522	-0.316656	0.272549	0.325301	0.451381	0.466504	-1.24008	-	1	1	1	1	1	1	1	1
PA14_RS03475	PA14_08620	738405	739343	+	birA	pau00780, pau01100	Biotin metabolism , Metabolic pathways	A0A0H2ZGL0	-0.25068	-0.765262	-0.446048	0.125979	0.533233	0.244408	0.527402	-0.293074	-	1	1	1	1	1	1	1	1
PA14_RS03480	PA14_08630	739340	740086	+	0	pau00770, pau01100, pau01240	Pantothenate and CoA biosynthesis , Metabolic pathways , Biosynthesis of cofactors	Q02T96	-0.311962	-0.646401	-0.353121	0.0266828	0.563387	0.194022	0.54072	-0.372695	-	1	1	1	1	1	1	1	1
PA14_RS03485	PA14_08640	740095	740799	+	0	#N/A	#N/A	A0A0H2ZG75	-0.217928	-0.355375	-0.267268	0.0785984	0.689125	0.270383	0.699392	-0.283986	-	1	1	1	1	1	1	1	1
PA14_RS03490	PA14_08650	740947	741031	+	0	pau00970	Aminoacyl-tRNA biosynthesis	#N/A	-0.386176	0.272659	-0.685625	0.438588	0.28894	0.614481	0.433113	-0.36855	-	1	1	1	1	1	1	1	1
PA14_RS03495	PA14_08660	741058	741131	+	0	pau00970	Aminoacyl-tRNA biosynthesis	#N/A	-0.245028	0.20002	-0.719586	0.415182	0.332999	0.57927	0.470229	-0.229428	-	1	1	1	1	1	1	1	1
PA14_RS03500	PA14_08670	741151	741226	+	0	pau00970	Aminoacyl-tRNA biosynthesis	#N/A	-0.37622	-0.0300025	-0.665329	0.43597	0.390621	0.622543	0.467736	-0.374352	-	1	1	1	1	1	1	1	1
PA14_RS03505	PA14_08680	741311	742504	+	tuf	#N/A	#N/A	#N/A	-0.540661	-0.750292	-0.307152	-0.922083	-0.863394	-0.862829	-0.943859	-0.492399	-	1	1	1	1	1	1	1	1
PA14_RS03510	PA14_08690	742560	742635	+	0	pau00970	Aminoacyl-tRNA biosynthesis	#N/A	-0.602146	-0.358497	-0.455193	0.0204526	0.253178	0.0984554	0.199393	-0.657081	-	1	1	1	1	1	1	1	1
PA14_RS03515	PA14_08695	742681	743049	+	secE	pau02024, pau03060, pau03070	Quorum sensing , Protein export , Bacterial secretion system	A0A0H2ZLU7	-0.420501	-0.39005	-0.449804	0.0817504	0.319248	0.142769	0.334205	-0.557674	-	1	1	1	1	1	1	1	1
PA14_RS03520	PA14_08710	743059	743592	+	nusG	#N/A	#N/A	A0A0H2ZF93	-0.233305	-0.30221	-0.37575	0.114318	0.41881	0.177416	0.392958	-0.342356	-	1	1	1	1	1	1	1	1
PA14_RS03525	PA14_08720	743709	744140	+	rplK	pau03010	Ribosome	Q02T91	-0.412044	-0.873397	-0.336619	-0.735943	-0.235937	-0.664911	-0.259249	-0.409241	-	1	1	1	1	1	1	1	1
PA14_RS03530	PA14_08730	744140	744835	+	rplA	pau03010	Ribosome	Q02T90	-0.387284	-0.867318	-0.306162	-0.76729	-0.215026	-0.667111	-0.275739	-0.39201	-	1	1	1	1	1	1	1	1
PA14_RS03535	PA14_08740	745034	745534	+	rplJ	pau03010	Ribosome	Q02T89	-0.803656	-0.766929	-0.359185	-1.14836	-0.69791	-1.03923	-0.743578	-0.609623	-	1	1	1	1	1	1	1	1
PA14_RS03540	PA14_08750	745613	745981	+	rplL	pau03010	Ribosome	Q02T88	-0.86013	-0.770371	-0.343289	-1.21617	-0.757428	-1.09554	-0.810191	-0.652956	-	1	1	1	1	1	1	1	1
PA14_RS03545	PA14_08760	746203	750276	+	rpoB	pau03020	RNA polymerase	Q02T87	-0.27359	-0.683854	-0.228125	-0.63247	-0.806011	-0.568652	-0.808798	-0.257037	-	1	1	1	1	1	1	1	1
PA14_RS03550	PA14_08780	750342	754541	+	rpoC	pau03020	RNA polymerase	Q02T86	-0.339722	-0.615112	-0.166163	-0.800514	-1.39919	-0.620703	-1.3504	-0.311482	-	1	1	1	1	0.0166522	1	0.0365135	1
PA14_RS03555	PA14_08790	754693	755064	+	rpsL	pau03010	Ribosome	Q02T85	-0.414528	-0.722655	-0.389758	-1.01185	-0.723051	-0.911671	-0.742345	-0.488649	-	1	1	1	1	1	1	1	1
PA14_RS03560	PA14_08810	755164	755634	+	rpsG	pau03010	Ribosome	Q02T84	-0.29131	-0.772398	-0.33826	-0.911814	-0.510656	-0.804943	-0.54561	-0.385718	-	1	1	1	1	1	1	1	1
PA14_RS03565	PA14_08820	755665	757785	+	fusA	#N/A	#N/A	A0A0H2ZGD8	-0.378827	-0.743865	-0.318865	-0.981319	-0.72169	-0.870545	-0.773352	-0.359232	-	1	1	1	1	1	1	1	1
PA14_RS03570	PA14_08830	757816	759009	+	tuf	#N/A	#N/A	#N/A	-0.505875	-0.659575	-0.24744	-1.12718	-1.1295	-1.05109	-1.20194	-0.400187	-	1	1	1	0.82766	0.801565	1	0.289047	1
PA14_RS03575	PA14_08840	759165	759476	+	rpsJ	pau03010	Ribosome	Q02T81	-0.50595	-0.847971	-0.420544	-1.00455	-0.299118	-0.903755	-0.327435	-0.647234	-	1	1	1	1	1	1	1	1
PA14_RS03580	PA14_08850	759559	760194	+	rplC	pau03010	Ribosome	Q02T80	-0.416864	-0.919395	-0.390633	-0.99297	-0.262898	-0.868068	-0.337174	-0.576819	-	1	1	1	1	1	1	1	1
PA14_RS03585	PA14_08860	760208	760810	+	rplD	pau03010	Ribosome	Q02T79	-0.347223	-0.963893	-0.373919	-0.995539	-0.339488	-0.85398	-0.397924	-0.469862	-	1	1	1	1	1	1	1	1
PA14_RS03590	PA14_08870	760807	761106	+	rplW	pau03010	Ribosome	Q02T78	-0.389701	-0.986099	-0.377961	-1.06798	-0.438884	-0.940024	-0.481306	-0.521007	-	1	1	1	1	1	1	1	1
PA14_RS03595	PA14_08880	761118	761939	+	rplB	pau03010	Ribosome	Q02T77	-0.334238	-0.870435	-0.265707	-1.01579	-0.511612	-0.897912	-0.559793	-0.401911	-	1	1	1	1	1	1	1	1
PA14_RS03600	PA14_08890	761956	762231	+	rpsS	pau03010	Ribosome	Q02T76	-0.372561	-0.877582	-0.320527	-1.03752	-0.641392	-0.887516	-0.625048	-0.418406	-	1	1	1	1	1	1	1	1
PA14_RS03605	PA14_08900	762244	762576	+	rplV	pau03010	Ribosome	Q02T75	-0.348371	-0.819202	-0.294352	-1.02317	-0.687212	-0.864169	-0.661816	-0.352494	-	1	1	1	1	1	1	1	1
PA14_RS03610	PA14_08910	762589	763275	+	rpsC	pau03010	Ribosome	Q02T74	-0.318887	-0.753041	-0.226002	-1.01854	-0.75788	-0.869479	-0.738821	-0.31285	-	1	1	1	1	1	1	1	1
PA14_RS03615	PA14_08920	763287	763700	+	rplP	pau03010	Ribosome	Q02T73	-0.364782	-0.698587	-0.153687	-1.04922	-0.802472	-0.892727	-0.850196	-0.349264	-	1	1	1	1	1	1	1	1
PA14_RS03620	PA14_08930	763700	763891	+	rpmC	pau03010	Ribosome	Q02T72	-0.478727	-0.691105	-0.121335	-1.03859	-0.855296	-0.877355	-0.864101	-0.460604	-	1	1	1	1	1	1	1	1
PA14_RS03625	PA14_08940	763894	764160	+	rpsQ	pau03010	Ribosome	Q02T71	-0.447249	-0.707035	-0.160944	-1.09872	-0.908941	-0.926289	-0.914018	-0.451122	-	1	1	1	1	1	1	1	1
PA14_RS03630	PA14_08950	764184	764552	+	rplN	pau03010	Ribosome	Q02T70	-0.409003	-0.651612	-0.148371	-1.17708	-1.05174	-0.992243	-1.02016	-0.421851	-	1	1	1	0.637942	1	1	1	1
PA14_RS03635	PA14_08960	764565	764879	+	rplX	pau03010	Ribosome	Q02T69	-0.509978	-0.662743	-0.164686	-1.20207	-1.17573	-1.0228	-1.13679	-0.518227	-	1	1	1	0.330389	0.478727	1	0.819932	1
PA14_RS03640	PA14_08970	764899	765438	+	rplE	pau03010	Ribosome	Q02T68	-0.4614	-0.528312	-0.138958	-1.18433	-1.24418	-1.00021	-1.19993	-0.466459	-	1	1	1	0.0513853	0.0175998	1	0.0390781	1
PA14_RS03645	PA14_08980	765452	765757	+	rpsN	pau03010	Ribosome	Q02T67	-0.494678	-0.345192	-0.0443244	-1.18475	-1.21378	-1.00159	-1.2317	-0.52188	-	1	1	1	0.00276237	0.0014333	0.121227	0.000957006	1
PA14_RS03650	PA14_08990	765947	766339	+	rpsH	pau03010	Ribosome	Q02T66	-0.506909	-0.77469	-0.449651	-0.853472	-0.379145	-0.710063	-0.433295	-0.54592	-	1	1	1	1	1	1	1	1
PA14_RS03655	PA14_09000	766351	766884	+	rplF	pau03010	Ribosome	Q02T65	-0.395564	-0.831523	-0.341197	-1.01808	-0.573535	-0.857261	-0.643287	-0.410199	-	1	1	1	1	1	1	1	1
PA14_RS03660	PA14_09010	766895	767245	+	rplR	pau03010	Ribosome	Q02T64	-0.35539	-0.788559	-0.301282	-1.05136	-0.652466	-0.932942	-0.711627	-0.312531	-	1	1	1	1	1	1	1	1
PA14_RS03665	PA14_09020	767249	767749	+	rpsE	pau03010	Ribosome	Q02T63	-0.389064	-0.743843	-0.247343	-1.01578	-0.683842	-0.940843	-0.738494	-0.314343	-	1	1	1	1	1	1	1	1
PA14_RS03670	PA14_09030	767752	767928	+	rpmD	pau03010	Ribosome	Q02T62	-0.399704	-0.751155	-0.228659	-1.10109	-0.747173	-0.998769	-0.821527	-0.377268	-	1	1	1	1	1	1	1	1
PA14_RS03675	PA14_09040	767932	768366	+	rplO	pau03010	Ribosome	Q02T61	-0.419865	-0.707318	-0.224395	-1.05206	-0.678095	-0.913274	-0.822632	-0.424149	-	1	1	1	1	1	1	1	1
PA14_RS03680	PA14_09050	768367	769695	+	secY	pau02024, pau03060, pau03070	Quorum sensing , Protein export , Bacterial secretion system	A0A0H2ZGC8	-0.370396	-0.567943	-0.268056	-0.772332	-0.515923	-0.671799	-0.637045	-0.326736	-	1	1	1	1	1	1	1	1
PA14_RS03685	PA14_09070	769724	769840	+	rpmJ	pau03010	Ribosome	Q02T59	-0.349606	-0.474549	-0.294198	-0.767823	-0.58606	-0.689908	-0.631847	-0.322856	-	1	1	1	1	1	1	1	1
PA14_RS03690	PA14_09080	769971	770327	+	rpsM	pau03010	Ribosome	Q02T58	-0.336851	-0.741548	-0.3532	-0.855991	-0.604084	-0.752028	-0.577444	-0.352086	-	1	1	1	1	1	1	1	1
PA14_RS03695	PA14_09090	770346	770735	+	rpsK	pau03010	Ribosome	Q02T57	-0.276797	-0.746275	-0.301269	-0.821896	-0.688808	-0.743214	-0.666028	-0.251048	-	1	1	1	1	1	1	1	1
PA14_RS03700	PA14_09100	770752	771372	+	rpsD	pau03010	Ribosome	Q02T56	-0.256382	-0.70535	-0.262977	-0.84347	-0.763701	-0.766826	-0.822835	-0.293841	-	1	1	1	1	1	1	1	1
PA14_RS03705	PA14_09115	771395	772396	+	rpoA	pau03020	RNA polymerase	Q02T55	-0.366106	-0.628254	-0.25631	-0.844568	-0.869096	-0.757419	-0.925615	-0.39735	-	1	1	1	1	1	1	1	1
PA14_RS03710	PA14_09130	772440	772829	+	rplQ	pau03010	Ribosome	Q02T54	-0.473053	-0.609984	-0.177575	-0.876256	-0.923899	-0.777418	-0.921334	-0.457203	-	1	1	1	1	1	1	1	1
PA14_RS03715	PA14_09150	773110	774558	+	katA	pau00380, pau00630, pau01100, pau01110, pau01200	Tryptophan metabolism , Glyoxylate and dicarboxylate metabolism , Metabolic pathways , Biosynthesis of secondary metabolites , Carbon metabolism	A0A0H2ZGK4	0.465932	-0.362362	0.222598	0.104634	-0.191576	-0.0165766	-0.199692	0.107711	-	1	1	1	1	1	1	1	1
PA14_RS03720	PA14_09160	774689	775153	+	bfr	pau00860	Porphyrin metabolism	A0A0H2ZG72	-0.0291753	-1.04575	0.24274	-0.143263	-0.705684	-0.208184	-0.673485	-0.0241407	-	1	1	1	1	1	1	1	1
PA14_RS03725	PA14_09180	775225	778062	-	uvrA	pau03420	Nucleotide excision repair	A0A0H2ZF88	-0.0282551	-0.919225	-0.0297731	-0.636333	-0.992749	-0.510448	-0.924226	-0.0488879	-	1	3.70264e-05	1	0.339928	2.03346e-06	1	3.19765e-05	1
PA14_RS03730	PA14_09195	778276	779664	+	0	#N/A	#N/A	A0A0H2ZLL7	-0.474985	-0.4681	-0.260105	-0.135283	-0.281083	-0.0657972	-0.25283	-0.471205	-	1	1	1	1	1	1	1	1
PA14_RS03735	PA14_09200	779681	780178	+	ssb	pau03030, pau03430, pau03440	DNA replication , Mismatch repair , Homologous recombination	A0A0H2ZGD4	-0.70243	-0.553662	-0.335453	-1.00287	-1.12125	-0.820396	-0.988521	-0.668491	-	1	1	1	0.00122036	3.68186e-05	0.129734	0.00183937	1
PA14_RS03740	PA14_09210	780267	781697	-	pchA	pau00130, pau01053, pau01100, pau01110	Ubiquinone and other terpenoid-quinone biosynthesis , Biosynthesis of siderophore group nonribosomal peptides , Metabolic pathways , Biosynthesis of secondary metabolites	A0A0H2ZGC4	-0.867263	0.0875847	-0.136063	0.108079	0.590274	0.188159	0.566319	-0.995206	-	0.253729	1	1	1	1	1	1	0.0163491
PA14_RS03745	PA14_09220	781694	781999	-	pchB	pau01053, pau01110	Biosynthesis of siderophore group nonribosomal peptides , Biosynthesis of secondary metabolites	A0A0H2ZGJ9	-0.565977	1.44423	0.697477	0.301456	1.95567	0.43246	1.86532	-0.901643	-	1	0.198647	1	1	8.40384e-05	1	0.000494112	1
PA14_RS03750	PA14_09230	781999	782754	-	pchC	#N/A	#N/A	A0A0H2ZG68	-0.371924	1.29697	0.466671	0.329394	2.13012	0.641798	2.13243	-0.450404	-	1	0.115511	1	1	5.55463e-09	1	8.35805e-09	1
PA14_RS03755	PA14_09240	782751	784394	-	pchD	pau01053	Biosynthesis of siderophore group nonribosomal peptides	A0A0H2ZF83	0.122104	1.38494	0.599692	-0.618193	1.52996	-0.490514	1.58648	-0.0749322	-	1	0.0232921	1	1	0.00187975	1	0.000770026	1
PA14_RS03760	PA14_09260	784624	785514	+	pchR	#N/A	#N/A	A0A0H2ZGD1	0.111186	0.366119	0.292591	-1.11391	0.365333	-1.42262	-0.0761112	0.105552	-	1	1	1	1	1	0.309817	1	1
PA14_RS03765	PA14_09270	785708	790024	+	pchE	pau01053	Biosynthesis of siderophore group nonribosomal peptides	A0A0H2ZGB9	-0.0938556	1.99948	0.964063	-1.43079	-0.784075	-1.64359	-0.846846	-0.75218	-	1	2.30413e-06	1	0.0955866	1	0.00779723	1	1
PA14_RS03770	PA14_09280	790021	795450	+	pchF	pau01053	Biosynthesis of siderophore group nonribosomal peptides	A0A0H2ZGJ4	-0.199454	1.87294	1.05329	-1.25572	-1.04864	-1.03609	-1.05298	-0.862464	-	1	0.000162663	1	1	1	1	1	1
PA14_RS03775	PA14_09290	795447	796496	+	pchG	pau01053	Biosynthesis of siderophore group nonribosomal peptides	A0A0H2ZG63	-0.0544653	1.95364	0.855689	-1.70585	-1.29213	-1.66088	-1.2617	-1.31134	-	1	0.070202	1	1	1	1	1	1
PA14_RS03780	PA14_09300	796493	798205	+	pchH	#N/A	#N/A	A0A0H2ZF78	-0.118084	2.04755	0.928713	-1.13778	-1.03117	-1.16613	-1.30918	-1.03708	-	1	0.00237187	1	1	1	1	1	1
PA14_RS03785	PA14_09320	798202	799926	+	pchI	#N/A	#N/A	A0A0H2ZGC6	-0.444673	1.84066	0.679799	-0.764969	-0.825496	-0.360632	-0.543018	-1.1565	-	1	0.000123731	1	1	1	1	1	1
PA14_RS03790	PA14_09340	800018	802180	+	fptA	#N/A	#N/A	A0A0H2ZGB5	-0.0159054	1.31552	0.479145	-1.07812	-1.06505	-1.24079	-1.20787	-0.26357	-	1	0.000120855	1	0.054664	0.0571807	0.00360907	0.00511684	1
PA14_RS03795	PA14_09350	802180	802461	+	0	#N/A	#N/A	A0A0H2ZGJ0	-0.933342	1.88153	0.433222	-0.490748	-0.563613	-1.13253	-0.977684	-1.60614	-	1	1	1	1	1	1	1	1
PA14_RS03800	PA14_09370	802463	803968	+	0	#N/A	#N/A	A0A0H2ZG59	-0.412144	2.13594	0.685457	-0.66002	-0.318998	-0.678818	-0.504533	-1.34882	-	1	0.000161455	1	1	1	1	1	1
PA14_RS03805	PA14_09380	803961	805205	+	0	pau01501	beta-Lactam resistance	A0A0H2ZF74	0.634544	2.05831	0.713883	-1.25821	-0.798759	-0.914095	-0.554594	-0.833402	-	1	9.75839e-05	1	1	1	1	1	1
PA14_RS03810	PA14_09400	805310	806518	-	phzM	pau00405, pau01100, pau01110	Phenazine biosynthesis , Metabolic pathways , Biosynthesis of secondary metabolites	A0A0H2ZGC1	1.59534	2.41411	-0.364273	-0.749121	-0.464828	-0.139832	-0.0324324	0.168453	-	1	0.000371779	1	1	1	1	1	1
PA14_RS03815	PA14_09410	806856	807500	-	phzG	pau00405, pau01100, pau01110, pau02024	Phenazine biosynthesis , Metabolic pathways , Biosynthesis of secondary metabolites , Quorum sensing	A0A0H2ZGB1	1.59408	2.28119	-0.63197	-0.767796	-0.188744	0.0728931	0.010841	0.578722	-	1	0.00103016	1	1	1	1	1	1
PA14_RS03820	PA14_09420	807526	808362	-	phzF	pau00405, pau01100, pau01110, pau02024	Phenazine biosynthesis , Metabolic pathways , Biosynthesis of secondary metabolites , Quorum sensing	#N/A	1.39186	1.82345	-1.13628	-0.99094	-0.658136	-0.40001	-0.099002	0.828594	-	1	0.0105655	1	1	1	1	1	1
PA14_RS03825	PA14_09440	808376	810259	-	phzE	pau00405, pau01100, pau01110, pau02024	Phenazine biosynthesis , Metabolic pathways , Biosynthesis of secondary metabolites , Quorum sensing	A0A0H2ZG56	1.63665	2.00203	-0.813033	-0.850209	-0.660593	-0.4134	-0.197299	1.17157	-	0.118369	0.00107428	1	1	1	1	1	1
PA14_RS03830	PA14_09450	810256	810879	-	phzD	pau00405, pau01100, pau01110, pau02024	Phenazine biosynthesis , Metabolic pathways , Biosynthesis of secondary metabolites , Quorum sensing	A0A0H2ZF69	2.16747	2.42252	-0.86486	-1.09346	-0.7684	-0.640419	0.0460524	1.60717	-	0.0378973	0.00273024	1	1	1	1	1	1
PA14_RS03835	PA14_09460	810876	812093	-	phzC	pau00400, pau01100, pau01110, pau01230, pau02024	Phenylalanine, tyrosine and tryptophan biosynthesis , Metabolic pathways , Biosynthesis of secondary metabolites , Biosynthesis of amino acids , Quorum sensing	A0A0H2ZGB8	1.74731	2.87951	-1.27819	-1.18689	-0.952206	-0.687277	-0.0174972	0.914652	-	1	0.00277395	1	1	1	1	1	1
PA14_RS03840	PA14_09470	812129	812617	-	phzB	pau00405, pau01100, pau01110, pau02024	Phenazine biosynthesis , Metabolic pathways , Biosynthesis of secondary metabolites , Quorum sensing	A0A0H2ZGA6	1.58478	2.83331	-1.84716	-2.65303	-1.16163	-1.10061	-0.374465	1.39305	-	1	0.000101922	1	0.0225048	1	1	1	1
PA14_RS03845	PA14_09480	812647	813135	-	phzA	pau00405, pau01100, pau01110, pau02024	Phenazine biosynthesis , Metabolic pathways , Biosynthesis of secondary metabolites , Quorum sensing	A0A0H2ZGH8	2.21988	4.11559	-1.223	-1.95875	-0.574839	-0.828014	0.198559	2.31841	-	0.0470124	4.28028e-13	1	1	1	1	1	0.0179599
PA14_RS03850	PA14_09490	813831	814835	+	phzM	pau00405, pau01100, pau01110	Phenazine biosynthesis , Metabolic pathways , Biosynthesis of secondary metabolites	A0A0H2ZG51	0.307964	2.39944	-0.555427	0.251795	0.343806	0.338978	0.323074	1.03234	-	1	6.11177e-26	1	1	1	1	1	0.00744891
PA14_RS03855	PA14_09500	814846	816309	-	opmD	#N/A	#N/A	A0A0H2ZF64	0.719635	2.62056	0.0254188	1.72306	1.52133	1.64102	1.52383	1.08253	-	1	7.40462e-06	1	0.407669	1	0.931867	1	1
PA14_RS03860	PA14_09520	816306	819395	-	mexI	pau02024	Quorum sensing	A0A0H2ZGB3	1.10928	0.778726	0.0917179	1.11798	1.56151	0.912347	1.09028	0.985044	-	0.0294605	1	1	0.0265806	7.19016e-07	1	0.0471586	0.301247
PA14_RS03865	PA14_09530	819408	820520	-	mexH	pau02024	Quorum sensing	A0A0H2ZGA2	1.45895	1.0683	0.395412	1.23363	1.91767	0.900918	1.48258	0.698899	-	0.000766636	0.721369	1	0.0540977	2.11356e-08	1	0.000562892	1
PA14_RS03870	PA14_09540	820528	820974	-	mexG	#N/A	#N/A	A0A0H2ZGH2	1.35789	1.19642	0.520509	1.06153	1.54495	0.406955	1.12488	0.689144	-	0.0371273	0.439379	1	1	0.00161205	1	1	1
PA14_RS03875	PA14_09550	821625	822791	-	ppgL	pau00030, pau01100, pau01110, pau01120, pau01200	Pentose phosphate pathway , Metabolic pathways , Biosynthesis of secondary metabolites , Microbial metabolism in diverse environments , Carbon metabolism	A0A0H2ZG47	1.2309	0.683292	0.0493774	-0.0998789	1.43327	-0.214498	1.34564	1.63271	-	0.00455036	1	1	1	5.04051e-05	1	0.000423397	3.03082e-07
PA14_RS03880	PA14_09570	822871	823725	-	nmoR	#N/A	#N/A	A0A0H2ZF61	-0.124459	0.285526	0.17915	0.832651	2.00792	0.821439	2.29216	0.875413	-	1	1	1	1	1	1	0.115624	1
PA14_RS03885	PA14_09580	823833	824888	+	nmoA	pau00910, pau01100	Nitrogen metabolism , Metabolic pathways	A0A0H2ZGA8	0.0579581	0.634864	0.513201	1.11249	1.7454	0.973669	2.02888	1.0116	-	1	1	1	1	1	1	1	1
PA14_RS03890	PA14_09600	824984	826024	+	0	pau00470, pau00550, pau01100, pau01502	D-Amino acid metabolism , Peptidoglycan biosynthesis , Metabolic pathways , Vancomycin resistance	A0A0H2ZG97	-0.00844762	0.545266	0.25926	-0.255423	0.0188531	-0.250592	0.0370478	0.269117	-	1	1	1	1	1	1	1	1
PA14_RS03895	PA14_09610	826064	826930	-	0	#N/A	#N/A	A0A0H2ZGG7	0.349863	0.539793	-0.0488517	-0.0834386	0.48852	-0.220053	0.551593	0.654248	-	1	1	1	1	1	1	1	1
PA14_RS03900	PA14_09630	827138	828919	-	0	pau00920, pau01100	Sulfur metabolism , Metabolic pathways	A0A0H2ZG42	0.316585	0.748962	-0.0891289	-0.744105	-0.175855	-0.579707	-0.204554	0.607112	-	1	1	1	1	1	1	1	1
PA14_RS03905	PA14_09660	829037	830659	-	0	pau00920, pau01100	Sulfur metabolism , Metabolic pathways	A0A0H2ZF57	0.20897	0.281741	-0.489329	-1.71646	-0.595687	-1.61831	-0.64494	0.666736	-	1	1	1	2.70737e-12	1	1.85523e-10	1	1
PA14_RS03910	PA14_09680	830905	833181	+	bfiS	#N/A	#N/A	A0A0H2ZGA3	0.672297	-0.544441	-0.0311232	0.118183	0.814748	0.154717	1.00926	1.55662	-
PA14_RS03915	PA14_09690	833184	833828	+	bfiR	pau02020	Two-component system	A0A0H2ZG93	0.392402	0.0201323	-0.239546	-0.124246	0.136406	-0.0231118	0.38333	1.23827	-
PA14_RS03920	PA14_09700	833833	835038	-	pqsL	#N/A	#N/A	A0A0H2ZGC7	-1.70409	0.698747	-1.54393	-1.42167	-0.937137	-1.05598	-0.611873	-0.167296	-	1.93822e-05	1	0.000446256	0.00503926	1	1	1	1
PA14_RS03925	PA14_09710	835206	836696	-	0	pau00330, pau01100	Arginine and proline metabolism , Metabolic pathways	A0A0H2ZG16	0.534251	0.0857584	0.366737	0.693919	1.74336	0.575535	1.72345	0.503224	-	1	1	1	1	2.98166e-14	1	2.81245e-13	1
PA14_RS03930	PA14_09730	836689	837600	-	0	pau00261, pau00300, pau01100, pau01110, pau01120, pau01230	Monobactam biosynthesis , Lysine biosynthesis , Metabolic pathways , Biosynthesis of secondary metabolites , Microbial metabolism in diverse environments , Biosynthesis of amino acids	A0A0H2ZF18	0.00635011	0.509674	0.125512	-0.090778	0.903179	0.257938	1.04368	0.00552079	-	1	1	1	1	1	1	1	1
PA14_RS03935	PA14_09740	837665	838993	-	0	#N/A	#N/A	A0A0H2ZG78	0.0196516	0.356388	0.129697	0.0205546	0.829231	-0.061724	0.636498	0.00224004	-	1	1	1	1	0.00939433	1	1	1
PA14_RS03940	PA14_09750	839129	840448	-	0	#N/A	#N/A	A0A0H2ZG70	0.262413	0.233683	0.111547	0.732039	0.68768	0.545522	0.521446	0.0647585	-	1	1	1	0.00999292	0.0371639	1	1	1
PA14_RS03945	PA14_09760	840542	841270	-	0	#N/A	#N/A	A0A0H2ZGC0	-0.397419	-0.121508	-0.111238	-0.417282	0.341828	-0.389263	0.199116	-0.34887	-	1	1	1	1	1	1	1	1
PA14_RS03950	PA14_09770	841579	842601	+	0	#N/A	#N/A	A0A0H2ZG10	-0.169392	0.422166	0.313098	0.594743	2.25776	-0.215462	1.7835	0.107586	-	1	1	1	1	2.43167e-07	1	0.00114836	1
PA14_RS03955	PA14_09780	842627	843094	+	0	#N/A	#N/A	A0A0H2ZF12	0.270941	0.33827	0.434753	1.1671	2.50388	-0.145043	2.15874	0.518279	-	1	1	1	1	0.000105394	1	0.00725795	1
PA14_RS03960	PA14_09790	843098	843736	-	0	#N/A	#N/A	A0A0H2ZG74	0.535158	-0.100553	0.767394	1.47393	2.77435	-0.141846	2.43356	0.771759	-	1	1	1	1	7.03388e-05	1	0.00341558	1
PA14_RS03965	PA14_09810	843764	844483	-	0	#N/A	#N/A	A0A0H2ZG65	0.551213	-0.198041	1.08011	2.30354	3.56246	0.464166	3.24482	0.649357	-	1	1	1	0.201789	8.25314e-07	1	3.05474e-05	1
PA14_RS03970	PA14_09820	844784	846427	+	0	pau00290, pau00650, pau00660, pau00770, pau01100, pau01110, pau01210, pau01230	Valine, leucine and isoleucine biosynthesis , Butanoate metabolism , C5-Branched dibasic acid metabolism , Pantothenate and CoA biosynthesis , Metabolic pathways , Biosynthesis of secondary metabolites , 2-Oxocarboxylic acid metabolism , Biosynthesis of amino acids	A0A0H2ZGB4	-0.00268707	0.506941	0.183062	-0.939352	-1.2873	-0.978382	-1.26348	0.0627861	-	1	1	1	1	0.00497945	1	0.0084269	1
PA14_RS03975	PA14_09850	846470	847765	-	0	#N/A	#N/A	A0A0H2ZG05	-0.38285	0.13454	-0.241832	-0.712548	-0.886763	-0.743869	-0.867677	-0.242292	-	1	1	1	1	0.0503858	1	0.100783	1
PA14_RS03980	PA14_09870	848003	848746	-	eftM	#N/A	#N/A	A0A0H2ZF07	-0.722556	-0.684779	-0.465992	-0.869359	-0.788889	-1.05809	-0.883773	-0.559011	-	1	1	1	1	1	0.546659	1	1
PA14_RS03985	PA14_09880	848846	849247	-	0	#N/A	#N/A	A0A0H2ZG69	-0.152769	-0.00158436	-0.326837	-0.374237	0.287912	-0.342987	0.586322	-0.0862236	-	1	1	1	1	1	1	1	1
PA14_RS03990	PA14_09890	849390	849671	+	0	#N/A	#N/A	A0A0H2ZG60	-0.404527	-0.344433	-0.05161	-1.46465	-2.02601	-1.35902	-2.00548	-0.411857	-	1	1	1	4.7277e-14	9.97488e-29	1.18675e-11	1.27452e-27	1
PA14_RS03995	PA14_09900	849992	851380	-	piv	#N/A	#N/A	Q02SZ7	-0.683413	1.11195	-0.408545	-0.629443	-0.843487	-0.380864	-0.747365	-0.00723001	-	0.000546319	8.29519e-15	1	0.00612294	3.0854e-07	1	4.78754e-05	1
PA14_RS04000	PA14_09910	851913	852836	-	0	#N/A	#N/A	A0A0H2ZGA9	-0.0853377	1.28052	0.270638	0.457135	0.341539	0.310032	0.742279	0.23109	-	1	0.00152248	1	1	1	1	1	1
PA14_RS04005	PA14_09920	852977	853375	+	0	#N/A	#N/A	A0A0H2ZG00	0.638025	-0.0351864	-0.38577	0.307466	1.4599	0.732282	1.4011	1.03076	-	1	1	1	1	0.105872	1	0.351168	1
PA14_RS04010	PA14_09930	853407	854207	-	xth	pau03410	Base excision repair	A0A0H2ZF01	1.19315	0.635875	-0.378143	0.241073	1.04623	-0.148618	1.14687	2.27236	-	0.696685	1	1	1	1	1	1	5.53879e-10
PA14_RS04015	PA14_09940	854230	854793	-	0	#N/A	#N/A	A0A0H2ZG64	0.796257	0.0517059	-0.822761	-0.443487	0.295237	-0.766775	0.397395	1.93827	-	1	1	1	1	1	1	1	8.77906e-08
PA14_RS04020	PA14_09950	854929	855861	-	0	#N/A	#N/A	A0A0H2ZG54	-0.517173	-0.292418	0.0477269	-0.0291201	0.465421	0.0627945	0.438599	-0.313801	-	1	1	1	1	1	1	1	1
PA14_RS04025	PA14_09960	855942	856370	+	0	#N/A	#N/A	A0A0H2ZGA5	-0.368605	-0.462574	-0.0357607	-0.0747515	-0.0113117	0.265647	0.313377	-0.248364	-	1	1	1	1	1	1	1	1
PA14_RS04030	PA14_09970	856435	858843	-	0	#N/A	#N/A	A0A0H2ZFZ5	0.120635	0.265224	0.0609182	0.626969	0.766304	0.576711	0.723501	0.299789	-	1	1	1	0.594274	0.00958845	1	0.0439274	1
PA14_RS04035	PA14_09980	859186	860004	+	dkgB	#N/A	#N/A	A0A0H2ZEZ7	-0.312517	-0.770944	-0.409571	0.0882384	0.842104	-0.0329404	0.758391	-0.571848	-	1	1	1	1	0.825071	1	1	1
PA14_RS04040	PA14_09990	860054	860512	-	0	#N/A	#N/A	A0A0H2ZG58	0.196368	-0.446801	0.127555	0.246195	1.26295	-0.238839	1.22318	0.551432	-	1	1	1	1	0.622575	1	1	1
PA14_RS04045	PA14_10010	860644	862134	+	0	#N/A	#N/A	A0A0H2ZG50	-0.101279	0.0239228	0.295088	0.496977	0.424074	0.471668	0.228625	-0.25156	-	1	1	1	1	1	1	1	1
PA14_RS04050	PA14_10020	862150	862476	-	0	#N/A	#N/A	A0A0H2ZG99	0.000924832	0.0354233	0.226281	-0.0617885	-0.261936	0.000693061	-0.306128	-0.0434862	-	1	1	1	1	1	1	1	1
PA14_RS04055	PA14_10040	862538	864247	-	0	pau00330, pau00360, pau00380, pau00627, pau00643, pau01100, pau01120	Arginine and proline metabolism , Phenylalanine metabolism , Tryptophan metabolism , Aminobenzoate degradation , Styrene degradation , Metabolic pathways , Microbial metabolism in diverse environments	A0A0H2ZFZ0	-0.503136	-0.0425184	0.205624	-0.269506	-0.3742	-0.297213	-0.343009	-0.60329	-	1	1	1	1	1	1	1	1
PA14_RS04060	PA14_10050	864434	864931	-	0	#N/A	#N/A	A0A0H2ZEZ1	0.139064	0.503416	-0.262036	0.0743564	1.4731	0.646387	1.09855	0.721228	-	1	1	1	1	0.0407057	1	1	1
PA14_RS04065	PA14_10070	864945	865931	-	0	#N/A	#N/A	A0A0H2ZG55	-0.0334246	0.0128699	0.0607192	0.255062	0.945473	0.385219	1.05677	0.26304	-	1	1	1	1	0.482971	1	0.105581	1
PA14_RS04070	PA14_10080	865944	866321	-	0	#N/A	#N/A	A0A0H2ZG45	-0.154429	-0.201191	-0.56408	-0.56945	-0.110955	-0.365706	-0.106149	0.146665	-	1	1	1	1	1	1	1	1
PA14_RS04075	PA14_10090	866440	867351	+	0	#N/A	#N/A	A0A0H2ZG96	0.0233204	0.333763	0.215924	-0.0794378	-0.103881	-0.2361	-0.182052	-0.0202767	-	1	1	1	1	1	1	1	1
PA14_RS04080	PA14_10110	867362	868546	-	0	#N/A	#N/A	A0A0H2ZFY5	-0.0907194	0.113017	0.100246	0.593249	0.804428	0.387193	0.655365	-0.297822	-	1	1	1	1	0.0304637	1	1	1
PA14_RS04085	PA14_10120	868642	869571	-	0	#N/A	#N/A	A0A0H2ZEY7	0.115582	0.126701	0.276601	-0.00924409	-0.0881527	-0.0728304	-0.28521	0.0133386	-	1	1	1	1	1	1	1	1
PA14_RS04090	PA14_10130	869711	870427	+	0	#N/A	#N/A	A0A0H2ZG49	-0.312091	0.754296	0.346966	0.259464	0.194474	0.219453	0.028519	-0.210914	-	1	1	1	1	1	1	1	1
PA14_RS04095	PA14_10140	870437	871468	-	0	pau02010	ABC transporters	A0A0H2ZG40	-0.129607	0.706168	0.367914	0.995626	0.85894	1.083	1.07074	-0.266653	-	1	1	1	1	1	1	1	1
PA14_RS04100	PA14_10160	871465	872487	-	0	pau02010	ABC transporters	A0A0H2ZG90	-0.473051	-0.197209	-0.97991	1.10505	1.71232	0.931703	1.61319	-0.736583	-	1	1	1	1	1	1	1	1
PA14_RS04105	PA14_10170	872518	873423	-	fepB	pau02010	ABC transporters	A0A0H2ZFY0	-0.0599042	-0.496209	-0.202972	-0.0938915	1.30345	0.0348258	1.40578	-0.0023406	-	1	1	1	1	0.121757	1	0.0321314	1
PA14_RS04110	PA14_10180	873549	874346	+	0	pau02010	ABC transporters	A0A0H2ZEY2	-0.372547	-0.255213	-0.236062	-0.0875287	0.854812	0.0813767	0.800262	-0.237686	-	1	1	1	1	1	1	1	1
PA14_RS04115	PA14_10190	874353	875141	-	0	#N/A	#N/A	A0A0H2ZG44	-0.955474	-0.147892	0.138652	-0.365848	-0.428349	-0.314902	-0.511943	-0.990476	-	0.0586232	1	1	1	1	1	1	0.027828
PA14_RS04120	PA14_10200	875397	877481	+	0	#N/A	#N/A	A0A0H2ZG36	0.4907	-0.0870057	0.141867	-0.0681165	0.604372	0.13365	0.479168	0.647191	-	1	1	1	1	1	1	1	1
PA14_RS04125	PA14_10210	877549	878856	+	0	#N/A	#N/A	A0A0H2ZG87	0.145728	-0.0344416	0.145469	0.0601422	0.24421	-0.0194007	0.360159	-0.281955	-	1	1	1	1	1	1	1	1
PA14_RS04130	PA14_10220	879293	879961	+	0	#N/A	#N/A	A0A0H2ZFX5	1.07924	0.487981	-0.0911893	-0.835319	0.944934	-0.986956	0.980181	1.39351	-	1	1	1	1	1	1	1	0.169416
PA14_RS04135	PA14_10230	880045	881106	-	0	pau00650, pau01110	Butanoate metabolism , Biosynthesis of secondary metabolites	A0A0H2ZEX6	1.11775	0.290255	0.154052	0.13463	1.6598	-0.120283	1.65276	1.08635	-	0.00117393	1	1	1	3.55401e-11	1	1.15891e-10	0.0026293
PA14_RS04140	PA14_10240	881150	882262	-	0	pau00010, pau00020, pau00620, pau01100, pau01110, pau01120, pau01200	Glycolysis / Gluconeogenesis , Citrate cycle (TCA cycle) , Pyruvate metabolism , Metabolic pathways , Biosynthesis of secondary metabolites , Microbial metabolism in diverse environments , Carbon metabolism	A0A0H2ZG39	0.747903	0.182374	0.0735995	0.47771	1.44126	0.416107	1.10578	0.270592	-	1	1	1	1	0.0021343	1	0.84329	1
PA14_RS04145	PA14_10250	882259	883278	-	0	#N/A	#N/A	A0A0H2ZG31	0.559618	0.201826	0.240387	0.320265	0.814588	0.505076	0.732969	0.295545	-	1	1	1	1	0.598519	1	1	1
PA14_RS04150	PA14_10260	883311	884285	-	0	#N/A	#N/A	A0A0H2ZG83	0.816328	0.46075	0.0587548	0.677558	1.28224	0.491068	0.981122	0.444923	-	1	1	1	1	0.000668196	1	0.514513	1
PA14_RS04155	PA14_10270	884308	885348	-	0	#N/A	#N/A	A0A0H2ZFW9	-0.158784	0.21663	-0.0412039	0.375933	0.663719	0.189816	0.76976	-0.605318	-	1	1	1	1	1	1	1	1
PA14_RS04160	PA14_10280	885345	886145	-	0	pau00650, pau01110	Butanoate metabolism , Biosynthesis of secondary metabolites	A0A0H2ZEX0	0.475388	-0.0876985	0.0641068	0.708847	1.2538	0.581782	1.30544	-0.0194049	-	1	1	1	1	0.000577297	1	0.000342731	1
PA14_RS04165	PA14_10290	886477	888354	+	0	#N/A	#N/A	A0A0H2ZG34	0.331638	1.2634	0.134525	0.564433	0.448868	0.615081	0.441869	0.348534	-	1	0.000346564	1	1	1	1	1	1
PA14_RS04170	PA14_10300	888559	889170	+	0	#N/A	#N/A	A0A0H2ZG29	0.0131743	0.5568	-0.102022	-0.581997	-0.332172	-0.456926	-0.175879	0.158347	-	1	1	1	1	1	1	1	1
PA14_RS04175	PA14_10320	889157	890047	-	0	#N/A	#N/A	A0A0H2ZG80	-0.358928	0.650732	-0.0860826	-0.982743	-1.15758	-0.706011	-1.07569	-0.233221	-	1	0.324945	1	3.21987e-05	2.59105e-08	0.193551	1.63153e-06	1
PA14_RS04180	PA14_10330	890143	891558	-	0	pau01501, pau01503, pau02020, pau03070	beta-Lactam resistance , Cationic antimicrobial peptide (CAMP) resistance , Two-component system , Bacterial secretion system	A0A0H2ZFW3	-2.17717	1.58866	-2.20872	-1.37143	-1.37775	-0.304907	-0.61411	-0.194722	-	1.60568e-11	2.66664e-06	4.23289e-12	0.00262602	0.00151999	1	1	1
PA14_RS04185	PA14_10340	891558	893717	-	0	pau02010	ABC transporters	A0A0H2ZEW5	-2.66383	1.02157	-3.2648	-2.59682	-2.15287	-1.08233	-1.1774	-0.104306	-	5.79364e-20	0.413161	3.03046e-30	2.39648e-18	1.65037e-12	0.216902	0.0392893	1
PA14_RS04190	PA14_10350	893727	894983	-	0	#N/A	#N/A	A0A0H2ZG32	-2.84652	1.1748	-3.80861	-3.57699	-3.34274	-1.29376	-1.67275	0.0305877	-	9.08415e-20	0.14539	9.96198e-36	2.36355e-30	2.61357e-27	0.0277083	1.96114e-05	1
PA14_RS04195	PA14_10360	895080	895379	-	0	#N/A	#N/A	A0A0H2ZG24	-2.70058	1.45374	-4.41669	-4.21632	-4.75211	-1.47598	-1.93358	0.304834	-	2.47978e-10	0.235485	6.24727e-30	2.0911e-26	9.2861e-34	0.20993	0.000368926	1
PA14_RS04200	PA14_10370	895688	897481	-	0	#N/A	#N/A	A0A0H2ZG76	-5.31069	0.808272	-4.92553	-5.20496	-4.76797	-1.86828	-2.2773	-0.696811	-	5.00659e-54	1	9.2122e-47	3.44563e-51	1.40252e-43	6.17066e-05	1.80832e-08	1
PA14_RS04205	PA14_10380	897613	897912	-	0	#N/A	#N/A	A0A0H2ZFV7	-6.43945	0.908819	-5.3593	-5.45579	-5.60708	-2.07628	-2.68795	-0.679868	-	1.69735e-67	1	7.53616e-48	9.78515e-49	6.29383e-52	1.96268e-05	1.16641e-10	1
PA14_RS04210	PA14_10420	898671	899909	+	tyrS	pau00970	Aminoacyl-tRNA biosynthesis	Q02SV2	-0.472152	-1.19975	0.0448807	-0.630719	0.879093	-0.627208	0.924725	-0.502803	-	1	0.0472783	1	1	1	1	1	1
PA14_RS04215	PA14_10440	899938	901194	-	0	#N/A	#N/A	A0A0H2ZG21	0.197751	-0.377563	-0.198819	-0.0505069	1.52031	-0.267385	1.24062	0.141648	-	1	1	1	1	7.71622e-06	1	0.00571683	1
PA14_RS04220	PA14_10470	901559	902767	+	0	#N/A	#N/A	A0A0H2ZG71	-0.297656	1.51613	0.346885	1.04503	1.54	1.19823	1.3594	0.0316066	-	1	0.00023636	1	1	0.000132624	0.124281	0.00630665	1
PA14_RS04225	PA14_10480	902853	903275	+	hpaR	#N/A	#N/A	A0A0H2ZFV3	-0.212763	0.899303	-0.0933492	-0.413637	-0.473415	-0.359631	-0.47616	0.0968021	-	1	0.0268036	1	1	1	1	1	1
PA14_RS04230	PA14_10490	903291	903533	-	0	#N/A	#N/A	A0A0H2ZEV7	-0.227479	3.13381	-0.00373019	0.553905	0.259561	0.388069	0.100252	1.22329	-	1	2.8898e-20	1	1	1	1	1	0.533265
PA14_RS04235	PA14_10500	903617	905044	-	ccoN	pau00190, pau01100, pau02020	Oxidative phosphorylation , Metabolic pathways , Two-component system	A0A0H2ZG25	0.0644557	3.36938	-0.24009	-0.139439	-0.111816	-0.287812	-0.253307	2.09959	-	1	1.3336e-31	1	1	1	1	1	6.40341e-11
PA14_RS04240	PA14_10530	905308	906723	-	mapR	#N/A	#N/A	A0A0H2ZG17	-0.012349	2.82255	-0.473303	-1.40911	-1.42089	-1.31805	-1.50763	1.69295	-	1	5.8579e-22	1	0.00148463	0.00106819	0.00938424	0.000225534	1.92322e-06
PA14_RS04245	PA14_10540	906821	908542	-	ccoG	#N/A	#N/A	A0A0H2ZG66	-0.0513022	3.77672	-1.91692	-2.84127	-2.39202	-2.70126	-2.4117	2.38923	-	1	3.28499e-18	0.00768637	1.27193e-08	1.20372e-05	2.08145e-07	1.22898e-05	6.49148e-06
PA14_RS04250	PA14_10550	908648	910321	+	0	pau00920, pau01100, pau01120	Sulfur metabolism , Metabolic pathways , Microbial metabolism in diverse environments	A0A0H2ZFU6	0.178539	4.07771	-1.36863	-2.25087	-1.93269	-2.05129	-1.97399	2.66131	-	1	1.37378e-37	0.0445277	2.80114e-09	2.05777e-06	3.3529e-07	1.2412e-06	8.97299e-15
PA14_RS04255	PA14_10560	910318	910806	+	0	#N/A	#N/A	A0A0H2ZEV4	0.214006	4.11552	-0.960937	-1.30833	-1.34912	-1.09111	-1.24254	2.5907	-	1	5.0801e-41	1	0.144054	0.0633595	1	0.387915	6.4481e-15
PA14_RS04260	PA14_10570	910888	911694	-	hpaI	pau00350, pau01100, pau01120	Tyrosine metabolism , Metabolic pathways , Microbial metabolism in diverse environments	A0A0H2ZG20	-0.215869	4.13471	-0.920992	-0.518187	-0.511426	-0.611022	-0.564151	1.7587	-	1	2.98608e-32	1	1	1	1	1	0.00069468
PA14_RS04265	PA14_10590	911707	912510	-	hpaH	pau00350, pau01100, pau01120	Tyrosine metabolism , Metabolic pathways , Microbial metabolism in diverse environments	A0A0H2ZG12	0.133857	2.08504	-0.0123384	0.317089	0.405442	0.0590064	-0.0170737	1.15406	-	1	5.77482e-25	1	1	1	1	1	7.93411e-06
PA14_RS04270	PA14_10600	912528	913832	-	0	#N/A	#N/A	A0A0H2ZG62	0.285104	0.928748	-0.344873	0.668208	0.859095	0.582189	0.734606	0.662705	-	1	0.0390277	1	1	0.180954	1	1	1
PA14_RS04275	PA14_10610	913925	914317	-	0	pau00350, pau01100, pau01120, pau01220	Tyrosine metabolism , Metabolic pathways , Microbial metabolism in diverse environments , Degradation of aromatic compounds	A0A0H2ZFU1	0.022312	0.583962	-0.0437187	1.12494	0.771238	0.840475	0.853021	-0.0615135	-	1	1	1	0.0493979	1	1	1	1
PA14_RS04280	PA14_10620	914328	915251	-	hpaD	pau00350, pau01100, pau01120, pau01220	Tyrosine metabolism , Metabolic pathways , Microbial metabolism in diverse environments , Degradation of aromatic compounds	A0A0H2ZEV0	-0.0569779	0.144202	0.040257	0.894907	0.785789	0.83429	0.766305	0.011701	-	1	1	1	0.485752	1	1	1	1
PA14_RS04285	PA14_10630	915383	916843	-	hpaE	pau00350, pau01100, pau01120, pau01220	Tyrosine metabolism , Metabolic pathways , Microbial metabolism in diverse environments , Degradation of aromatic compounds	A0A0H2ZG15	-0.0793864	0.318299	0.142441	1.194	1.58511	1.18736	1.46763	0.294264	-	1	1	1	0.000547979	3.88629e-09	0.000938749	2.81003e-07	1
PA14_RS04290	PA14_10640	916840	917619	-	0	pau00350, pau01100, pau01120, pau01220	Tyrosine metabolism , Metabolic pathways , Microbial metabolism in diverse environments , Degradation of aromatic compounds	A0A0H2ZG07	0.00352885	-0.326584	0.117268	0.647982	1.15155	0.567638	1.21624	0.173325	-	1	1	1	1	3.10141e-05	1	7.83391e-06	1
PA14_RS04295	PA14_10650	917630	918289	-	0	pau00350, pau01100, pau01120, pau01220	Tyrosine metabolism , Metabolic pathways , Microbial metabolism in diverse environments , Degradation of aromatic compounds	A0A0H2ZG57	-0.510902	-0.428398	0.0499476	0.278614	1.17969	0.570934	1.1141	-0.282606	-	1	1	1	1	0.00459904	1	0.0312128	1
PA14_RS04300	PA14_10660	918509	919420	+	hpaA	#N/A	#N/A	A0A0H2ZFT7	-0.265766	0.0405637	-0.355389	0.118671	0.837693	0.238329	0.742862	0.0202438	-	1	1	1	1	1	1	1	1
PA14_RS04305	PA14_10670	919472	920275	+	0	#N/A	#N/A	A0A0H2ZEU7	-0.425022	-0.0340852	-0.149287	-0.0501921	0.206	0.104068	0.247132	-0.608701	-	1	1	1	1	1	1	1	0.643418
PA14_RS04310	PA14_10680	920399	920968	-	0	#N/A	#N/A	A0A0H2ZG11	-0.319934	0.109371	-0.115306	-0.224734	-0.204951	-0.0407106	-0.297845	-0.20032	-	1	1	1	1	1	1	1	1
PA14_RS04315	PA14_10700	921046	923232	-	bphP	#N/A	#N/A	A0A0H2ZG02	-0.905672	0.769472	-0.870302	-1.10054	-1.42794	-0.515437	-1.10308	0.065661	-	0.00419596	0.140932	0.0109948	1.11828e-05	3.76414e-11	1	1.07113e-05	1
PA14_RS04320	PA14_10710	923260	923847	-	0	#N/A	#N/A	A0A0H2ZG52	-0.564822	0.760999	-0.466724	-0.495164	-0.819369	-0.282423	-0.703157	0.0707879	-	1	0.489439	1	1	0.15882	1	1	1
PA14_RS04325	PA14_10730	923965	925350	-	ppnN	pau00230, pau00240, pau01100, pau01232	Purine metabolism , Pyrimidine metabolism , Metabolic pathways , Nucleotide metabolism	A0A0H2ZFT2	0.200879	0.261657	0.199032	-0.842825	-1.01196	-0.943912	-1.04888	0.453849	-	1	1	1	1	0.178101	0.629226	0.0955658	1
PA14_RS04330	PA14_10740	925770	926279	+	0	pau00330, pau01100	Arginine and proline metabolism , Metabolic pathways	A0A0H2ZEU3	-0.393918	-0.0699543	0.262004	-0.431567	-0.176062	-0.463725	-0.222314	-0.494332	-	1	1	1	1	1	1	1	1
PA14_RS04335	PA14_10750	926433	927623	+	0	#N/A	#N/A	Q02SS7	-0.190244	-0.838883	-0.337035	0.769532	0.95095	0.871303	1.04914	-0.344671	-	1	1	1	1	0.854761	1	0.168137	1
PA14_RS04340	PA14_10770	927751	932004	+	0	#N/A	#N/A	A0A0H2ZG06	0.00848534	0.740324	0.0700951	0.851884	1.19007	0.925733	1.20255	-0.0890592	-	1	0.146707	1	0.00739987	5.25014e-08	0.000978068	4.13637e-08	1
PA14_RS04345	PA14_10780	932168	932566	-	0	#N/A	#N/A	A0A0H2ZFZ7	-0.496903	0.494263	0.0213359	0.180706	-0.0469516	0.368001	0.115653	-0.623337	-	1	1	1	1	1	1	1	1
PA14_RS04350	PA14_10790	932631	933824	-	0	pau01501	beta-Lactam resistance	A0A0H2ZG46	0.261516	0.0232127	0.123216	-0.583862	-0.0151626	-0.384485	0.0945126	0.15493	-	1	1	1	1	1	1	1	1
PA14_RS04355	PA14_10800	933973	934863	+	ampR	pau01501	beta-Lactam resistance	A0A0H2ZFS7	-0.195433	-0.244395	0.00648759	-0.187561	-0.176091	-0.230751	-0.453304	-0.326546	-	1	1	1	1	1	1	1	1
PA14_RS04360	PA14_10820	935422	936666	-	0	#N/A	#N/A	A0A0H2ZET9	0.92285	0.764361	0.399463	0.295746	0.580121	0.198137	0.421493	0.747293	-	1	1	1	1	1	1	1	1
PA14_RS04365	PA14_10830	936949	937824	-	0	#N/A	#N/A	A0A0H2ZG01	0.293752	0.114451	0.165674	-0.52963	-0.455011	-0.512106	-0.553647	0.272057	-	1	1	1	0.597845	1	1	0.338001	1
PA14_RS04370	PA14_10840	937983	938735	+	0	pau00061, pau00780, pau01100, pau01110, pau01212, pau01240	Fatty acid biosynthesis , Biotin metabolism , Metabolic pathways , Biosynthesis of secondary metabolites , Fatty acid metabolism , Biosynthesis of cofactors	A0A0H2ZFZ3	-0.141613	-0.171022	0.022248	-0.395592	-0.464631	-0.441741	-0.687214	-0.175992	-	1	1	1	1	1	1	0.0214576	1
PA14_RS04375	PA14_10850	938752	940431	-	0	#N/A	#N/A	A0A0H2ZG41	-0.0700446	0.160435	0.133802	0.0577276	0.229702	-0.00998583	0.0400691	-0.302024	-	1	1	1	1	1	1	1	1
PA14_RS04380	PA14_10870	940586	941890	-	0	#N/A	#N/A	A0A0H2ZFS2	0.136742	0.181909	0.0202887	0.272992	1.0892	0.277341	0.897889	-0.198508	-	1	1	1	1	0.000298903	1	0.0816451	1
PA14_RS04385	PA14_10890	941975	942700	-	0	#N/A	#N/A	A0A0H2ZET4	0.251397	0.389391	0.431025	0.422079	1.27508	0.99554	0.814304	-0.164918	-	1	1	1	1	0.196528	1	1	1
PA14_RS04390	PA14_10900	942715	943773	-	0	pau00650, pau01110	Butanoate metabolism , Biosynthesis of secondary metabolites	A0A0H2ZFZ6	-0.238437	-0.246545	-0.043497	0.384003	1.40787	0.854963	1.26016	-0.784493	-	1	1	1	1	0.0232966	1	0.349492	1
PA14_RS04395	PA14_10910	943770	945029	-	0	#N/A	#N/A	A0A0H2ZFY6	-0.922606	0.695893	-0.0716245	0.583778	1.11517	0.78677	0.95435	-1.61661	-	1	1	1	1	1	1	1	0.754755
PA14_RS04400	PA14_10920	945100	945633	-	0	pau01120	Microbial metabolism in diverse environments	A0A0H2ZG37	0.557354	-0.245976	0.147723	0.00890115	1.20619	0.0337601	0.913031	0.796937	-	1	1	1	1	1	1	1	1
PA14_RS04405	PA14_10940	945954	946913	+	0	#N/A	#N/A	A0A0H2ZFR7	0.11572	0.511517	0.17134	-0.193964	-0.180771	-0.238343	-0.166941	0.209263	-	1	1	1	1	1	1	1	1
PA14_RS04410	PA14_10950	946961	947377	+	0	#N/A	#N/A	A0A0H2ZES9	-0.205841	1.32742	0.0692723	-0.2867	0.171593	-0.845589	-0.063515	-0.278168	-	1	1	1	1	1	1	1	1
PA14_RS04415	PA14_10960	947387	948499	-	0	#N/A	#N/A	A0A0H2ZFZ1	0.207309	0.762029	0.203098	0.129994	0.672653	-0.0700423	0.344933	0.348624	-	1	1	1	1	1	1	1	1
PA14_RS04420	PA14_10970	948528	949493	-	0	#N/A	#N/A	A0A0H2ZFY1	0.680766	0.277445	0.0408089	0.563733	1.40128	0.682417	1.2342	0.464573	-	1	1	1	1	0.00234119	1	0.0786051	1
PA14_RS04425	PA14_10980	949667	950458	+	0	#N/A	#N/A	A0A0H2ZG33	0.162074	0.476786	0.0444464	0.00313698	0.368168	0.0694391	0.295155	0.00348493	-	1	1	1	1	1	1	1	1
PA14_RS04430	PA14_10990	950502	951014	-	hpaC	pau00350, pau00740, pau01100, pau01120, pau01220	Tyrosine metabolism , Riboflavin metabolism , Metabolic pathways , Microbial metabolism in diverse environments , Degradation of aromatic compounds	A0A0H2ZFQ9	0.279416	0.525435	-0.0463852	0.353157	1.30208	0.344243	1.12484	0.176974	-	1	1	1	1	0.000126867	1	0.0147265	1
PA14_RS04435	PA14_11000	951044	952606	-	hpaB	pau00350, pau01100, pau01120, pau01220	Tyrosine metabolism , Metabolic pathways , Microbial metabolism in diverse environments , Degradation of aromatic compounds	A0A0H2ZES4	0.350624	0.161922	0.0521716	0.238689	1.27109	0.347583	0.977962	0.378308	-	1	1	1	1	6.75539e-17	1	2.53842e-08	1
PA14_RS04440	PA14_11010	952772	953062	-	0	#N/A	#N/A	A0A0H2ZFY7	0.000834197	0.00734422	0.379341	-0.594548	-0.897242	-0.890118	-0.58152	-0.0726136	-	1	1	1	1	0.655344	1	1	1
PA14_RS04445	PA14_11020	953365	954126	-	0	pau00061, pau00780, pau01100, pau01110, pau01212, pau01240	Fatty acid biosynthesis , Biotin metabolism , Metabolic pathways , Biosynthesis of secondary metabolites , Fatty acid metabolism , Biosynthesis of cofactors	A0A0H2ZFX8	-0.1364	0.258542	-0.0713499	0.470261	0.84037	0.456696	0.700963	-0.174467	-	1	1	1	1	1	1	1	1
PA14_RS04450	PA14_11030	954123	955508	-	0	pau00860, pau01100, pau01110, pau01120, pau01240	Porphyrin metabolism , Metabolic pathways , Biosynthesis of secondary metabolites , Microbial metabolism in diverse environments , Biosynthesis of cofactors	A0A0H2ZG26	0.169553	-0.0314261	0.023137	0.925517	1.48432	0.734672	1.35957	-0.0617795	-	1	1	1	1	2.40034e-05	1	0.000929021	1
PA14_RS04455	PA14_11050	955517	956341	-	0	#N/A	#N/A	A0A0H2ZFQ4	0.735182	0.501809	0.472272	0.84344	1.99803	0.704689	1.84498	0.512881	-	1	1	1	1	2.42178e-06	1	0.000117521	1
PA14_RS04460	PA14_11060	956812	957381	+	0	#N/A	#N/A	A0A0H2ZER9	-0.425499	-0.288901	-0.697126	-0.577805	-0.41862	-0.123174	-0.209212	0.107525	-	1	1	1	1	1	1	1	1
PA14_RS04465	PA14_11070	957412	958158	+	cupB2	#N/A	#N/A	A0A0H2ZFY2	-0.225593	-0.674652	-0.779082	0.209971	0.549215	0.479375	1.04496	0.194318	-	1	1	1	1	1	1	1	1
PA14_RS04470	PA14_11080	958480	961014	+	cupB3	#N/A	#N/A	A0A0H2ZFX4	0.617018	1.22389	0.366169	0.711389	0.796934	0.618145	1.00245	0.825733	-	1	0.000437351	1	1	1	1	0.110607	1
PA14_RS04475	PA14_11090	961011	961751	+	0	#N/A	#N/A	A0A0H2ZG22	0.947692	0.722182	0.629413	1.25178	1.49976	1.15513	1.61113	0.743605	-	1	1	1	1	1	1	1	1
PA14_RS04480	PA14_11100	961839	964895	+	0	#N/A	#N/A	A0A0H2ZFP9	0.394964	0.257568	0.0352573	0.232989	0.482382	0.27626	0.366102	0.394719	-	1	1	1	1	1	1	1	1
PA14_RS04485	PA14_11110	964995	966140	+	0	#N/A	#N/A	A0A0H2ZER4	0.108422	-0.0276943	-0.0566834	0.355221	0.967481	0.504303	1.0297	0.245412	-	1	1	1	1	0.0122529	1	0.00411588	1
PA14_RS04490	PA14_11120	966785	967429	+	0	pau02020	Two-component system	A0A0H2ZFX7	-0.229954	0.332325	-0.0253963	0.44617	0.315208	0.418489	0.259278	0.24024	-	1	1	1	1	1	1	1	1
PA14_RS04495	PA14_11130	967444	968133	-	0	#N/A	#N/A	A0A0H2ZFW6	-0.0300733	-0.08165	0.389052	0.321907	-0.237669	0.218454	-0.26814	-0.18689	-	1	1	1	1	1	1	1	1
PA14_RS04500	PA14_11140	968223	971198	-	0	#N/A	#N/A	A0A0H2ZG18	0.122292	0.474596	-0.100918	0.276674	0.445475	0.294586	0.471076	0.223871	-	1	1	1	1	1	1	1	1
PA14_RS04505	PA14_11150	971409	971615	-	0	#N/A	#N/A	A0A0H2ZFP4	0.111139	0.300174	0.040409	-0.553982	0.185113	-0.311773	0.165567	0.265399	-	1	1	1	1	1	1	1	1
PA14_RS04510	PA14_11160	971612	971986	-	0	#N/A	#N/A	A0A0H2ZEQ8	-0.162054	-0.0614402	0.217871	-0.843713	0.0689947	-0.734976	-0.238623	-0.0676054	-	1	1	1	0.121861	1	1	1	1
PA14_RS04515	PA14_11170	972093	972929	+	0	#N/A	#N/A	A0A0H2ZFX3	-0.425209	0.50807	0.261498	-0.29007	-0.519421	-0.223858	-0.563504	-0.589069	-	1	1	1	1	1	1	1	1
PA14_RS04520	PA14_11180	972926	973594	-	0	#N/A	#N/A	A0A0H2ZFW2	-0.237101	0.420259	0.145278	0.263269	0.487321	0.312455	0.444241	-0.141439	-	1	1	1	1	1	1	1	1
PA14_RS04525	PA14_11190	973823	975310	+	0	pau00350, pau00360, pau00643, pau01100, pau01120	Tyrosine metabolism , Phenylalanine metabolism , Styrene degradation , Metabolic pathways , Microbial metabolism in diverse environments	A0A0H2ZG13	0.144386	-0.283637	-0.146347	0.472685	1.47983	0.637297	1.37594	-0.00681049	-	1	1	1	1	1.73339e-07	1	6.38294e-06	1
PA14_RS04530	PA14_11210	975501	976991	+	0	#N/A	#N/A	A0A0H2ZFN9	0.311847	0.463144	0.187691	0.389874	1.54767	0.46736	1.41121	0.412278	-	1	1	1	1	4.32098e-06	1	0.000224585	1
PA14_RS04535	PA14_11230	976966	977544	+	0	#N/A	#N/A	A0A0H2ZEQ3	0.111452	0.581838	0.424352	1.1969	2.00119	1.06285	1.82216	0.121241	-	1	1	1	1	0.000464895	1	0.0111623	1
PA14_RS04540	PA14_11240	977705	978655	+	feaR	#N/A	#N/A	A0A0H2ZFX0	-0.121321	0.57436	0.172266	0.670287	1.13254	0.647786	1.27556	-0.0776732	-	1	1	1	1	0.648544	1	0.0841268	1
PA14_RS04545	PA14_11250	978924	979808	+	0	pau00521, pau00523, pau00541, pau01100, pau01110, pau01250	Streptomycin biosynthesis , Polyketide sugar unit biosynthesis , O-Antigen nucleotide sugar biosynthesis , Metabolic pathways , Biosynthesis of secondary metabolites , Biosynthesis of nucleotide sugars	A0A0H2ZFV6	-0.0685917	-0.016109	-0.0284414	-0.391702	-0.493894	-0.376986	-0.464698	-0.00307968	-	1	1	1	1	0.586575	1	1	1
PA14_RS04550	PA14_11260	979801	980730	+	0	pau00052, pau00520, pau00541, pau01100, pau01250	Galactose metabolism , Amino sugar and nucleotide sugar metabolism , O-Antigen nucleotide sugar biosynthesis , Metabolic pathways , Biosynthesis of nucleotide sugars	A0A0H2ZG08	-0.192321	-0.0196398	-0.0201211	0.0777431	-0.169436	0.00988254	-0.11436	-0.126706	-	1	1	1	1	1	1	1	1
PA14_RS04555	0	980731	981087	-	0	#N/A	#N/A	#N/A	-0.412402	-0.00717864	0.178108	0.617123	0.163444	0.462638	0.296727	-0.5218	-	1	1	1	1	1	1	1	1
PA14_RS04560	PA14_11270	981171	981869	-	oprG	#N/A	#N/A	A0A0H2ZFN3	0.771379	-0.929122	1.14875	1.72456	0.912182	1.36071	0.962061	0.489771	-	1	1	1	1	1	1	1	1
PA14_RS04565	PA14_11280	982017	982535	-	0	#N/A	#N/A	A0A0H2ZEP8	0.197133	-0.303523	0.0444774	-0.268249	-0.45223	-0.284903	-0.398347	0.131168	-	1	1	1	1	1	1	1	1
PA14_RS04570	PA14_11290	982553	983818	-	0	#N/A	#N/A	A0A0H2ZFW5	0.24808	-0.23531	0.319014	0.139053	0.0618053	0.134887	0.03642	0.0709891	-	1	1	1	1	1	1	1	1
PA14_RS04575	PA14_11310	983821	984525	-	0	#N/A	#N/A	A0A0H2ZFV2	0.331968	-0.147501	0.516228	0.0812171	0.299665	-0.0926327	0.275769	0.397901	-	1	1	1	1	1	1	1	1
PA14_RS04580	PA14_11320	984614	985204	-	0	#N/A	#N/A	A0A0H2ZG04	0.581799	-0.997668	0.500335	-0.432169	0.555698	-0.656976	0.49318	0.338813	-	1	0.72299	1	1	1	1	1	1
PA14_RS04585	PA14_11330	985337	985681	+	0	#N/A	#N/A	A0A0H2ZFM8	0.875744	-0.414212	-0.0331162	-0.841424	0.193751	-0.783943	0.0793501	0.514369	-	1	1	1	1	1	1	1	1
PA14_RS04590	PA14_11340	985718	986587	-	trxA	#N/A	#N/A	A0A0H2ZEP3	0.981195	-0.648441	0.0847627	-1.24728	-0.38183	-1.21968	-0.418686	0.68749	-	1	1	1	0.0774442	1	0.123224	1	1
PA14_RS04595	PA14_11350	986659	987321	-	0	#N/A	#N/A	A0A0H2ZFV9	-0.692917	-0.490671	0.0141363	-0.0979905	-0.332774	-0.0693888	-0.294758	-0.764186	-	0.864311	1	1	1	1	1	1	0.173919
PA14_RS04600	PA14_11370	987318	987788	-	0	#N/A	#N/A	A0A0H2ZFU7	-0.797861	-0.587488	-0.0644727	-0.412883	-0.622436	-0.330781	-0.495496	-0.885425	-	0.443744	1	1	1	1	1	1	0.068277
PA14_RS04605	PA14_11380	987974	988438	+	nrdR	#N/A	#N/A	Q02SM4	-0.356026	-0.276025	0.111629	-0.0247418	-0.467644	0.0115523	-0.377069	-0.344843	-	1	1	1	1	0.0951633	1	1	1
PA14_RS04610	PA14_11400	988435	989556	+	ribD	pau00740, pau01100, pau01110, pau01240, pau02024	Riboflavin metabolism , Metabolic pathways , Biosynthesis of secondary metabolites , Biosynthesis of cofactors , Quorum sensing	A0A0H2ZFZ9	-0.343393	0.176015	0.242544	0.121149	-0.361172	0.201398	-0.319561	-0.396133	-	1	1	1	1	1	1	1	1
PA14_RS04615	PA14_11410	989984	990643	+	0	pau00740, pau01100, pau01110, pau01240	Riboflavin metabolism , Metabolic pathways , Biosynthesis of secondary metabolites , Biosynthesis of cofactors	A0A0H2ZFM3	-0.0142763	-0.624607	-0.449749	-0.627663	-0.516705	-0.46746	-0.497785	-0.136968	-	1	1	1	1	1	1	1	1
PA14_RS04620	PA14_11420	990670	991767	+	ribB	pau00740, pau00790, pau01100, pau01110, pau01240	Riboflavin metabolism , Folate biosynthesis , Metabolic pathways , Biosynthesis of secondary metabolites , Biosynthesis of cofactors	A0A0H2ZEN7	-0.199516	-0.564069	-0.388104	-0.720386	-0.744569	-0.568351	-0.580382	-0.366193	-	1	1	1	1	1	1	1	1
PA14_RS04625	PA14_11430	991885	992361	+	ribE	pau00740, pau01100, pau01110, pau01240	Riboflavin metabolism , Metabolic pathways , Biosynthesis of secondary metabolites , Biosynthesis of cofactors	Q02SM0	-0.275091	-0.696785	-0.25192	-0.559314	-0.598161	-0.508868	-0.627488	-0.357596	-	1	1	1	1	1	1	1	1
PA14_RS04630	PA14_11450	992358	992837	+	nusB	#N/A	#N/A	A0A0H2ZFV5	-0.268287	-0.589078	-0.167714	-0.574643	-0.661121	-0.510084	-0.766256	-0.380684	-	1	1	1	1	1	1	1	1
PA14_RS04635	PA14_11460	992856	993824	+	thiL	pau00730, pau01100, pau01240	Thiamine metabolism , Metabolic pathways , Biosynthesis of cofactors	A0A0H2ZFU2	-0.92896	-0.128036	-0.286056	0.265913	0.0313392	0.312845	0.140679	-1.0528	-	1	1	1	1	1	1	1	1
PA14_RS04640	PA14_11470	993817	994332	+	0	pau00564, pau01100	Glycerophospholipid metabolism , Metabolic pathways	A0A0H2ZFZ4	-0.152442	-0.20761	-0.33468	0.112618	0.12133	0.215308	0.0808358	-0.373403	-	1	1	1	1	1	1	1	1
PA14_RS04645	PA14_11480	994341	995087	+	0	#N/A	#N/A	A0A0H2ZFL8	-0.0430874	-0.00373232	-0.210335	0.610358	0.51401	0.619551	0.557744	-0.243403	-	1	1	1	1	1	1	1	1
PA14_RS04650	PA14_11490	995090	995734	+	0	#N/A	#N/A	A0A0H2ZEN4	0.214555	0.219932	0.0504017	0.624734	0.354523	0.52598	0.3583	-0.0118046	-	1	1	1	1	1	1	1	1
PA14_RS04655	PA14_11510	995865	996482	+	ribA	pau00740, pau00790, pau01100, pau01110, pau01240, pau02024	Riboflavin metabolism , Folate biosynthesis , Metabolic pathways , Biosynthesis of secondary metabolites , Biosynthesis of cofactors , Quorum sensing	Q02SL4	-0.164292	-0.578344	-0.0547285	0.211394	0.104478	0.229432	0.0876413	-0.294278	-	1	1	1	1	1	1	1	1
PA14_RS04660	PA14_11520	996479	996898	+	0	#N/A	#N/A	A0A0H2ZFU9	-0.29525	-0.423238	-0.0506305	0.402332	0.265357	0.49021	0.252468	-0.560568	-	1	1	1	1	1	1	1	1
PA14_RS04665	PA14_11530	996898	997695	+	0	pau02010	ABC transporters	A0A0H2ZFT9	-0.278043	-0.00782379	0.0723669	1.05245	0.971665	1.08798	0.909233	-0.597741	-	1	1	1	0.000195479	0.00192062	7.3929e-05	0.0113398	1
PA14_RS04670	PA14_11550	997819	999702	-	dxs	pau00730, pau00900, pau01100, pau01110	Thiamine metabolism , Terpenoid backbone biosynthesis , Metabolic pathways , Biosynthesis of secondary metabolites	Q02SL1	-0.132589	-0.48004	-0.0360735	-0.0972648	-0.351381	-0.0390137	-0.337306	-0.212511	-	1	1	1	1	1	1	1	1
PA14_RS04675	PA14_11560	999811	1000698	-	0	pau00900, pau01100, pau01110	Terpenoid backbone biosynthesis , Metabolic pathways , Biosynthesis of secondary metabolites	A0A0H2ZFY9	-0.362188	-0.259432	-0.0526007	-0.576159	-0.641852	-0.459225	-0.646118	-0.373016	-	1	1	1	1	1	1	1	1
PA14_RS04680	PA14_11570	1000695	1000937	-	0	pau03430	Mismatch repair	Q02SK9	-0.186915	-0.4716	-0.148646	-0.646123	-0.667497	-0.738696	-0.632252	-0.0291463	-	1	1	1	0.0713957	0.0304028	0.00528432	0.11921	1
PA14_RS04685	PA14_11580	1001095	1002264	+	0	#N/A	#N/A	A0A0H2ZFL4	-0.181764	-0.318427	-0.244493	1.284	1.40364	1.33197	1.58389	-0.324111	-	1	1	1	0.00247301	0.000181057	0.000934462	2.51471e-06	1
PA14_RS04690	PA14_11590	1002496	1003503	-	0	#N/A	#N/A	A0A0H2ZEN0	0.428454	0.362973	0.195714	0.444155	0.626021	0.647249	0.486129	0.392726	-	1	1	1	1	0.779104	0.875991	1	1
PA14_RS04695	PA14_11600	1003505	1005307	-	0	#N/A	#N/A	A0A0H2ZFU4	0.30438	0.385012	0.0736329	0.384175	0.566885	0.380241	0.402025	0.45244	-	1	1	1	1	1	1	1	1
PA14_RS04700	PA14_11610	1005317	1006051	-	0	#N/A	#N/A	A0A0H2ZFT4	0.573413	-0.320513	-0.463661	0.422808	1.57494	0.545767	1.62532	0.492391	-	1	1	1	1	2.38066e-06	1	1.18732e-06	1
PA14_RS04705	PA14_11620	1006048	1006974	-	0	#N/A	#N/A	A0A0H2ZFY4	0.36912	-0.148356	-0.346436	0.0972675	0.882992	0.286149	0.897057	0.415929	-	1	1	1	1	0.702156	1	0.817854	1
PA14_RS04710	PA14_11630	1007379	1009679	-	0	#N/A	#N/A	A0A0H2ZFK8	-0.0493417	0.216802	0.0990764	0.203179	0.0950523	0.260806	0.197641	-0.0561685	-	1	1	1	1	1	1	1	1
PA14_RS04715	PA14_11650	1009698	1010699	-	0	#N/A	#N/A	A0A0H2ZEM6	-0.0427853	-0.154753	0.0938783	-0.605805	-0.705696	-0.713023	-0.898181	0.0158123	-	1	1	1	1	0.260325	0.296213	0.0017621	1
PA14_RS04720	PA14_11660	1010865	1011554	-	aqpZ	#N/A	#N/A	A0A0H2ZFU0	1.41884	0.463719	0.0143898	-0.584217	-0.374311	-0.44478	-0.374419	1.62682	-	1	1	1	1	1	1	1	1
PA14_RS04725	PA14_11670	1011901	1012170	-	mucE	#N/A	#N/A	A0A0H2ZFT1	0.708334	0.549054	-0.184939	-0.391729	0.0590152	-0.641225	0.0818013	1.55241	-
PA14_RS04730	PA14_11680	1012365	1013081	+	0	#N/A	#N/A	A0A0H2ZFX6	-0.031321	-0.482107	-0.0570025	-0.366786	-0.241551	-0.338852	-0.293223	-0.0970517	-	1	1	1	1	1	1	1	1
PA14_RS04735	PA14_11690	1013172	1013699	-	ppa	pau00190	Oxidative phosphorylation	A0A0H2ZFK1	-0.833515	-0.992117	-0.114273	-1.66898	-1.51614	-1.63028	-1.54117	-0.699649	-	0.23801	0.00616472	1	1.43979e-12	5.15345e-10	7.74598e-12	2.2244e-10	1
PA14_RS04740	PA14_11700	1013779	1014609	-	0	#N/A	#N/A	A0A0H2ZEM2	-0.11751	-0.114358	-0.0017655	-0.119507	0.118103	-0.124752	0.0516124	-0.202703	-	1	1	1	1	1	1	1	1
PA14_RS04745	PA14_11720	1014612	1015277	-	0	#N/A	#N/A	A0A0H2ZFT5	-0.145605	-0.282039	-0.0285409	-0.602578	-0.477613	-0.639717	-0.519248	-0.306255	-	1	1	1	1	1	1	1	1
PA14_RS04750	PA14_11730	1015471	1017054	+	0	#N/A	#N/A	A0A0H2ZFS6	0.155369	0.808604	0.52344	1.2336	1.70427	1.18843	1.60159	0.0464222	-	1	1	1	0.245583	6.49671e-05	0.537536	0.000564828	1
PA14_RS04755	PA14_11740	1016947	1017840	-	0	#N/A	#N/A	A0A0H2ZFX1	0.298847	0.346446	0.48541	0.000102268	0.164686	0.11737	0.183716	0.299463	-	1	1	1	1	1	1	1	1
PA14_RS04760	PA14_11750	1017890	1018351	-	0	#N/A	#N/A	A0A0H2ZFJ6	0.222125	0.03133	0.306917	-0.88999	-1.17738	-1.00759	-1.19099	0.187177	-	1	1	1	1	0.0591709	1	0.0525894	1
PA14_RS04765	PA14_11760	1018515	1019336	-	eutC	pau00564, pau01100	Glycerophospholipid metabolism , Metabolic pathways	Q02SJ2	0.734563	3.37207	0.0932115	0.437319	0.470203	0.295895	0.247508	0.550269	-	1	1.94511e-46	1	1	1	1	1	1
PA14_RS04770	PA14_11770	1019347	1020741	-	0	pau00564, pau01100	Glycerophospholipid metabolism , Metabolic pathways	A0A0H2ZEL8	0.586738	3.37433	0.029394	-0.0120778	0.21226	-0.113465	-0.0277002	0.536393	-	1	2.92635e-29	1	1	1	1	1	1
PA14_RS04775	PA14_11790	1020800	1022248	-	eat	#N/A	#N/A	A0A0H2ZFT0	1.18753	4.90639	-0.124386	-0.389275	0.669924	-0.433188	0.474814	1.26568	-	1	2.21827e-24	1	1	1	1	1	1
PA14_RS04780	PA14_11810	1022458	1023978	-	0	pau00010, pau00620, pau01100, pau01110, pau01120	Glycolysis / Gluconeogenesis , Pyruvate metabolism , Metabolic pathways , Biosynthesis of secondary metabolites , Microbial metabolism in diverse environments	A0A0H2ZFS1	1.9634	5.48839	-0.106933	-1.21802	-1.19373	-1.40571	-1.40284	1.95848	-	1	9.16625e-20	1	1	1	1	1	1
PA14_RS04785	PA14_11830	1024317	1026248	+	eatR	#N/A	#N/A	A0A0H2ZFW7	-0.132685	1.35532	-0.222196	-0.468839	-0.609222	-0.601708	-0.604016	0.315192	-	1	0.0494347	1	1	1	1	1	1
PA14_RS04790	PA14_11845	1026406	1027761	+	mpl	#N/A	#N/A	A0A0H2ZLZ2	-0.212517	-0.17722	0.02851	-0.432767	-0.708233	-0.445698	-0.730894	-0.175582	-	1	1	1	0.0288801	3.98988e-10	0.0189484	1.25974e-10	1
PA14_RS04795	PA14_11860	1027770	1028399	+	ubiX	pau00130, pau00627, pau00740, pau00900, pau01100, pau01110, pau01120, pau01220, pau01240	Ubiquinone and other terpenoid-quinone biosynthesis , Aminobenzoate degradation , Riboflavin metabolism , Terpenoid backbone biosynthesis , Metabolic pathways , Biosynthesis of secondary metabolites , Microbial metabolism in diverse environments , Degradation of aromatic compounds , Biosynthesis of cofactors	A0A0H2ZFJ1	-0.0976458	0.178275	0.0629111	-0.0939037	-0.387065	-0.148497	-0.433905	-0.217649	-	1	1	1	1	1	1	1	1
PA14_RS04800	PA14_11880	1028383	1028676	+	0	#N/A	#N/A	A0A0H2ZEL4	-0.168444	0.616633	0.260331	0.0221785	-0.290924	0.0953587	-0.249543	-0.135316	-	1	1	1	1	1	1	1	1
PA14_RS04805	PA14_11890	1028696	1029337	-	0	#N/A	#N/A	A0A0H2ZFS5	0.191852	0.535282	0.195508	-0.293471	-0.48408	-0.326846	-0.495917	0.211457	-	1	1	1	1	1	1	1	1
PA14_RS04810	PA14_11900	1029384	1031123	-	0	#N/A	#N/A	A0A0H2ZFR4	-0.376538	0.126419	0.190195	-0.0542103	-0.402418	-0.125893	-0.32257	-0.449273	-	1	1	1	1	1	1	1	1
PA14_RS04815	PA14_11910	1031314	1031769	-	0	#N/A	#N/A	A0A0H2ZFW1	-0.284038	-0.271742	0.163543	-1.35618	-1.32156	-1.40259	-1.47749	-0.202958	-	1	1	1	0.173139	0.255862	0.105622	0.0340158	1
PA14_RS04820	PA14_11920	1031963	1032325	+	0	#N/A	#N/A	A0A0H2ZFI6	-0.33504	-0.264455	-0.130617	-0.396095	-0.144718	-0.37465	-0.392419	-0.228263	-	1	1	1	1	1	1	1	1
PA14_RS04825	PA14_11930	1032325	1033035	+	0	#N/A	#N/A	A0A0H2ZEL1	-0.240973	-0.136523	-0.0399966	-0.334099	-0.24048	-0.329768	-0.490068	-0.221719	-	1	1	1	1	1	1	1	1
PA14_RS04830	PA14_11940	1033055	1033648	+	0	#N/A	#N/A	A0A0H2ZFS0	-0.19508	0.19858	0.00985333	-0.116472	-0.267464	-0.123483	-0.321205	-0.286085	-	1	1	1	1	1	1	1	1
PA14_RS04835	PA14_11960	1033659	1034972	-	0	#N/A	#N/A	A0A0H2ZFR0	-0.0445675	0.287088	-0.0416262	-0.0612067	0.0816156	-0.146564	-0.0571242	-0.238298	-	1	1	1	1	1	1	1	1
PA14_RS04840	PA14_11970	1034969	1035688	-	0	pau03410	Base excision repair	Q02SH7	0.299577	0.247868	-0.0681733	-0.176716	0.187345	-0.32366	0.0344993	0.0481109	-	1	1	1	1	1	1	1	1
PA14_RS04845	PA14_11980	1035752	1036609	+	0	#N/A	#N/A	A0A0H2ZFV8	0.268029	0.728481	0.210728	1.01478	1.41521	0.900717	1.40078	0.411292	-	1	1	1	0.0106107	5.38984e-08	0.219675	1.8161e-07	1
PA14_RS04850	PA14_11990	1036617	1037840	-	0	#N/A	#N/A	A0A0H2ZFI1	0.29859	0.754566	0.457167	1.02069	1.6323	1.19182	1.7538	0.475059	-	1	1	1	0.0498736	1.38844e-09	0.00167493	3.8637e-11	1
PA14_RS04855	PA14_12010	1038138	1039403	+	0	pau00330, pau00332, pau01100, pau01110, pau01230	Arginine and proline metabolism , Carbapenem biosynthesis , Metabolic pathways , Biosynthesis of secondary metabolites , Biosynthesis of amino acids	Q02SH4	-0.531418	-0.286973	-0.0234009	0.0266867	0.050057	0.144019	0.0640067	-0.510896	-	1	1	1	1	1	1	1	1
PA14_RS04860	PA14_12020	1039403	1040047	+	nadD	pau00760, pau01100, pau01240	Nicotinate and nicotinamide metabolism , Metabolic pathways , Biosynthesis of cofactors	Q02SH3	-0.592216	-0.0622062	-0.0609246	0.208956	0.103979	0.306411	0.119851	-0.577722	-	1	1	1	1	1	1	1	1
PA14_RS04865	PA14_12030	1040070	1040426	+	rsfS	#N/A	#N/A	Q02SH2	-0.476804	-0.477291	-0.199205	-0.244519	-0.275587	-0.223197	-0.341534	-0.532794	-	1	1	1	1	1	1	1	1
PA14_RS04870	PA14_12050	1040434	1040901	+	rlmH	#N/A	#N/A	Q02SH1	-0.462637	-0.385285	-0.151931	-0.0317546	0.0343181	0.00119539	-0.0222937	-0.593891	-	1	1	1	1	1	1	1	1
PA14_RS04875	PA14_12060	1040914	1042854	+	mrdA	pau00550, pau01100, pau01501	Peptidoglycan biosynthesis , Metabolic pathways , beta-Lactam resistance	A0A0H2ZEK5	-0.24686	-0.300854	-0.160563	0.692921	0.565224	0.818624	0.638693	-0.287479	-	1	1	1	1	1	1	1	1
PA14_RS04880	PA14_12070	1042886	1043989	+	rodA	#N/A	#N/A	A0A0H2ZFR6	0.109687	0.271449	-0.175917	0.675574	0.241271	0.683182	0.276574	0.0818947	-	1	1	1	1	1	1	1	1
PA14_RS04885	PA14_12080	1043998	1045020	+	mltB	#N/A	#N/A	A0A0H2ZFQ6	0.0202194	0.0948811	-0.139452	0.157374	-0.360076	0.206459	-0.338293	-0.00929682	-	1	1	1	1	1	1	1	1
PA14_RS04890	PA14_12090	1045017	1046042	+	rlpA	#N/A	#N/A	A0A0H2ZFV1	-0.251545	-0.061872	-0.0507329	-0.049359	-0.684684	0.0447608	-0.606314	-0.224067	-	1	1	1	1	0.0408662	1	0.428352	1
PA14_RS04895	PA14_12100	1046108	1047268	+	0	pau00550, pau01100	Peptidoglycan biosynthesis , Metabolic pathways	A0A0H2ZFH3	-0.270691	-0.339287	-0.0544731	-0.426354	-1.15351	-0.388886	-1.11231	-0.198225	-	1	1	1	1	2.56334e-12	1	3.09616e-11	1
PA14_RS04900	PA14_12110	1047339	1047620	+	0	#N/A	#N/A	Q02SG5	-0.436396	-0.216782	-0.112618	-0.299057	-1.08769	-0.25125	-0.932089	-0.422956	-	1	1	1	1	4.06954e-08	1	2.67926e-05	1
PA14_RS04905	PA14_12120	1047620	1048273	+	lipB	pau00785, pau01100, pau01240	Lipoic acid metabolism , Metabolic pathways , Biosynthesis of cofactors	Q02SG4	-0.052255	-0.224429	-0.185463	-0.262909	-0.773798	-0.119014	-0.850379	-0.0255713	-	1	1	1	1	0.000216324	1	1.01255e-05	1
PA14_RS04910	PA14_12130	1048270	1049253	+	lipA	pau00785, pau01100, pau01240	Lipoic acid metabolism , Metabolic pathways , Biosynthesis of cofactors	Q02SG3	-0.113538	-0.203618	-0.0936462	-0.480499	-0.990475	-0.375918	-1.04601	-0.0691039	-	1	1	1	0.851803	2.84107e-11	1	1.04494e-12	1
PA14_RS04915	PA14_12140	1049398	1050291	-	0	#N/A	#N/A	A0A0H2ZEK2	-0.474676	-0.174251	0.0337519	0.731161	0.519926	0.852495	0.553114	-0.669356	-	1	1	1	0.0159556	1	0.000373198	1	0.191671
PA14_RS04920	PA14_12150	1050399	1051289	+	0	#N/A	#N/A	A0A0H2ZFR3	0.186725	0.109764	-0.0620814	1.10658	0.850418	1.13975	1.0401	0.096649	-	1	1	1	0.000606543	0.242381	0.000372434	0.00397367	1
PA14_RS04925	PA14_12160	1051492	1052838	-	0	#N/A	#N/A	A0A0H2ZFU8	-0.162999	0.016872	0.105041	-0.67257	-1.09074	-0.551326	-1.01688	-0.174617	-	1	1	1	0.000143997	9.05903e-16	0.0316745	3.30557e-13	1
PA14_RS31355	PA14_12170	1053067	1053285	+	0	#N/A	#N/A	A0A0H2ZFQ3	-0.261383	-0.810133	-0.618803	-0.315022	-0.234519	-0.28851	-0.206217	-0.212201	-	1	1	1	1	1	1	1	1
PA14_RS04940	PA14_12180	1053401	1053553	-	0	#N/A	#N/A	A0A0H2ZFG9	-0.263875	-0.599898	-0.53291	-0.0751474	0.09792	0.0418375	0.221614	-0.217242	-	1	1	1	1	1	1	1	1
PA14_RS04945	PA14_12200	1053645	1054682	-	holA	pau03030, pau03430, pau03440	DNA replication , Mismatch repair , Homologous recombination	A0A0H2ZEJ7	-0.097348	-0.247219	0.00977055	-0.0871055	-0.80368	-0.0876802	-0.822051	-0.146464	-	1	1	1	1	0.00129786	1	0.000834176	1
PA14_RS04950	PA14_12210	1054720	1055343	-	lptE	#N/A	#N/A	A0A0H2ZFQ7	-0.384663	-0.2855	-0.0295952	-0.531691	-0.982109	-0.459633	-0.919816	-0.383671	-	1	1	1	1	0.00741747	1	0.035195	1
PA14_RS04955	PA14_12230	1055410	1058031	-	leuS	pau00970	Aminoacyl-tRNA biosynthesis	Q02SF5	-0.272178	-0.507612	-0.0483665	-0.494781	-0.637173	-0.453242	-0.633084	-0.305738	-	1	1	1	1	0.0564639	1	0.065431	1
PA14_RS04960	PA14_12260	1058202	1058633	+	0	#N/A	#N/A	A0A0H2ZFP7	0.268155	1.51233	0.148005	0.0388725	-0.164818	0.151613	0.391224	0.731398	-	1	0.00138166	1	1	1	1	1	1
PA14_RS04965	PA14_12270	1058706	1059467	+	0	#N/A	#N/A	A0A0H2ZFU3	-0.556038	0.425652	0.03911	-0.221216	-0.478345	-0.157481	-0.314909	-0.638981	-	1	1	1	1	1	1	1	1
PA14_RS04970	PA14_12280	1059517	1061052	-	lnt	#N/A	#N/A	Q02SF2	-0.196815	-0.333269	-0.0441206	-0.366006	-0.544781	-0.345591	-0.569047	-0.237681	-	1	0.0424409	1	0.00632225	1.54379e-09	0.0371638	4.80318e-10	1
PA14_RS04975	PA14_12300	1061238	1062077	-	0	#N/A	#N/A	A0A0H2ZFG3	-0.000371291	-0.385043	-0.0219266	0.294933	-0.335392	0.227736	-0.354092	-0.127662	-	1	1	1	1	1	1	1	1
PA14_RS04980	PA14_12310	1062074	1062556	-	ybeY	#N/A	#N/A	Q02SF0	-0.039606	-0.488132	0.00554644	0.352511	-0.185652	0.362349	-0.233531	-0.0973729	-	1	1	1	1	1	1	1	1
PA14_RS04985	PA14_12330	1062546	1063568	-	0	#N/A	#N/A	A0A0H2ZEJ1	-0.118804	-0.511153	0.0616098	0.232093	-0.329189	0.210055	-0.240001	-0.179741	-	1	1	1	1	1	1	1	1
PA14_RS04990	PA14_12350	1063737	1065077	-	miaB	#N/A	#N/A	Q02SE8	-0.343016	-0.751163	-0.194367	-0.290105	-0.358565	-0.238724	-0.340429	-0.374614	-	1	1	1	1	1	1	1	1
PA14_RS04995	PA14_12360	1065206	1065538	+	0	#N/A	#N/A	A0A0H2ZFQ1	-0.324311	-0.612818	-0.429203	0.294778	0.668469	0.364706	0.768974	-0.511485	-	1	1	1	1	1	1	1	1
PA14_RS05000	PA14_12370	1065554	1066102	-	0	#N/A	#N/A	A0A0H2ZFP1	-0.21271	-0.383407	-0.0436958	0.275512	0.574724	0.299425	0.640285	-0.260137	-	1	1	1	1	1	1	0.180602	1
PA14_RS05005	PA14_12390	1066311	1067594	-	hemL	pau00860, pau01100, pau01110, pau01120, pau01240	Porphyrin metabolism , Metabolic pathways , Biosynthesis of secondary metabolites , Microbial metabolism in diverse environments , Biosynthesis of cofactors	Q02SE5	-0.100275	-0.353504	0.112451	-0.190007	0.109727	-0.28745	0.0230125	-0.148171	-	1	1	1	1	1	1	1	1
PA14_RS05010	PA14_12400	1067632	1068261	-	thiE	pau00730, pau01100, pau01240	Thiamine metabolism , Metabolic pathways , Biosynthesis of cofactors	Q02SE4	-0.752483	0.0842584	0.168947	0.335011	0.340952	0.233561	0.402954	-0.69866	-	1	1	1	1	1	1	1	1
PA14_RS05015	PA14_12410	1068272	1069069	-	0	pau00730, pau01100, pau01240	Thiamine metabolism , Metabolic pathways , Biosynthesis of cofactors	A0A0H2ZFT8	-0.670897	0.00216726	0.202221	-0.020775	-0.302665	-0.0376443	-0.174625	-0.817035	-	0.0446246	1	1	1	1	1	1	0.000309405
PA14_RS05025	PA14_12440	1071822	1072469	+	0	#N/A	#N/A	A0A0H2ZFF8	0.232786	0.807896	0.119841	0.641943	1.63055	0.605537	1.59943	0.18918	-	1	1	1	1	0.000736572	1	0.00142589	1
PA14_RS05030	PA14_12450	1072466	1074115	+	0	#N/A	#N/A	A0A0H2ZEI7	0.890835	0.736577	0.370825	0.209887	0.688539	0.0913079	0.690047	0.910398	-	1	1	1	1	1	1	1	1
PA14_RS05035	PA14_12470	1074127	1074558	+	0	#N/A	#N/A	A0A0H2ZFP8	0.22672	0.586735	0.0346167	0.62821	0.701446	0.188698	0.666756	0.224821	-	1	1	1	1	1	1	1	1
PA14_RS05040	PA14_12490	1074613	1076112	+	amn	pau00230, pau01100, pau01232	Purine metabolism , Metabolic pathways , Nucleotide metabolism	A0A0H2ZFN6	-0.215974	-0.175234	0.190594	-1.17711	-1.51052	-1.23522	-1.5032	-0.150401	-	1	1	1	4.97e-05	8.4186e-10	1.03452e-05	1.37939e-09	1
PA14_RS05045	0	1076263	1076829	+	0	#N/A	#N/A	#N/A	-0.519011	0.141953	-0.146836	0.306792	0.275904	0.281763	0.385453	-0.602528	-	1	1	1	1	1	1	1	1
PA14_RS05050	PA14_12530	1076787	1077872	-	0	#N/A	#N/A	A0A0H2ZFT3	0.44907	0.463208	0.202406	0.271213	1.08381	0.285436	1.04076	0.433194	-	1	1	1	1	2.28918e-11	1	5.23377e-10	1
PA14_RS05055	PA14_12540	1078011	1078580	+	0	#N/A	#N/A	A0A0H2ZFF3	-0.418693	-0.283656	-0.176562	-0.0713602	0.196568	0.131101	0.102435	-0.484224	-	1	1	1	1	1	1	1	1
PA14_RS05060	PA14_12550	1078614	1079006	-	0	#N/A	#N/A	A0A0H2ZEI1	-0.957901	-0.270523	-0.325604	-0.440755	0.110735	-0.111089	0.0729606	-0.724812	-	0.131242	1	1	1	1	1	1	1
PA14_RS05065	PA14_12560	1079107	1079316	-	0	#N/A	#N/A	A0A0H2ZFP3	-0.482745	-0.204887	-0.40216	0.178381	0.240003	0.376035	0.429998	-0.258924	-	1	1	1	1	1	1	1	1
PA14_RS05070	PA14_12570	1079518	1080027	-	0	#N/A	#N/A	A0A0H2ZFN2	-0.154303	-0.375163	-0.0493221	-0.926922	-0.479694	-0.805942	-0.592196	-0.113278	-	1	1	1	0.000253183	1	0.0164417	1	1
PA14_RS05075	0	1080475	1081158	+	0	#N/A	#N/A	#N/A	2.08046	0.944178	0.200145	0.808355	0.660763	0.520939	0.555134	2.58388	-	0.81083	1	1	1	1	1	1	0.0126705
PA14_RS05080	PA14_12610	1081151	1082047	-	fieF	#N/A	#N/A	A0A0H2ZFE7	1.17558	0.0832954	0.0944258	0.402367	0.514835	0.234533	0.394193	1.20484	-	0.252034	1	1	1	1	1	1	0.161259
PA14_RS05085	PA14_12620	1082136	1082552	-	0	#N/A	#N/A	A0A0H2ZEH6	0.521513	-0.0891128	0.168639	-0.934944	-0.689398	-1.14058	-0.798775	0.825228	-	1	1	1	2.29678e-05	0.0624223	1.38273e-08	0.0029726	0.000454553
PA14_RS05095	PA14_12640	1085222	1085629	-	0	#N/A	#N/A	A0A0H2ZFM7	0.0388509	0.619716	0.0662157	0.261394	0.348545	-0.185934	0.326388	0.0179441	-	1	0.0710021	1	1	1	1	1	1
PA14_RS05100	PA14_12650	1085653	1086387	-	0	#N/A	#N/A	A0A0H2ZFS4	-0.0419357	0.379766	-0.0448933	0.125897	0.16263	0.193196	0.332715	0.0517165	-	1	1	1	1	1	1	1	1
PA14_RS05105	PA14_12670	1086477	1087616	-	0	#N/A	#N/A	A0A0H2ZFE3	-0.186642	0.125001	0.109222	0.381095	0.201448	0.320882	0.11222	-0.221229	-	1	1	1	1	1	1	1	1
PA14_RS05110	PA14_12680	1087678	1088514	+	0	#N/A	#N/A	A0A0H2ZEH1	0.319782	0.680148	0.404868	0.834462	0.815949	0.802182	0.75233	0.177317	-	1	1	1	1	1	1	1	1
PA14_RS05115	PA14_12690	1088521	1088955	-	0	#N/A	#N/A	A0A0H2ZFN4	-0.0838893	0.292323	0.194537	-0.0512286	-0.449426	-0.218103	-0.461087	-0.0261278	-	1	1	1	1	1	1	1	1
PA14_RS05120	PA14_12700	1089022	1089678	-	0	#N/A	#N/A	A0A0H2ZFM1	-0.0498853	0.207253	0.0301332	-0.419125	-0.501789	-0.320222	-0.568349	0.107101	-	1	1	1	1	0.0960469	1	0.0147422	1
PA14_RS05125	PA14_12710	1089762	1090856	-	sfnG	pau00920, pau01100	Sulfur metabolism , Metabolic pathways	A0A0H2ZFR9	0.379115	0.291604	0.155415	-0.313049	0.182191	-0.391199	-0.224821	0.366277	-	1	1	1	1	1	1	1	1
PA14_RS05130	PA14_12730	1091014	1091595	-	0	#N/A	#N/A	A0A0H2ZFD8	-0.148324	0.250792	0.230815	-1.21821	-0.592501	-0.601538	-0.994884	0.242213	-	1	1	1	0.00127601	1	1	0.117475	1
PA14_RS05135	PA14_12740	1091695	1092411	+	0	#N/A	#N/A	A0A0H2ZEG6	2.1979	0.22412	0.0340149	-0.666528	1.20578	-0.759496	1.44068	1.9277	-	7.23417e-05	1	1	1	1	1	1	0.00349638
PA14_RS05140	PA14_12750	1092477	1092980	+	0	#N/A	#N/A	A0A0H2ZFM9	1.25214	-0.12229	0.00244731	0.118073	1.02196	-0.0950655	1.04765	0.896888	-	0.000291574	1	1	1	0.0523578	1	0.0333322	0.57015
PA14_RS05145	PA14_12760	1093058	1094407	+	0	pau03018	RNA degradation	A0A0H2ZFL6	-0.163905	-0.214147	0.0414173	0.107082	0.294739	0.117215	0.308865	-0.318926	-	1	1	1	1	1	1	1	1
PA14_RS05150	PA14_12770	1094430	1095671	-	0	#N/A	#N/A	A0A0H2ZFR5	-0.282505	-0.120359	0.0115616	0.352892	0.366425	0.200673	0.309234	-0.277523	-	1	1	1	1	1	1	1	1
PA14_RS05155	PA14_12780	1095964	1096593	-	0	pau02020	Two-component system	A0A0H2ZFD3	0.104403	-0.503077	0.0447056	-0.133474	-0.392653	-0.17351	-0.356548	-0.00292514	-	1	1	1	1	1	1	1	1
PA14_RS05160	PA14_12810	1096875	1098053	+	rocR	#N/A	#N/A	A0A0H2ZEG2	0.362169	0.0594925	0.260822	0.0227031	0.123066	-0.093502	0.0741286	0.32084	-	1	1	1	1	1	1	1	1
PA14_RS05165	PA14_12820	1098155	1101793	+	0	pau02020	Two-component system	A0A0H2ZFM4	0.514437	-0.166668	0.119703	0.305246	0.143315	0.184911	0.15074	0.284578	-	0.0571509	1	1	1	1	1	1	1
PA14_RS05170	PA14_12840	1102008	1102598	+	0	#N/A	#N/A	A0A0H2ZFL1	0.582935	0.776352	0.278132	-0.101321	-0.201483	-0.296844	-0.144287	0.690135	-	1	0.494757	1	1	1	1	1	1
PA14_RS05175	PA14_12850	1102625	1103203	+	0	#N/A	#N/A	A0A0H2ZFR1	0.106089	0.161924	0.329445	-0.282483	-0.258806	-0.366699	-0.317703	-0.0403346	-	1	1	1	1	1	1	1	1
PA14_RS05180	PA14_12860	1103206	1104801	+	0	#N/A	#N/A	A0A0H2ZFC7	0.0708489	0.100585	0.124289	-0.133417	-0.00868738	-0.266853	-0.0779747	0.0460144	-	1	1	1	1	1	1	1	1
PA14_RS05185	PA14_12870	1104835	1105704	+	tesB	pau01040	Biosynthesis of unsaturated fatty acids	A0A0H2ZEF8	0.0552146	-0.475899	-0.022548	-0.521428	-0.502741	-0.671412	-0.691747	0.142713	-	1	1	1	1	1	0.109839	0.0558216	1
PA14_RS05190	PA14_12890	1105701	1106297	+	0	#N/A	#N/A	A0A0H2ZFL9	-0.160567	-0.416146	-0.0676501	-0.531588	-0.75848	-0.691515	-0.768953	-0.164856	-	1	1	1	1	0.0596849	0.421322	0.0538868	1
PA14_RS05195	PA14_12900	1106421	1106747	-	0	#N/A	#N/A	A0A0H2ZFK7	-0.519264	-0.474232	-0.181702	-1.73756	-1.82976	-1.71953	-1.92441	-0.39757	-	1	1	1	2.51876e-08	1.66429e-09	4.61135e-08	1.08724e-10	1
PA14_RS05205	PA14_12920	1107458	1108471	+	tauA	pau00920, pau02010	Sulfur metabolism , ABC transporters	A0A0H2ZFC1	0.65456	-0.152845	-0.0968815	1.15841	1.20574	1.23842	1.11973	0.767829	-	1	1	1	0.0137303	0.00442957	0.00323975	0.0322147	1
PA14_RS05210	PA14_12940	1108535	1109326	+	0	pau00920, pau02010	Sulfur metabolism , ABC transporters	Q02SA6	0.217204	-0.0890674	-0.190184	0.606576	0.949965	0.529214	1.02241	0.123545	-	1	1	1	1	1	1	0.553831	1
PA14_RS05215	PA14_12960	1109316	1110134	+	0	pau00920, pau02010	Sulfur metabolism , ABC transporters	A0A0H2ZEF3	-0.0967486	-0.162457	-0.270383	0.990124	1.31237	1.14391	1.4528	-0.195265	-	1	1	1	0.501896	0.000486814	0.0480978	2.96905e-05	1
PA14_RS05220	PA14_12970	1110241	1111074	+	tauD	pau00430, pau00920	Taurine and hypotaurine metabolism , Sulfur metabolism	A0A0H2ZFL5	0.0713064	0.0191648	0.359676	1.21204	1.19543	0.96816	1.17649	0.00943846	-	1	1	1	0.000101215	0.000101397	0.0853504	0.000344776	1
PA14_RS05225	PA14_12980	1111237	1113273	+	0	#N/A	#N/A	A0A0H2ZFK3	-0.425403	-0.134724	-0.413673	0.92417	0.383586	1.11802	0.536396	0.59366	-	1	1	1	0.00797439	1	3.15389e-05	1	1
PA14_RS05230	PA14_12990	1113381	1115342	-	betT	#N/A	#N/A	A0A0H2ZFQ2	0.234427	-1.70195	0.0498495	2.06585	1.6201	2.43516	2.01486	0.62044	-	1	8.90957e-10	1	3.91491e-16	4.69941e-09	2.97743e-23	3.14309e-15	1
PA14_RS05235	PA14_13000	1115532	1116506	-	0	#N/A	#N/A	A0A0H2ZFB6	0.833893	0.150829	0.0971586	1.35397	1.46006	1.37749	1.47705	0.542383	-	1	1	1	0.0126955	0.00154127	0.010694	0.00142513	1
PA14_RS05240	PA14_13010	1116682	1117461	-	0	pau02010	ABC transporters	A0A0H2ZEE8	1.32471	-0.31451	0.275541	1.02236	0.911625	0.946627	0.793753	1.4396	-	1	1	1	1	1	1	1	1
PA14_RS05245	PA14_13030	1117899	1119365	+	cioA	pau00190, pau02020	Oxidative phosphorylation , Two-component system	A0A0H2ZFK9	-0.095582	-1.00382	0.604083	1.02774	1.48383	0.97371	1.41544	-0.393221	-	1	1	1	1	0.0092356	1	0.0274777	1
PA14_RS05250	PA14_13040	1119369	1120376	+	cioB	pau00190, pau02020	Oxidative phosphorylation , Two-component system	A0A0H2ZFJ7	-0.281676	-0.932463	0.404858	0.804831	1.10186	0.744705	1.05453	-0.579624	-	1	1	1	1	0.955946	1	1	1
PA14_RS05255	PA14_13050	1120390	1120560	+	0	#N/A	#N/A	A0A0H2ZFP6	-0.548103	-0.925965	0.360866	0.794318	0.955797	0.61083	0.99773	-0.99863	-	1	1	1	1	1	1	1	1
PA14_RS05260	PA14_13060	1120835	1121623	-	0	#N/A	#N/A	A0A0H2ZFB1	0.204258	-0.56056	0.125021	0.101239	0.708174	0.0315076	0.629449	0.0824682	-	1	1	1	1	0.523785	1	1	1
PA14_RS05265	PA14_13070	1121725	1122906	+	0	#N/A	#N/A	A0A0H2ZEE4	-0.150282	-0.852285	0.220991	-0.393996	0.547665	-0.446072	0.363939	-0.310406	-	1	0.208688	1	1	1	1	1	1
PA14_RS05270	PA14_13090	1122963	1124138	-	0	pau00071, pau00280, pau00310, pau00362, pau00380, pau00620, pau00630, pau00650, pau00900, pau01100, pau01110, pau01120, pau01200, pau01212, pau02020	Fatty acid degradation , Valine, leucine and isoleucine degradation , Lysine degradation , Benzoate degradation , Tryptophan metabolism , Pyruvate metabolism , Glyoxylate and dicarboxylate metabolism , Butanoate metabolism , Terpenoid backbone biosynthesis , Metabolic pathways , Biosynthesis of secondary metabolites , Microbial metabolism in diverse environments , Carbon metabolism , Fatty acid m…	A0A0H2ZFK4	0.0636358	-1.41939	0.404786	-1.42147	-0.909521	-1.49585	-1.17914	-0.115232	-	1	5.78447e-05	1	5.61564e-05	1	1.01766e-05	0.0113428	1
PA14_RS05275	PA14_13110	1124320	1126002	+	0	#N/A	#N/A	A0A0H2ZFJ2	-0.0589355	3.62116	-0.615808	-1.33507	-0.70697	-1.32454	-0.869425	1.56884	-	1	6.56077e-18	1	1	1	1	1	0.206681
PA14_RS05280	PA14_13130	1126214	1128139	+	0	#N/A	#N/A	A0A0H2ZFP2	0.123023	3.83035	-0.82189	-2.04337	-1.99359	-2.01283	-2.0166	1.67017	-	1	8.53954e-13	1	0.0748839	0.115798	0.10774	0.0991954	1
PA14_RS05285	PA14_13140	1128200	1129567	+	0	#N/A	#N/A	A0A0H2ZFA6	0.305056	4.06575	-0.687162	-1.96227	-1.63561	-1.79008	-1.76116	1.88755	-	1	1.27855e-16	1	0.0734529	1	0.432759	0.516965	0.104682
PA14_RS05290	PA14_13150	1129901	1132621	+	0	#N/A	#N/A	A0A0H2ZED9	-0.163204	1.06917	-0.100238	-0.328391	-0.346715	-0.161088	-0.227842	0.391154	-	1	0.00237051	1	1	1	1	1	1
PA14_RS05295	PA14_13170	1132653	1135031	-	copA1	#N/A	#N/A	A0A0H2ZFK0	-0.0447298	0.0730579	-0.109208	0.524604	0.391373	0.680302	0.710758	1.80536	-	1	1	1	1	1	1	1	1
PA14_RS05300	PA14_13190	1135535	1136926	+	0	#N/A	#N/A	A0A0H2ZFI7	0.529821	0.581006	0.349118	-0.488423	-1.50581	-0.520595	-1.3074	0.805872	-	1	1	1	1	1	1	1	1
PA14_RS05305	PA14_13200	1137043	1137819	+	0	#N/A	#N/A	A0A0H2ZFN7	0.396839	0.0165702	-0.0366866	0.920975	0.16206	0.733092	0.181444	0.430872	-	1	1	1	1	1	1	1	1
PA14_RS05310	PA14_13210	1137829	1138011	-	0	#N/A	#N/A	A0A0H2ZFA1	0.322481	0.435794	-0.0242519	1.00283	0.597626	0.848495	0.554032	0.353819	-	1	1	1	1	1	1	1	1
PA14_RS05315	PA14_13220	1138174	1138602	-	0	#N/A	#N/A	A0A0H2ZED5	0.351692	0.495258	0.326423	0.753063	0.635471	0.620967	0.895136	0.390765	-	1	1	1	1	1	1	1	1
PA14_RS05320	PA14_13230	1138820	1139302	+	moaC	pau00790, pau01100, pau01240, pau04122	Folate biosynthesis , Metabolic pathways , Biosynthesis of cofactors , Sulfur relay system	Q02S84	0.0339304	0.105858	0.452092	0.0296652	-0.0391226	0.069001	-0.00672577	0.570337	-	1	1	1	1	1	1	1	1
PA14_RS05325	PA14_13240	1139299	1139550	+	moaD	pau04122	Sulfur relay system	A0A0H2ZFJ5	0.150263	-0.0642205	0.257283	-0.272793	-0.298463	-0.252461	-0.314255	0.712438	-	1	1	1	1	1	1	1	1
PA14_RS05330	PA14_13250	1139555	1140007	+	moaE	pau00790, pau01100, pau01240, pau04122	Folate biosynthesis , Metabolic pathways , Biosynthesis of cofactors , Sulfur relay system	A0A0H2ZFI2	0.0238421	-0.11472	0.0744325	-0.1234	-0.217948	-0.229576	-0.157361	0.512796	-	1	1	1	1	1	1	1	1
PA14_RS05335	PA14_13260	1140109	1140666	+	moaB	pau00790, pau01100, pau01240, pau04122	Folate biosynthesis , Metabolic pathways , Biosynthesis of cofactors , Sulfur relay system	A0A0H2ZFN1	1.48964	-0.265911	1.89369	-0.20843	0.0980177	-0.516657	-0.0998414	3.15679	-	1	1	1	1	1	1	1	0.0884132
PA14_RS05340	PA14_13280	1140663	1141886	+	0	pau00790, pau01100, pau01240	Folate biosynthesis , Metabolic pathways , Biosynthesis of cofactors	A0A0H2ZF96	1.15994	-0.929879	1.35154	-0.924681	-0.601206	-0.794889	-0.609814	2.42078	-	1	1	1	1	1	1	1	1
PA14_RS05345	PA14_13290	1142001	1142996	+	0	#N/A	#N/A	A0A0H2ZEC9	0.10582	-1.66606	0.681958	0.0709939	-0.845072	-0.0111853	-0.9005	0.882382	-	1	1	1	1	1	1	1	1
PA14_RS05350	PA14_13300	1143008	1143898	+	0	#N/A	#N/A	A0A0H2ZFI8	0.102729	-2.10351	0.398113	-0.117628	-1.12001	-0.120638	-1.04394	0.588028	-	1	1	1	1	1	1	1	1
PA14_RS05355	PA14_13320	1143892	1144407	+	0	#N/A	#N/A	A0A0H2ZFH7	-0.282684	-1.98401	0.410934	0.117949	-1.01815	0.055221	-0.899191	0.0263142	-	1	1	1	1	1	1	1	1
PA14_RS05360	PA14_13330	1144659	1146221	+	0	pau00790, pau01100, pau01240, pau02020	Folate biosynthesis , Metabolic pathways , Biosynthesis of cofactors , Two-component system	A0A0H2ZFM6	0.138182	-0.5538	-0.0711938	1.01125	0.597272	0.825034	0.721912	0.483121	-	1	1	1	1	1	1	1	1
PA14_RS05365	PA14_13340	1146258	1148600	+	0	#N/A	#N/A	A0A0H2ZF91	-0.1626	0.258915	-0.306067	0.00553391	0.596943	0.395341	0.559851	0.504445	-	1	1	1	1	1	1	1	1
PA14_RS05370	PA14_13350	1148922	1149641	-	tsiT	#N/A	#N/A	A0A0H2ZEC4	-3.26031	0.544426	-3.44336	-3.31258	-2.721	-1.2913	-1.86295	0.17603	-	1.2743e-34	1	9.02456e-39	4.50899e-34	4.1685e-24	0.000856333	2.62106e-10	1
PA14_RS30125	PA14_13360	1149638	1150423	-	tseT	#N/A	#N/A	A0A0H2ZFI3	-4.56002	0.362171	-4.92017	-4.79751	-3.64357	-1.4184	-2.03176	0.128112	-	9.24728e-57	1	2.9195e-64	6.12096e-55	6.48918e-39	0.0001643	1.5649e-11	1
PA14_RS05380	PA14_13370	1150420	1150803	-	0	#N/A	#N/A	A0A0H2ZFH2	-4.84051	0.380005	-5.13197	-5.10487	-4.00829	-1.21411	-2.15484	-0.131365	-	2.35036e-54	1	1.62689e-59	3.72974e-50	5.5107e-41	0.0272217	6.90764e-12	1
PA14_RS05385	PA14_13380	1150796	1151323	-	0	#N/A	#N/A	A0A0H2ZFM2	-5.24031	0.523322	-5.59852	-5.27643	-4.06365	-0.937983	-1.97742	-0.122069	-	7.66194e-61	1	1.56613e-66	7.3573e-54	3.44808e-42	1	1.33242e-09	1
PA14_RS05390	PA14_13390	1151320	1151715	-	0	#N/A	#N/A	A0A0H2ZF86	-6.27268	1.25712	-5.34507	-4.12823	-3.56062	-0.418754	-1.50253	-1.36546	-	4.02508e-40	1	2.27582e-35	8.85438e-22	4.8469e-17	1	0.290378	1
PA14_RS05395	PA14_13410	1152100	1153683	-	0	#N/A	#N/A	Q02S69	-0.465371	-0.831857	-0.249239	-0.852825	-1.12449	-0.792039	-1.07041	-0.422636	-	1	1	1	1	0.0575587	1	0.154053	1
PA14_RS05400	PA14_13420	1153904	1154365	+	ivy	#N/A	#N/A	A0A0H2ZEB9	0.486939	-0.0437675	0.0146094	-1.04388	-0.396713	-1.25515	-0.21461	0.897467	-	1	1	1	0.0180707	1	0.000242767	1	0.204112
PA14_RS05405	PA14_13430	1154465	1156819	-	fecA	#N/A	#N/A	A0A0H2ZFH9	0.649817	-0.235141	-0.3266	-0.42312	0.553765	-0.444395	0.451042	0.994411	-	1	1	1	1	1	1	1	0.00410831
PA14_RS05410	PA14_13450	1156914	1157867	-	0	pau02020	Two-component system	A0A0H2ZFG7	-0.232962	0.110451	-0.0510875	0.927693	0.640608	0.621116	0.756181	-0.301136	-	1	1	1	1	1	1	1	1
PA14_RS05415	PA14_13460	1157864	1158373	-	0	pau02020	Two-component system	A0A0H2ZFL7	0.456069	-0.190055	0.146692	0.921747	1.41657	0.609951	1.10356	0.628939	-	1	1	1	0.62016	6.2247e-06	1	0.0200146	1
PA14_RS05420	PA14_13470	1158474	1159355	-	mdrR1	#N/A	#N/A	A0A0H2ZF81	-0.035557	0.0858003	0.121143	-0.0952401	0.168491	-0.12955	0.221948	0.0433112	-	1	1	1	1	1	1	1	1
PA14_RS05425	PA14_13490	1159481	1160383	+	0	#N/A	#N/A	A0A0H2ZEB4	0.0147377	0.413852	0.0826195	0.253208	0.751714	0.201673	0.583407	0.111557	-	1	1	1	1	0.0164673	1	1	1
PA14_RS05430	PA14_13500	1160401	1161378	-	0	pau00030, pau00260, pau00620, pau00630, pau01100, pau01110, pau01120	Pentose phosphate pathway , Glycine, serine and threonine metabolism , Pyruvate metabolism , Glyoxylate and dicarboxylate metabolism , Metabolic pathways , Biosynthesis of secondary metabolites , Microbial metabolism in diverse environments	A0A0H2ZFH4	-0.291662	-0.20815	0.0235624	-0.581616	-0.712027	-0.706141	-0.906981	-0.343919	-	1	1	1	0.0216864	6.14197e-05	0.000299032	1.0996e-08	1
PA14_RS05435	PA14_13510	1161473	1162426	-	0	#N/A	#N/A	A0A0H2ZFG2	-0.10678	-0.209911	0.137751	-0.238864	-0.482413	-0.373143	-0.489728	-0.1599	-	1	1	1	1	1	1	1	1
PA14_RS05440	PA14_13520	1162672	1164162	+	0	#N/A	#N/A	A0A0H2ZFL2	0.104349	-0.258352	0.0173246	0.226194	0.30887	0.280697	0.241594	-0.397899	-	1	1	1	1	1	1	1	1
PA14_RS05445	PA14_13530	1164159	1166354	+	0	#N/A	#N/A	A0A0H2ZF75	0.321941	-0.0484507	0.100336	0.410235	0.109767	0.0812479	-0.195233	-0.0173404	-	1	1	1	1	1	1	1	1
PA14_RS05450	0	1166344	1166544	+	0	#N/A	#N/A	#N/A	0.92108	0.533995	0.452951	0.765939	0.255727	0.194695	0.0218024	0.802178	-	1	1	1	1	1	1	1	1
PA14_RS05455	PA14_13560	1166581	1167489	+	0	#N/A	#N/A	A0A0H2ZEA9	0.605726	0.322426	0.077004	0.0108458	-0.268112	-0.985142	-0.54914	0.352738	-	1	1	1	1	1	1	1	1
PA14_RS05460	PA14_13580	1167617	1168780	-	0	pau02010	ABC transporters	A0A0H2ZFH0	1.39869	1.45631	0.0155495	-0.199953	-0.0463797	-1.25802	-0.408726	1.58869	-	1	1	1	1	1	1	1	1
PA14_RS05465	PA14_13590	1168793	1169455	-	0	pau02010	ABC transporters	A0A0H2ZFF7	1.76951	1.34888	0.199232	0.0482282	0.292357	-1.03726	-0.0512234	1.87357	-	0.0111618	1	1	1	1	1	1	0.00266315
PA14_RS05470	PA14_13600	1169455	1170390	-	0	pau02010	ABC transporters	A0A0H2ZFK6	1.82418	1.47389	0.158045	0.119454	0.363251	-1.16274	0.15678	1.87059	-	0.0240785	1	1	1	1	1	1	0.0135906
PA14_RS05475	PA14_13610	1170390	1171112	-	0	pau02010	ABC transporters	A0A0H2ZF71	1.51144	1.37337	0.0650008	0.0683602	0.374497	-0.526399	0.239635	1.49874	-	0.0593824	0.366553	1	1	1	1	1	0.0704978
PA14_RS05480	PA14_13620	1171554	1172828	+	0	#N/A	#N/A	A0A0H2ZEA6	-0.309367	-0.0461609	0.133525	0.0359943	-0.0550206	0.0674398	-0.141861	-0.590271	-	1	1	1	1	1	1	1	0.00093829
PA14_RS05485	PA14_13630	1172887	1173132	-	0	#N/A	#N/A	A0A0H2ZFG5	0.133931	-0.0187659	0.103041	-0.0761641	-0.270319	-0.301523	-0.540488	-0.0591635	-	1	1	1	1	1	1	1	1
PA14_RS05490	PA14_13650	1173163	1174062	-	0	#N/A	#N/A	A0A0H2ZFF2	-0.268209	0.157944	0.237957	-0.059892	-0.131894	-0.28895	-0.221821	-0.364694	-	1	1	1	1	1	1	1	1
PA14_RS05495	PA14_13660	1174167	1174823	-	tpbA	#N/A	#N/A	A0A0H2ZFK2	-0.594549	-0.197892	0.123826	0.678798	1.26945	0.567221	1.69207	-0.766343	-	1	1	1	1	0.000240651	1	1.80362e-09	1
PA14_RS05500	PA14_13670	1174918	1175304	-	0	#N/A	#N/A	A0A0H2ZF66	-0.324045	0.00393872	0.217007	-0.00244857	0.363114	-0.00791283	0.169845	-0.181849	-	1	1	1	1	1	1	1	1
PA14_RS05505	PA14_13680	1175325	1176155	-	0	#N/A	#N/A	A0A0H2ZEA2	-0.674318	0.120039	0.296543	-0.0173647	-0.044044	-0.0522439	-0.0329946	-0.711652	-	1	1	1	1	1	1	1	1
PA14_RS05510	PA14_13690	1176243	1176992	-	0	#N/A	#N/A	A0A0H2ZFG0	-0.081552	0.273548	0.64295	0.338042	0.275177	0.204303	0.469239	-0.0859153	-	1	1	1	1	1	1	1	1
PA14_RS05515	PA14_13710	1177008	1177472	-	0	#N/A	#N/A	A0A0H2ZFE8	-0.311441	-0.0587657	0.360779	-0.00284972	-0.176674	0.0291195	-0.0911688	-0.259601	-	1	1	1	1	1	1	1	1
PA14_RS05520	PA14_13720	1177638	1178033	-	anvM	#N/A	#N/A	A0A0H2ZFJ9	-0.553037	-1.08894	0.847537	0.409054	-0.440399	0.358758	-0.293451	-0.706415	-	1	1	1	1	1	1	1	1
PA14_RS05525	PA14_13730	1178118	1178777	-	narL	pau02020	Two-component system	A0A0H2ZF59	0.627838	-0.181401	0.915102	1.42907	0.441993	1.12383	0.350778	0.201423	-	1	1	1	0.414572	1	1	1	1
PA14_RS05530	PA14_13740	1178774	1180642	-	narX	pau02020	Two-component system	A0A0H2ZE97	0.703719	-0.290173	0.961002	1.6745	0.87854	1.39477	0.761361	0.205857	-	1	1	1	0.00134197	1	0.0984976	1	1
PA14_RS05535	PA14_13750	1180817	1182112	+	0	pau00910	Nitrogen metabolism	A0A0H2ZFF5	1.58735	-0.185515	2.57632	-0.213168	-0.0413615	-0.35214	-0.801134	2.85109	-	1	1	1	1	1	1	1	1
PA14_RS05540	PA14_13770	1182125	1183531	+	narK2	pau00910	Nitrogen metabolism	A0A0H2ZFE2	1.18966	-1.65723	1.5202	-0.535839	-0.676164	-0.477077	-1.18162	1.9947	-	1	1	1	1	1	1	1	1
PA14_RS05545	PA14_13780	1183607	1187392	+	0	pau00910, pau01100, pau01120, pau02020	Nitrogen metabolism , Metabolic pathways , Microbial metabolism in diverse environments , Two-component system	A0A0H2ZFJ3	0.789321	-2.24331	0.348071	-0.896903	-0.927765	-1.04797	-1.31592	1.11564	-	1	1	1	1	1	1	1	1
PA14_RS05550	PA14_13800	1187404	1188945	+	narH	pau00910, pau01100, pau01120, pau02020	Nitrogen metabolism , Metabolic pathways , Microbial metabolism in diverse environments , Two-component system	A0A0H2ZF54	1.07771	-1.81497	-0.026574	0.0512448	-0.271828	-0.126433	-0.549302	1.17714	-	1	1	1	1	1	1	1	1
PA14_RS05555	PA14_13810	1188951	1189691	+	narJ	pau02020	Two-component system	A0A0H2ZE92	1.0742	-2.31801	-0.305155	0.441833	0.178594	-0.102057	-0.150195	1.06041	-	1	1	1	1	1	1	1	1
PA14_RS05560	PA14_13830	1189694	1190377	+	narI	pau00910, pau01100, pau01120, pau02020	Nitrogen metabolism , Metabolic pathways , Microbial metabolism in diverse environments , Two-component system	A0A0H2ZFE9	1.26219	-2.29725	-0.421939	0.495073	0.453804	-0.093064	-0.0305957	1.39638	-	1	1	1	1	1	1	1	1
PA14_RS05565	PA14_13840	1190432	1191250	+	0	#N/A	#N/A	A0A0H2ZFD7	1.13681	-1.60739	-0.121321	1.19634	1.18022	0.791701	1.12984	1.28333	-	1	1	1	1	1	1	1	1
PA14_RS05570	PA14_13850	1191307	1192296	+	moaA	pau00790, pau01100, pau01240, pau04122	Folate biosynthesis , Metabolic pathways , Biosynthesis of cofactors , Sulfur relay system	A0A0H2ZFI9	0.958137	-0.134442	0.0321668	1.25705	1.35756	0.784217	1.35438	0.906126	-	1	1	1	1	1	1	1	1
PA14_RS05580	PA14_13870	1192617	1193000	-	0	#N/A	#N/A	A0A0H2ZE87	0.498462	0.245638	-0.155055	0.135458	0.39473	0.133235	0.216846	0.38918	-	1	1	1	1	1	1	1	1
PA14_RS31520	0	1196917	1197924	+	0	#N/A	#N/A	#N/A	0.0571805	0.366144	-0.442376	0.888117	0.710299	1.06888	1.23384	0.264811	-	1	1	1	1	1	1	0.711812	1
PA14_RS30135	PA14_13950	1197924	1198262	+	0	#N/A	#N/A	A0A0H2ZE83	-0.63511	0.20393	-0.421503	0.296964	-0.13796	0.468303	0.596614	-0.366753	-	1	1	1	1	1	1	1	1
PA14_RS05600	PA14_13990	1199242	1200033	+	0	pau02010	ABC transporters	A0A0H2ZFH8	1.02563	-0.259315	0.110366	0.163627	0.87019	-0.089942	0.691186	1.36091	-	1	1	1	1	1	1	1	1
PA14_RS05605	PA14_14000	1200057	1200689	-	dauR	#N/A	#N/A	A0A0H2ZF42	0.620908	-0.517085	-0.192915	0.0285593	0.509163	-0.20741	0.408009	0.842031	-	1	1	1	1	1	1	1	1
PA14_RS05610	PA14_14010	1200752	1201879	-	dauA	pau00470, pau01100	D-Amino acid metabolism , Metabolic pathways	A0A0H2ZE79	0.352269	-0.372193	-0.0846512	0.658199	1.34155	0.256074	1.40772	0.736119	-	1	1	1	1	1	1	0.498052	1
PA14_RS05615	PA14_14020	1201902	1202849	-	dauB	pau00470, pau01100	D-Amino acid metabolism , Metabolic pathways	A0A0H2ZFD5	0.188077	-0.389895	-0.0686735	0.408365	1.1126	0.230172	0.964555	0.471102	-	1	1	1	1	0.272866	1	1	1
PA14_RS05620	PA14_14040	1203010	1204533	-	rhlB	pau03018	RNA degradation	Q02S21	-0.219171	-0.470545	-0.200696	-0.590683	-1.06459	-0.55423	-0.964338	-0.231158	-	1	1	1	1	0.0368607	1	0.254056	1
PA14_RS05625	PA14_14060	1204817	1206715	+	0	#N/A	#N/A	A0A0H2ZFC3	-0.697158	-1.18974	0.172733	-1.46696	-1.40349	-1.51507	-1.55188	-0.235436	-	1	0.0621187	1	0.000339753	0.00118537	0.000133321	5.78091e-05	1
PA14_RS05630	PA14_14080	1206731	1207378	-	0	#N/A	#N/A	A0A0H2ZFH5	0.143488	-0.902391	0.558722	-0.0803349	-0.522943	-0.224077	-0.586603	-0.057007	-	1	1	1	1	1	1	1	1
PA14_RS05635	PA14_14100	1207659	1208684	+	0	pau02010	ABC transporters	A0A0H2ZF38	-0.0966264	0.866644	0.0121443	-0.237571	-0.523108	-0.11808	-0.303612	0.0873243	-	1	0.00439256	1	1	1	1	1	1
PA14_RS05640	PA14_14110	1208798	1209514	+	0	pau00564, pau01110	Glycerophospholipid metabolism , Biosynthesis of secondary metabolites	A0A0H2ZE74	0.215055	0.232635	-0.0628773	-0.711088	-0.789343	-0.713044	-0.762038	0.447658	-	1	1	1	1.05947e-05	1.03957e-07	1.63621e-05	8.81119e-07	0.601616
PA14_RS05645	PA14_14130	1209585	1210067	+	0	#N/A	#N/A	A0A0H2ZFD0	0.108723	0.403401	-0.00845332	-0.454357	-0.662932	-0.602818	-0.517538	0.323034	-	1	1	1	1	1	1	1	1
PA14_RS05650	PA14_14140	1210134	1210835	+	0	#N/A	#N/A	A0A0H2ZFB8	-0.100504	0.0244007	-0.177595	-0.253028	-0.268133	-0.282316	-0.348673	0.00528102	-	1	1	1	1	1	1	1	1
PA14_RS05655	PA14_14150	1210828	1211142	+	0	#N/A	#N/A	Q02S14	-0.613464	-0.0534379	-0.232481	-0.121322	-0.273263	-0.121462	-0.237297	-0.59721	-	0.500368	1	1	1	1	1	1	0.764398
PA14_RS05660	PA14_14160	1211171	1211860	+	0	#N/A	#N/A	A0A0H2ZFG8	-0.335313	-0.0527319	-0.10231	0.0556604	-0.0334873	0.0412993	-0.0549933	-0.415587	-	1	1	1	1	1	1	1	1
PA14_RS05665	PA14_14170	1211981	1212916	+	0	#N/A	#N/A	A0A0H2ZF32	-0.117774	0.137671	0.286513	-0.272828	-0.238083	-0.32697	-0.26007	-0.152616	-	1	1	1	1	1	1	1	1
PA14_RS05670	PA14_14200	1212920	1213672	+	0	#N/A	#N/A	A0A0H2ZE70	-0.16697	0.366159	0.248775	0.000471736	0.143069	-0.000161792	0.169744	-0.23037	-	1	1	1	1	1	1	1	1
PA14_RS05675	PA14_14210	1213761	1214672	+	0	#N/A	#N/A	A0A0H2ZFC4	0.388598	0.0744091	0.295675	0.0188936	0.360879	0.0140357	0.186595	-0.319228	-	1	1	1	1	1	1	1	1
PA14_RS05680	PA14_14220	1214715	1215719	-	yejK	#N/A	#N/A	A0A0H2ZFB3	0.203202	-0.452407	-0.0583581	-0.372923	-0.216558	-0.34786	-0.376187	-0.0437378	-	1	0.00959623	1	0.489641	1	1	0.461396	1
PA14_RS05685	PA14_14230	1215812	1217167	-	0	#N/A	#N/A	A0A0H2ZFG4	0.114029	0.0946901	0.238372	-0.298478	-0.0231779	-0.27281	-0.27383	-0.161546	-	1	1	1	1	1	1	1	1
PA14_RS05690	PA14_14250	1217241	1217711	-	0	#N/A	#N/A	A0A0H2ZF30	0.187202	0.0340232	0.250241	-0.25457	0.059029	-0.255402	-0.173625	0.114849	-	1	1	1	1	1	1	1	1
PA14_RS05695	PA14_14270	1217815	1218357	+	0	#N/A	#N/A	A0A0H2ZE65	-0.263441	1.10821	0.29877	-0.0934932	-0.516358	0.0366138	-0.315856	-0.0904625	-	1	1	1	1	1	1	1	1
PA14_RS05700	PA14_14280	1218347	1219243	-	0	#N/A	#N/A	A0A0H2ZFC0	-0.446345	0.631085	0.349664	0.190339	0.224401	0.254107	0.349745	-0.633046	-	1	1	1	1	1	1	1	1
PA14_RS05705	PA14_14290	1219367	1219978	+	0	#N/A	#N/A	A0A0H2ZFA8	-0.344736	0.370451	-0.122735	-0.45587	-0.0381628	-0.46795	-0.125668	-0.0393876	-	1	1	1	1	1	1	1	1
PA14_RS05710	PA14_14300	1220135	1221127	-	0	#N/A	#N/A	A0A0H2ZFF9	-0.098007	-0.226381	-0.07568	0.341349	1.31706	0.676181	1.17872	-0.010603	-	1	1	1	1	3.82314e-11	1	8.3972e-08	1
PA14_RS05715	PA14_14310	1221193	1221495	-	0	#N/A	#N/A	A0A0H2ZF25	-0.422788	-0.501741	-0.42804	-0.602629	-0.116924	-0.350089	-0.0803912	-0.325736	-	1	1	1	1	1	1	1	1
PA14_RS05720	PA14_14320	1221697	1222182	+	0	#N/A	#N/A	A0A0H2ZE60	-0.423978	2.72716	0.0100795	0.0692319	-0.375356	-0.0981506	-0.248523	-0.123515	-	1	2.97518e-23	1	1	1	1	1	1
PA14_RS05730	PA14_14330	1222474	1222824	-	0	#N/A	#N/A	A0A0H2ZFB4	-0.80815	3.13504	-0.345798	-0.903616	-1.63122	-0.807365	-1.84623	-0.641097	-	1	2.42213e-27	1	1	8.40654e-05	1	4.23797e-06	1
PA14_RS05735	PA14_14340	1223012	1224022	-	rlmF	#N/A	#N/A	Q02RZ9	-0.241047	-0.5421	-0.201268	-0.0251721	-0.586027	-0.00885272	-0.461984	-0.258677	-	1	1	1	1	1	1	1	1
PA14_RS05740	PA14_14360	1224114	1225946	-	0	#N/A	#N/A	A0A0H2ZFA4	0.153894	0.316654	0.346634	0.932583	0.309616	0.653299	0.407192	0.0738459	-	1	1	1	0.962989	1	1	1	1
PA14_RS05745	PA14_14370	1226065	1226859	-	0	#N/A	#N/A	A0A0H2ZFF4	-0.618544	0.0409135	-0.0772614	-2.18992	-2.54491	-2.34581	-2.63872	-0.206491	-	1	1	1	6.32986e-11	1.50583e-15	1.5434e-12	1.82988e-16	1
PA14_RS05750	PA14_14380	1226862	1227752	-	0	#N/A	#N/A	A0A0H2ZF21	-0.413816	0.00743178	-0.153771	-1.98403	-2.101	-2.31976	-2.24227	-0.000189205	-	1	1	1	8.51146e-08	4.42044e-09	3.51478e-11	1.86894e-10	1
PA14_RS05755	PA14_14390	1227836	1228813	-	0	#N/A	#N/A	A0A0H2ZE55	-0.307067	0.113224	-0.0209585	-1.97427	-2.2365	-2.0409	-2.28809	0.153566	-	1	1	1	2.42001e-08	2.30329e-11	5.11547e-09	6.30143e-12	1
PA14_RS05760	PA14_14420	1229220	1229642	+	0	#N/A	#N/A	A0A0H2ZF99	0.287519	0.668549	-0.0183475	-1.05402	-1.11485	-0.689995	-0.783073	0.34343	-	1	1	1	1	0.380345	1	1	1
PA14_RS31195	0	1230072	1230371	+	0	#N/A	#N/A	#N/A	-0.026735	-0.30971	-0.490238	0.193197	-0.0597171	0.139938	0.399594	0.132561	-	1	1	1	1	1	1	1	1
PA14_RS31200	0	1230703	1231086	+	0	#N/A	#N/A	#N/A	-0.134271	-0.197054	-0.652047	0.554385	0.672126	0.790056	1.12171	0.175122	-	1	1	1	1	1	1	0.107142	1
PA14_RS05765	PA14_14430	1231231	1231584	+	0	#N/A	#N/A	A0A0H2ZFF0	-0.113924	-0.238001	-0.171044	-0.105446	-0.32987	-0.113488	-0.32396	-0.0594706	-	1	1	1	1	1	1	1	1
PA14_RS05770	PA14_14440	1231581	1234433	-	0	pau00970	Aminoacyl-tRNA biosynthesis	A0A0H2ZF14	-0.216343	-0.807747	-0.0975834	-0.539529	-0.840218	-0.568142	-0.8656	-0.196305	-	1	0.254176	1	1	0.12292	1	0.069543	1
PA14_RS05775	PA14_14450	1234554	1234922	-	0	#N/A	#N/A	A0A0H2ZE51	-0.132541	0.132924	0.0699927	0.0857786	-0.308352	0.0233299	-0.19867	-0.0357626	-	1	1	1	1	1	1	1	1
PA14_RS05780	PA14_14460	1234934	1235362	-	holC	pau03030, pau03430, pau03440	DNA replication , Mismatch repair , Homologous recombination	A0A0H2ZFA3	-0.246171	-0.290241	0.0161946	-0.333763	-0.713536	-0.469392	-0.807229	-0.0886953	-	1	1	1	1	2.72117e-05	0.945382	5.21451e-07	1
PA14_RS05785	PA14_14470	1235359	1236846	-	0	pau00480, pau01100	Glutathione metabolism , Metabolic pathways	Q02RY8	-0.229569	-0.493924	-0.00549772	-0.681949	-0.796325	-0.658857	-0.848818	-0.0769316	-	1	1	1	0.103026	0.00304886	0.203248	0.000549597	1
PA14_RS05790	PA14_14480	1237183	1237995	+	0	#N/A	#N/A	A0A0H2ZF94	0.141463	0.0721458	0.309009	0.696807	0.731054	0.675909	0.735371	-0.112411	-	1	1	1	1	1	1	1	1
PA14_RS05795	PA14_14490	1238079	1239002	+	0	#N/A	#N/A	A0A0H2ZFE4	0.117711	0.299248	-0.0578245	0.450536	0.751054	0.377356	0.662002	0.156697	-	1	1	1	1	0.0717138	1	1	1
PA14_RS05800	PA14_14500	1239195	1240313	+	lptF	pau02010	ABC transporters	A0A0H2ZF09	0.0210187	-0.397593	-0.22562	-0.097193	-0.140044	-0.00381475	-0.140547	0.0542277	-	1	1	1	1	1	1	1	1
PA14_RS05805	PA14_14510	1240306	1241373	+	lptG	pau02010	ABC transporters	A0A0H2ZE46	-0.0557104	-0.365509	-0.105286	-0.185207	-0.575481	-0.148498	-0.595898	-0.0968895	-	1	1	1	1	0.735967	1	0.450105	1
PA14_RS05810	PA14_14520	1241505	1242002	-	0	#N/A	#N/A	A0A0H2ZF97	-0.118007	-0.403472	-0.18896	0.372706	0.225048	0.323184	0.35118	-0.121892	-	1	1	1	1	1	1	1	1
PA14_RS05815	PA14_14530	1242132	1243703	+	0	#N/A	#N/A	A0A0H2ZF90	0.244968	-0.207136	-0.229209	0.913463	1.27557	1.00511	1.24024	0.0944095	-	1	1	1	0.0575053	3.32746e-06	0.0071979	1.08741e-05	1
PA14_RS30145	PA14_14540	1243940	1244128	+	0	#N/A	#N/A	A0A0H2ZFD9	-0.0793066	1.37718	-0.432769	0.885705	0.970586	0.927854	1.03424	-0.129397	-	1	0.0946947	1	1	1	1	1	1
PA14_RS30150	PA14_14550	1244133	1244495	+	0	#N/A	#N/A	A0A0H2ZF04	0.144591	1.27767	-0.262159	0.769578	0.701945	0.80045	0.815411	0.0809036	-	1	0.00191212	1	1	1	1	1	1
PA14_RS05820	PA14_14570	1244740	1244826	-	0	pau00970	Aminoacyl-tRNA biosynthesis	#N/A	0.261	-0.12396	-0.407403	1.06377	0.854293	1.14662	1.07386	0.386651	-	1	1	1	1	1	1	1	1
PA14_RS05825	PA14_14590	1244929	1245972	+	queA	#N/A	#N/A	Q02RX8	-0.146922	-0.490231	-0.258512	0.499676	0.475348	0.535897	0.551773	-0.35547	-	1	1	1	1	1	1	1	1
PA14_RS05830	PA14_14600	1245985	1247103	+	tgt	#N/A	#N/A	Q02RX7	-0.0279528	-0.469328	-0.245158	-0.0947517	-0.272527	-0.0577997	-0.284861	-0.178834	-	1	1	1	1	1	1	1	1
PA14_RS05835	PA14_14610	1247147	1247485	+	yajC	pau02024, pau03060, pau03070	Quorum sensing , Protein export , Bacterial secretion system	A0A0H2ZF92	-0.0848059	-0.58567	-0.290376	-0.800726	-0.80524	-0.754279	-0.863881	-0.0871667	-	1	1	1	1	1	1	1	1
PA14_RS05840	PA14_14630	1247545	1249407	+	secD	pau03060, pau03070	Protein export , Bacterial secretion system	A0A0H2ZF84	-0.105142	-0.604787	-0.28344	-0.815695	-1.12683	-0.817216	-1.22468	-0.136308	-	1	1	1	1	0.0456377	1	0.00696342	1
PA14_RS05845	PA14_14650	1249418	1250338	+	secF	pau03060, pau03070	Protein export , Bacterial secretion system	A0A0H2ZFD4	-0.14486	-0.589064	-0.314089	-0.918757	-1.24575	-0.872138	-1.34712	-0.186658	-	1	1	1	1	0.00635805	1	0.000806792	1
PA14_RS05850	PA14_14660	1250522	1251070	+	0	#N/A	#N/A	A0A0H2ZF00	0.667634	0.467858	-0.220515	-0.582289	0.571292	-0.632971	0.656794	1.0356	-	1	1	1	1	1	1	1	0.000627527
PA14_RS05855	PA14_14680	1251175	1251990	-	suhB	pau00521, pau00562, pau01100, pau01110	Streptomycin biosynthesis , Inositol phosphate metabolism , Metabolic pathways , Biosynthesis of secondary metabolites	A0A0H2ZE36	-0.905614	-0.599189	-0.27621	-0.298631	-0.162073	-0.242894	0.00477781	-0.868971	-	1	1	1	1	1	1	1	1
PA14_RS05860	PA14_14690	1252142	1252915	+	trmJ	#N/A	#N/A	A0A0H2ZF87	-0.359796	-0.177455	-0.359473	-0.0886197	-0.0823777	0.0233745	0.027609	-0.383288	-	1	1	1	1	1	1	1	1
PA14_RS05865	PA14_14700	1252915	1253691	+	cysE	pau00270, pau00543, pau00920, pau01100, pau01110, pau01120, pau01200, pau01230	Cysteine and methionine metabolism , Exopolysaccharide biosynthesis , Sulfur metabolism , Metabolic pathways , Biosynthesis of secondary metabolites , Microbial metabolism in diverse environments , Carbon metabolism , Biosynthesis of amino acids	A0A0H2ZF79	-0.206062	-0.156078	-0.250632	-0.31906	-0.318666	-0.246187	-0.37241	-0.1151	-	1	1	1	1	1	1	1	1
PA14_RS05870	PA14_14710	1253836	1254327	+	iscR	#N/A	#N/A	A0A0H2ZFC9	0.138771	-0.0387779	-0.36944	0.264851	0.422524	0.269296	0.488494	0.00489801	-	1	1	1	1	1	1	1	1
PA14_RS05875	PA14_14730	1254357	1255571	+	0	pau00730, pau01100, pau01240, pau04122	Thiamine metabolism , Metabolic pathways , Biosynthesis of cofactors , Sulfur relay system	Q02RW8	0.0641019	-0.0254734	-0.289064	-0.278123	-0.233282	-0.225599	-0.237387	-0.0101272	-	1	1	1	1	1	1	1	1
PA14_RS05880	PA14_14740	1255607	1255993	+	iscU	#N/A	#N/A	A0A0H2ZEZ6	-0.0516152	-0.0264451	-0.30503	-0.586837	-0.831691	-0.604408	-0.794321	-0.106223	-	1	1	1	1	0.597924	1	1	1
PA14_RS05885	PA14_14750	1256021	1256344	+	iscA	#N/A	#N/A	A0A0H2ZE32	0.0359007	0.0299046	-0.299377	-0.491972	-0.731545	-0.516175	-0.676955	-0.0210774	-	1	1	1	1	1	1	1	1
PA14_RS05890	PA14_14770	1256352	1256873	+	hscB	#N/A	#N/A	Q02RW5	-0.0426078	0.141327	-0.253155	-0.0760834	-0.271148	-0.0313961	-0.247406	-0.151575	-	1	1	1	1	1	1	1	1
PA14_RS05895	PA14_14780	1256916	1258775	+	hscA	#N/A	#N/A	Q02RW4	-0.014702	0.176258	-0.250345	0.104513	-0.150702	0.127794	-0.15988	-0.214788	-	1	1	1	1	1	1	1	1
PA14_RS05900	PA14_14800	1258782	1259120	+	fdx	#N/A	#N/A	A0A0H2ZF82	-0.0393301	0.14568	-0.289071	-0.0882547	-0.429293	-0.0231449	-0.407051	-0.130418	-	1	1	1	1	1	1	1	1
PA14_RS05905	PA14_14810	1259146	1259346	+	iscX	#N/A	#N/A	A0A0H2ZF73	-0.090378	0.2463	-0.382242	-0.1376	-0.432065	-0.128416	-0.393718	-0.171116	-	1	1	1	1	1	1	1	1
PA14_RS05910	PA14_14820	1259590	1260021	+	ndk	pau00230, pau00240, pau01100, pau01110, pau01232, pau01240	Purine metabolism , Pyrimidine metabolism , Metabolic pathways , Biosynthesis of secondary metabolites , Nucleotide metabolism , Biosynthesis of cofactors	Q02RW1	-0.635607	-1.02582	-0.262618	-0.902578	-0.947652	-0.854795	-0.952857	-0.66341	-	1	1	1	1	1	1	1	1
PA14_RS05915	PA14_14830	1260046	1261185	+	rlmN	#N/A	#N/A	Q02RW0	-0.370183	-0.850789	-0.324763	-0.696591	-0.604829	-0.623816	-0.630805	-0.455451	-	1	1	1	1	1	1	1	1
PA14_RS05920	PA14_14850	1261203	1261961	+	pilF	#N/A	#N/A	A0A0H2ZFC5	-0.126919	-0.498468	-0.20522	-0.00723628	-0.00728334	0.0604211	0.00994017	-0.180412	-	1	1	1	1	1	1	1	1
PA14_RS05925	PA14_14860	1261958	1263001	+	0	#N/A	#N/A	A0A0H2ZEZ2	-0.183718	-0.373544	-0.119851	0.0477093	-0.255069	0.0934871	-0.218329	-0.312252	-	1	1	1	1	1	1	1	1
PA14_RS05930	PA14_14880	1262998	1264113	+	ispG	pau00900, pau01100, pau01110	Terpenoid backbone biosynthesis , Metabolic pathways , Biosynthesis of secondary metabolites	Q02RV7	-0.0496274	-0.267916	-0.0638519	-0.0176503	-0.552748	0.0335128	-0.548368	-0.170408	-	1	1	1	1	1	1	1	1
PA14_RS05935	PA14_14890	1264132	1265421	+	hisS	pau00970	Aminoacyl-tRNA biosynthesis	Q02RV6	-0.116348	-0.348956	-0.104291	-0.193282	-0.750181	-0.153819	-0.73513	-0.170251	-	1	1	1	1	1	1	1	1
PA14_RS05940	PA14_14900	1265448	1266092	+	0	#N/A	#N/A	A0A0H2ZE27	-0.320601	-0.21035	-0.0510908	-0.397878	-0.95108	-0.35751	-0.931234	-0.356771	-	1	1	1	1	1.63098e-05	1	3.64711e-05	1
PA14_RS05945	PA14_14910	1266094	1267236	+	bamB	#N/A	#N/A	A0A0H2ZF77	-0.298701	-0.268657	-0.0927511	-0.4015	-0.996945	-0.328654	-0.970699	-0.340226	-	1	1	1	1	9.34197e-07	1	2.91703e-06	1
PA14_RS05950	PA14_14930	1267314	1268795	+	der	#N/A	#N/A	Q02RV3	-0.270688	-0.460635	-0.252531	-0.460223	-1.03379	-0.406556	-1.03928	-0.424526	-	1	1	1	1	0.0765649	1	0.0697803	1
PA14_RS05955	PA14_14940	1269092	1270240	+	0	#N/A	#N/A	A0A0H2ZF68	-0.104949	-0.3949	0.00400516	-0.308632	-0.567357	-0.267392	-0.599856	-0.0727004	-	1	0.429627	1	1	7.1138e-05	1	1.66241e-05	1
PA14_RS05960	PA14_14960	1270228	1271022	+	0	pau00250, pau01100	Alanine, aspartate and glutamate metabolism , Metabolic pathways	A0A0H2ZFB9	-0.0744584	-0.0340383	0.141103	-0.35397	-0.642995	-0.382259	-0.685177	-0.105315	-	1	1	1	1	0.325073	1	0.118386	1
PA14_RS05965	PA14_14975	1271156	1271743	+	0	#N/A	#N/A	A0A0H2ZLX7	0.3736	0.310278	0.0667682	-0.0716212	0.116307	-0.025304	0.040309	0.494006	-	1	1	1	1	1	1	1	1
PA14_RS05970	PA14_14990	1271832	1272782	-	0	#N/A	#N/A	A0A0H2ZEY8	1.06879	0.537989	0.0850613	-0.411845	0.0387818	-0.345287	-0.0374899	1.41507	-	0.0272657	1	1	1	1	1	1	7.45384e-06
PA14_RS05975	PA14_15000	1272963	1273418	+	0	#N/A	#N/A	A0A0H2ZE23	0.10616	-0.22765	-0.0915778	-0.2939	0.0413323	-0.510871	-0.278389	-0.0470467	-	1	1	1	1	1	1	1	1
PA14_RS05980	PA14_15020	1273472	1273804	+	0	#N/A	#N/A	A0A0H2ZF72	-0.0406688	-0.39302	-0.0410683	-0.153618	-0.0829909	-0.397979	-0.273441	-0.127657	-	1	1	1	1	1	1	1	1
PA14_RS05985	PA14_15030	1273874	1275544	-	leuA	pau00290, pau00620, pau01100, pau01110, pau01210, pau01230	Valine, leucine and isoleucine biosynthesis , Pyruvate metabolism , Metabolic pathways , Biosynthesis of secondary metabolites , 2-Oxocarboxylic acid metabolism , Biosynthesis of amino acids	A0A0H2ZF63	0.337087	0.00367598	0.14176	-0.811556	-1.01541	-0.85017	-1.0507	0.420693	-	1	1	1	0.0989025	0.000418234	0.0401904	0.000155474	1
PA14_RS05990	PA14_15050	1276025	1276486	+	0	#N/A	#N/A	A0A0H2ZFB5	0.646179	0.438551	0.564272	2.32229	2.0832	2.15361	2.05277	0.131167	-	1	1	1	5.52037e-12	3.31401e-09	5.98263e-10	7.64097e-09	1
PA14_RS05995	PA14_15070	1276607	1278778	+	0	#N/A	#N/A	A0A0H2ZEY4	1.64927	1.59371	0.357354	1.44776	2.05339	1.4349	2.01428	0.47232	-	0.107444	0.206195	1	1	0.000553353	1	0.000987432	1
PA14_RS06000	PA14_15080	1278843	1280258	+	0	#N/A	#N/A	A0A0H2ZE18	0.632497	1.28611	0.170079	1.32216	1.51122	1.08012	1.65576	0.364431	-	1	0.00135144	1	0.000642047	6.16021e-06	0.103429	1.5886e-07	1
PA14_RS06005	PA14_15090	1280276	1280671	-	0	#N/A	#N/A	A0A0H2ZF67	0.439311	0.677973	0.0393822	0.286955	0.380303	0.200355	0.440522	0.49943	-	1	1	1	1	1	1	1	1
PA14_RS06010	PA14_15100	1280758	1281606	-	0	#N/A	#N/A	A0A0H2ZF58	0.187211	-0.036518	0.173938	-0.423495	-0.207477	-0.450258	-0.277137	0.197519	-	1	1	1	1	1	1	1	1
PA14_RS06015	PA14_15110	1281778	1282167	+	0	#N/A	#N/A	A0A0H2ZFB0	0.0379264	-0.468911	0.36608	-0.121429	-0.844785	-0.158149	-0.289882	0.0774455	-	1	1	1	1	0.097674	1	1	1
PA14_RS06020	PA14_15120	1282296	1282772	+	0	#N/A	#N/A	A0A0H2ZEY0	0.0516303	-0.882921	0.41247	0.479845	-0.0937153	0.32173	0.0766384	-0.264214	-	1	1	1	1	1	1	1	1
PA14_RS06025	PA14_15130	1282829	1283401	+	0	#N/A	#N/A	A0A0H2ZE13	-0.242254	-0.646583	0.251541	0.837445	0.171515	0.76828	0.410334	-0.550821	-	1	1	1	1	1	1	1	1
PA14_RS06030	PA14_15140	1283436	1284065	-	0	#N/A	#N/A	A0A0H2ZF62	-0.291109	-0.347862	0.14303	0.999692	0.832239	1.01792	1.03666	-0.584168	-	1	1	1	1	1	1	1	1
PA14_RS06035	PA14_15150	1284186	1285139	+	0	#N/A	#N/A	A0A0H2ZF53	-0.162606	-0.150582	0.190402	0.750242	0.922312	0.708178	0.991473	-0.227623	-	1	1	1	0.38055	0.00469007	1	0.000743414	1
PA14_RS06040	PA14_15160	1285136	1285897	-	0	pau01502, pau02020	Vancomycin resistance , Two-component system	A0A0H2ZFA5	-0.357751	0.435128	0.0160448	0.314974	0.626703	0.356146	0.685906	-0.00210726	-	1	1	1	1	1	1	1	1
PA14_RS06045	PA14_15180	1285902	1287182	-	0	#N/A	#N/A	A0A0H2ZEX7	-0.0570635	0.521301	-0.108054	0.214275	1.08178	0.145379	1.08918	0.432117	-	1	1	1	1	1.55165e-05	1	1.63147e-05	1
PA14_RS06050	PA14_15190	1287179	1287673	-	0	#N/A	#N/A	A0A0H2ZE09	-0.0658051	0.833354	-0.252484	0.267148	1.3776	0.255191	1.28986	0.385853	-	1	1	1	1	0.0154084	1	0.0785382	1
PA14_RS06055	PA14_15200	1287746	1288786	-	dctP	#N/A	#N/A	A0A0H2ZF56	-0.0149045	0.52062	-0.162426	-0.33668	0.13671	-0.456914	0.138788	0.773848	-	1	1	1	1	1	1	1	1
PA14_RS06060	PA14_15210	1288938	1289873	-	0	#N/A	#N/A	A0A0H2ZF49	-0.295908	-0.182814	0.121113	0.102612	-0.164576	0.121491	-0.170788	-0.38757	-	1	1	1	1	1	1	1	1
PA14_RS06065	PA14_15230	1289880	1291259	-	xseA	pau03430	Mismatch repair	Q02RT0	-0.626101	-0.213678	0.0428299	-0.255016	-0.574519	-0.146082	-0.600843	-0.688319	-	0.10651	1	1	1	0.500654	1	0.274198	0.0145894
PA14_RS06070	PA14_15240	1291296	1292204	-	0	#N/A	#N/A	A0A0H2ZFA0	-0.576021	-1.00811	0.155039	-0.162844	0.0265701	-0.127153	0.0138975	-0.676256	-	1	0.0437161	1	1	1	1	1	1
PA14_RS06075	PA14_15250	1292312	1293094	+	0	#N/A	#N/A	A0A0H2ZEX3	0.074653	0.614775	0.597242	0.359389	0.86985	0.00504321	0.513792	0.0163487	-	1	1	1	1	1	1	1	1
PA14_RS06080	PA14_15260	1293079	1294221	-	0	#N/A	#N/A	A0A0H2ZE05	-0.439004	-0.160718	-0.0419583	0.299623	0.770189	0.250013	0.88625	-0.426173	-	1	1	1	1	1	1	1	1
PA14_RS06085	PA14_15270	1294251	1295408	-	0	#N/A	#N/A	A0A0H2ZF52	0.0693975	0.090489	-0.12977	0.158721	0.927694	0.172499	1.03301	-0.665059	-	1	1	1	1	1	1	1	1
PA14_RS06090	PA14_15280	1295421	1296317	-	0	#N/A	#N/A	A0A0H2ZF45	-0.219847	-0.223805	-0.0234736	0.374054	0.608252	-0.236543	0.373302	-0.0609487	-	1	1	1	1	1	1	1	1
PA14_RS06095	PA14_15290	1296452	1297429	-	0	#N/A	#N/A	A0A0H2ZF95	-0.00195582	0.631044	0.0628843	0.0178299	0.190171	0.173533	0.0522473	0.137558	-	1	1	1	1	1	1	1	1
PA14_RS06100	PA14_15310	1297693	1299162	+	guaB	pau00230, pau01100, pau01110, pau01232	Purine metabolism , Metabolic pathways , Biosynthesis of secondary metabolites , Nucleotide metabolism	A0A0H2ZEW8	-0.463543	-1.02185	-0.0852191	-0.288948	0.00433519	-0.273409	0.0773142	-0.421721	-	1	0.00375445	1	1	1	1	1	1
PA14_RS06105	PA14_15340	1299242	1300819	+	guaA	pau00230, pau01100, pau01232	Purine metabolism , Metabolic pathways , Nucleotide metabolism	Q02RS2	-0.525442	-0.887708	-0.187656	-0.452597	-0.283057	-0.410319	-0.307007	-0.40018	-	1	0.701515	1	1	1	1	1	1
PA14_RS06110	PA14_15350	1301126	1302328	+	0	#N/A	#N/A	A0A0H2ZE01	0.22221	-0.967903	-0.193658	0.307061	0.906781	0.334107	0.846653	0.146991	-	1	1	1	1	1	1	1	1
PA14_RS06115	0	1302418	1302663	-	0	#N/A	#N/A	#N/A	0.583789	-0.795766	-0.0626336	0.753364	1.68366	0.867995	1.63735	0.404182	-	1	1	1	1	3.24897e-06	1	1.00857e-05	1
PA14_RS06120	PA14_15360	1302743	1303723	-	0	#N/A	#N/A	A0A0H2ZF48	0.389999	-0.635255	-0.144236	0.44435	1.30194	0.486296	1.37135	0.263961	-	1	1	1	1	3.22589e-09	1	1.9542e-10	1
PA14_RS06125	0	1303815	1304036	+	0	#N/A	#N/A	#N/A	0.193113	-0.0593601	0.0150212	0.392358	1.35662	0.451158	1.44861	0.0993808	-	1	1	1	1	3.6263e-08	1	1.9511e-09	1
PA14_RS06130	PA14_15380	1304052	1304930	+	0	#N/A	#N/A	A0A0H2ZF41	0.302225	-0.495726	0.0180713	0.896267	2.40936	1.08149	2.2685	0.319918	-	1	1	1	0.0431515	3.28561e-32	0.000514477	8.88402e-28	1
PA14_RS06135	PA14_15400	1304902	1305789	+	0	#N/A	#N/A	A0A0H2ZEW3	0.209786	0.197962	0.0775509	0.221039	1.50764	0.33648	1.23555	0.239925	-	1	1	1	1	2.44523e-11	1	1.34252e-06	1
PA14_RS06145	PA14_15420	1306243	1306407	-	0	#N/A	#N/A	#N/A	0.141114	-0.0227711	0.0631746	0.2618	0.690131	0.306664	0.684424	0.0367503	-	1	1	1	1	1	1	1	1
PA14_RS06150	PA14_15430	1306410	1306970	-	0	#N/A	#N/A	A0A0H2ZDZ4	-0.0264526	-0.107174	-0.0754493	0.162553	0.439932	0.0188112	0.488727	0.0258226	-	1	1	1	1	1	1	1	1
PA14_RS06155	PA14_15435	1307101	1308090	-	0	#N/A	#N/A	A0A0H2ZLH3	0.47716	-0.239457	-0.0982316	0.411756	0.713452	0.241319	0.519787	0.256348	-	1	1	1	1	1	1	1	1
PA14_RS06160	PA14_15445	1308087	1308323	-	merE	#N/A	#N/A	A0A0H2ZLT9	0.434143	-0.392014	-0.0570867	0.317826	0.58265	0.372923	0.400288	0.368708	-	1	1	1	1	1	1	1	1
PA14_RS06165	PA14_15450	1308320	1308685	-	merD	#N/A	#N/A	A0A0H2ZF43	0.150367	-0.187638	0.0469771	0.21745	0.441554	0.410211	0.375907	0.128267	-	1	1	1	1	1	1	1	1
PA14_RS06170	PA14_15460	1308703	1310388	-	merA	#N/A	#N/A	A0A0H2ZF37	0.168351	-0.382105	0.0499762	-0.0511066	0.151116	-0.275688	-0.0456383	0.238609	-	1	1	1	1	1	1	1	1
PA14_RS06175	PA14_15470	1310460	1310735	-	merP	#N/A	#N/A	A0A0H2ZF85	0.11496	-0.388223	0.0256528	-0.0581316	-0.00662106	-0.485232	-0.201308	0.23576	-	1	1	1	1	1	1	1	1
PA14_RS06180	PA14_15475	1310748	1311098	-	merT	#N/A	#N/A	A0A0H2ZKQ7	0.0557867	-0.312545	-0.0666756	0.181649	0.184465	-0.0301063	0.0911636	0.39173	-	1	1	1	1	1	1	1	1
PA14_RS06185	PA14_15480	1311170	1311604	+	0	#N/A	#N/A	A0A0H2ZEV9	0.292546	-0.729234	0.0291312	0.119488	-0.0114195	-0.0271118	0.0704919	0.098075	-	1	0.00420821	1	1	1	1	1	1
PA14_RS06190	PA14_15500	1312074	1312361	+	0	#N/A	#N/A	A0A0H2ZF39	0.0225478	-0.595278	-0.447676	0.60185	1.24533	0.474169	1.15025	0.0423519	-	1	1	1	1	0.612697	1	1	1
PA14_RS06195	PA14_15510	1312655	1313026	+	traJ	#N/A	#N/A	A0A0H2ZF33	0.136347	-0.187121	-0.272389	0.338901	0.805034	0.220614	0.778247	0.103459	-	1	1	1	1	0.0405964	1	0.10594	1
PA14_RS06200	PA14_15520	1313291	1314076	+	trbJ	pau02024	Quorum sensing	A0A0H2ZF80	-0.0500614	-0.19894	-0.332239	0.192308	0.492604	0.100831	0.501743	-0.0491477	-	1	1	1	1	1	1	1	1
PA14_RS06205	PA14_15530	1314094	1314369	+	trbK	#N/A	#N/A	A0A0H2ZEV6	-0.184755	-0.0487983	0.106494	0.62638	1.16283	0.749317	1.16168	-0.117741	-	1	1	1	1	0.0215886	1	0.0332873	1
PA14_RS06210	PA14_15540	1314366	1315988	+	trbL	pau02024	Quorum sensing	A0A0H2ZDY3	0.119482	0.159839	0.298115	0.798061	1.00022	0.761149	1.04339	0.0263387	-	1	1	1	0.0494613	0.000108367	0.15231	3.24602e-05	1
PA14_RS06215	0	1316055	1316285	+	0	#N/A	#N/A	#N/A	0.237844	0.0831478	-0.0979156	0.257184	0.385165	0.22858	0.576109	0.0860269	-	1	1	1	1	1	1	1	1
PA14_RS06220	PA14_15560	1316504	1316842	-	0	#N/A	#N/A	A0A0H2ZF36	0.0592783	0.229638	0.319678	-0.247293	-0.646452	-0.287603	-0.640854	0.161308	-	1	1	1	1	0.0725692	1	0.124654	1
PA14_RS06225	PA14_15570	1317148	1317348	+	0	#N/A	#N/A	A0A0H2ZF27	-0.357496	-0.212921	-0.153701	0.0965532	-0.0648061	0.12791	0.0701194	-0.218842	-	1	1	1	1	1	1	1	1
PA14_RS06230	PA14_15580	1317407	1320187	+	0	#N/A	#N/A	A0A0H2ZF76	-0.253198	-0.487287	-0.0775336	0.0513227	-0.540918	0.0318325	-0.455448	-0.160149	-	1	1	1	1	1	1	1	1
PA14_RS06235	0	1320200	1321234	+	0	#N/A	#N/A	#N/A	-0.195343	-0.464546	-0.145392	0.0474514	-0.944858	0.035198	-0.847029	-0.0845726	-	1	1	1	1	4.15866e-06	1	0.000216464	1
PA14_RS06240	PA14_15590	1321278	1323335	+	0	#N/A	#N/A	A0A0H2ZEV3	-0.227711	-0.563371	-0.144716	0.0820315	-0.968905	0.06515	-0.908402	-0.0770996	-	1	1	1	1	0.000394664	1	0.00255667	1
PA14_RS06245	PA14_15600	1323328	1324512	+	0	#N/A	#N/A	A0A0H2ZDX8	-0.146736	-0.401807	-0.126272	0.182427	-1.04386	0.199047	-0.97667	-0.0554893	-	1	1	1	1	6.75045e-07	1	1.10495e-05	1
PA14_RS06250	0	1324575	1324808	+	0	#N/A	#N/A	#N/A	-0.174183	-0.277424	-0.168458	0.11364	-1.0624	0.188036	-0.97628	-0.107167	-	1	1	1	1	6.40658e-12	1	3.15266e-09	1
PA14_RS06255	PA14_15610	1324805	1327411	+	0	#N/A	#N/A	A0A0H2ZF34	-0.000135995	-0.0367133	-0.00611526	0.387559	-0.808289	0.395174	-0.813924	0.059216	-	1	1	1	1	3.29645e-08	1	3.26209e-08	1
PA14_RS06260	PA14_15620	1328012	1328974	+	0	#N/A	#N/A	A0A0H2ZF24	0.505652	-0.19573	0.214719	0.841009	1.42219	0.729965	1.19885	0.489372	-	1	1	1	0.496711	3.37618e-08	1	9.2156e-05	1
PA14_RS31205	PA14_15630	1329045	1330193	+	0	#N/A	#N/A	A0A0H2ZF70	0.375753	0.108492	0.0282662	0.225304	0.819542	0.328057	0.845209	0.466568	-	1	1	1	1	0.0861688	1	0.0590144	1
PA14_RS06270	PA14_15650	1330245	1331159	-	0	#N/A	#N/A	A0A0H2ZEV1	0.412796	-0.315353	-0.0831676	-0.0954138	0.447051	0.0606406	0.547896	0.472323	-	1	1	1	1	1	1	1	1
PA14_RS06275	PA14_15660	1331350	1332345	+	0	#N/A	#N/A	A0A0H2ZDX3	0.509329	-0.148189	-0.0422585	0.0124925	0.612669	0.128029	0.56234	0.406082	-	1	1	1	1	1	1	1	1
PA14_RS06280	PA14_15670	1332509	1333900	+	0	#N/A	#N/A	A0A0H2ZF29	-0.0193793	-0.382376	0.064279	-0.282212	-0.545584	-0.427244	-0.854103	-0.196066	-	1	1	1	1	1	1	0.0868052	1
PA14_RS06285	PA14_15680	1333891	1334439	+	tadA	#N/A	#N/A	A0A0H2ZF22	0.150061	-0.113142	0.130157	-0.110561	-0.647312	-0.344901	-0.921829	-0.129924	-	1	1	1	1	1	1	1	1
PA14_RS30155	0	1334526	1334765	-	0	#N/A	#N/A	#N/A	0.4255	-1.04789	-0.300869	-0.934304	-0.530821	-0.885816	-0.721521	0.181383	-	1	1	1	1	1	1	1	1
PA14_RS06290	PA14_15700	1334828	1336084	+	0	#N/A	#N/A	A0A0H2ZF65	0.500338	-1.39408	-0.236208	-1.47107	-0.945503	-1.58301	-1.22026	0.249518	-	1	0.197374	1	0.0722238	1	0.016239	1	1
PA14_RS06295	PA14_15710	1336210	1336794	+	0	#N/A	#N/A	A0A0H2ZEU9	-0.118338	-0.369057	-0.0717297	-0.188007	-0.121701	-0.295029	-0.366659	-0.572621	-	1	1	1	1	1	1	1	1
PA14_RS06300	PA14_15720	1336808	1338277	-	mltF	#N/A	#N/A	Q02RN8	0.160053	-0.0211921	-0.0560067	0.334532	0.0439447	0.367066	0.0841403	0.0130737	-	1	1	1	1	1	1	1	1
PA14_RS06305	PA14_15740	1338564	1342460	+	purL	pau00230, pau01100, pau01110	Purine metabolism , Metabolic pathways , Biosynthesis of secondary metabolites	A0A0H2ZDW9	-0.427255	-0.466109	-0.043354	-0.247727	-0.518527	-0.167833	-0.47673	-0.462073	-	1	1	1	1	1	1	1	1
PA14_RS30160	PA14_15750	1342467	1342745	+	0	#N/A	#N/A	A0A0H2ZF23	0.0883701	0.349498	0.177037	0.400793	-0.0642722	0.240647	-0.0742615	0.0141272	-	1	1	1	1	1	1	1	1
PA14_RS06310	PA14_15770	1342925	1343242	+	0	#N/A	#N/A	A0A0H2ZF17	1.11515	0.162457	0.112085	0.433874	0.866223	0.160788	0.547524	0.812562	-	1.31878e-06	1	1	1	0.00585588	1	1	0.0252784
PA14_RS06315	PA14_15780	1343444	1345156	-	nagE	pau00520, pau02060	Amino sugar and nucleotide sugar metabolism , Phosphotransferase system (PTS)	A0A0H2ZF60	1.17434	0.00359651	0.150116	0.649321	1.37728	0.570839	1.25693	1.32596	-	7.75174e-09	1	1	0.788862	4.82293e-13	1	3.97879e-10	5.80548e-12
PA14_RS06320	PA14_15790	1345181	1347709	-	ptsP	pau02060	Phosphotransferase system (PTS)	A0A0H2ZEU5	0.638714	0.212932	0.103971	0.180391	0.427371	0.162333	0.340207	0.824343	-	1	1	1	1	1	1	1	1
PA14_RS06325	PA14_15810	1347726	1348748	-	0	pau00250, pau00520, pau01100, pau01250	Alanine, aspartate and glutamate metabolism , Amino sugar and nucleotide sugar metabolism , Metabolic pathways , Biosynthesis of nucleotide sugars	A0A0H2ZDW3	0.426196	-0.271057	-0.171266	-0.556245	0.0492936	-0.52561	-0.101261	0.797798	-	1	1	1	1	1	1	1	1
PA14_RS06330	PA14_15820	1348745	1349836	-	nagA	pau00520, pau01100	Amino sugar and nucleotide sugar metabolism , Metabolic pathways	A0A0H2ZF20	0.845291	-0.38357	0.0431968	-0.103842	0.349109	-0.145386	0.121851	1.17905	-	1	1	1	1	1	1	1	0.0393697
PA14_RS06335	PA14_15830	1349853	1350596	-	0	#N/A	#N/A	A0A0H2ZF13	0.660306	-0.704995	-0.172225	-0.0259979	0.218007	-0.0579515	0.273522	0.963353	-	1	1	1	1	1	1	1	0.343811
PA14_RS06340	PA14_15840	1350839	1351339	-	0	#N/A	#N/A	A0A0H2ZF55	0.035343	0.0736076	-0.13437	0.564249	0.360437	0.589719	0.416561	0.238134	-	1	1	1	1	1	1	1	1
PA14_RS06345	PA14_15850	1351402	1351956	-	0	#N/A	#N/A	A0A0H2ZEU2	-0.317932	0.0635315	0.10916	0.146902	0.0205529	0.273667	0.100553	-0.116111	-	1	1	1	1	1	1	1	1
PA14_RS06350	PA14_15860	1352097	1352708	+	0	#N/A	#N/A	A0A0H2ZDV9	-0.186217	0.325576	0.0107303	-0.21032	-0.355574	-0.143201	-0.244939	0.0865581	-	1	1	1	1	1	1	1	1
PA14_RS06355	PA14_15870	1352746	1353270	+	0	#N/A	#N/A	A0A0H2ZF16	-0.100209	0.49094	-0.149337	-0.750573	-0.888967	-0.697616	-0.845549	0.180349	-	1	1	1	1	0.0522629	1	0.153597	1
PA14_RS06360	PA14_15880	1353267	1353461	+	0	#N/A	#N/A	A0A0H2ZF08	-0.102682	0.427543	-0.169578	-0.541509	-0.443035	-0.420549	-0.497163	0.16693	-	1	1	1	1	1	1	1	1
PA14_RS06365	PA14_15890	1353499	1354680	+	purT	pau00230, pau01100, pau01110	Purine metabolism , Metabolic pathways , Biosynthesis of secondary metabolites	Q02RM4	-0.189725	0.250319	-0.0951176	-0.654653	-0.873775	-0.682703	-0.981705	-0.02708	-	1	1	1	1	0.00482963	0.76137	0.00021578	1
PA14_RS06370	PA14_15910	1354682	1355431	+	0	#N/A	#N/A	A0A0H2ZF51	-0.578668	1.06741	0.17834	0.478459	0.0864019	0.469221	0.166339	-0.647906	-	1	1	1	1	1	1	1	1
PA14_RS06375	PA14_15920	1355439	1356752	-	0	#N/A	#N/A	A0A0H2ZET7	-0.438306	0.0765017	0.0859395	0.551968	0.526728	0.583696	0.589806	-0.537668	-	1	1	1	1	1	1	1	1
PA14_RS06380	PA14_15930	1357056	1358348	-	0	#N/A	#N/A	A0A0H2ZDV5	0.0878734	-0.0174167	0.0313699	0.685223	0.448487	0.560297	0.364203	0.0231226	-	1	1	1	0.0480149	1	1	1	1
PA14_RS06385	PA14_15940	1358361	1359161	-	0	#N/A	#N/A	A0A0H2ZF11	0.075252	-0.364688	0.00333848	0.211628	-0.210877	0.174509	-0.25973	0.152682	-	1	1	1	1	1	1	1	1
PA14_RS06390	PA14_15960	1359462	1360835	+	ffh	pau02024, pau03060, pau03070	Quorum sensing , Protein export , Bacterial secretion system	A0A0H2ZF03	-0.288149	-0.414247	-0.0595438	-0.309146	-0.291117	-0.215683	-0.268874	-0.350994	-	1	1	1	1	1	1	1	1
PA14_RS06395	PA14_15970	1361045	1361296	+	rpsP	pau03010	Ribosome	Q02RL8	-0.38268	-0.64167	-0.46757	-0.44794	-0.0460738	-0.351455	-0.118897	-0.630856	-	1	1	1	1	1	1	1	1
PA14_RS06400	PA14_15980	1361312	1361839	+	rimM	#N/A	#N/A	Q02RL7	-0.247363	-0.561289	-0.48883	-0.228026	0.230191	-0.0973378	0.173214	-0.441617	-	1	1	1	1	1	1	1	1
PA14_RS06405	PA14_15990	1361846	1362604	+	trmD	#N/A	#N/A	Q02RL6	-0.417729	-0.37536	-0.507239	-0.313296	0.466304	-0.187975	0.391384	-0.485608	-	1	1	1	1	1	1	1	1
PA14_RS06410	PA14_16000	1362646	1362996	+	rplS	pau03010	Ribosome	Q02RL5	-0.68087	-0.481034	-0.328266	-0.968788	-0.0183107	-0.861664	-0.136279	-0.721246	-	1	1	1	1	1	1	1	1
PA14_RS06415	PA14_16010	1363148	1363573	+	0	#N/A	#N/A	A0A0H2ZF47	-0.0297306	-0.690991	-0.532023	0.0383269	1.07503	0.0265593	1.04124	-0.255421	-	1	1	1	1	1	1	1	1
PA14_RS06420	PA14_16020	1363643	1364329	-	0	#N/A	#N/A	A0A0H2ZET5	0.168645	-0.187786	-0.144599	0.279102	1.03118	0.341152	0.893951	0.157367	-	1	1	1	1	0.000715613	1	0.0283034	1
PA14_RS06425	PA14_16030	1364442	1366277	-	0	#N/A	#N/A	A0A0H2ZDV0	0.621479	0.187796	-0.215648	0.169182	1.54717	0.101891	1.49461	0.89232	-	1	1	1	1	5.80653e-07	1	2.59183e-06	1
PA14_RS06430	PA14_16040	1366492	1367388	+	xerD	#N/A	#N/A	A0A0H2ZF05	-0.435602	-0.333839	-0.0693553	-0.704834	-0.864332	-0.681683	-0.855592	-0.352301	-	0.647022	1	1	6.71515e-06	2.86039e-10	5.16299e-05	2.02286e-09	1
PA14_RS06435	PA14_16050	1367515	1368243	+	dsbC	#N/A	#N/A	A0A0H2ZEZ9	-0.182244	-0.311283	-0.175639	-0.852481	-1.40129	-0.801634	-1.30816	-0.0703564	-	1	1	1	4.3569e-06	2.89727e-20	4.62399e-05	3.11712e-17	1
PA14_RS06440	PA14_16070	1368457	1369761	+	0	pau00260, pau00270, pau00300, pau01100, pau01110, pau01120, pau01230	Glycine, serine and threonine metabolism , Cysteine and methionine metabolism , Lysine biosynthesis , Metabolic pathways , Biosynthesis of secondary metabolites , Microbial metabolism in diverse environments , Biosynthesis of amino acids	A0A0H2ZF44	-0.321511	-0.648869	-0.191824	-1.16276	-1.50126	-1.0709	-1.56453	-0.189247	-	1	0.00407218	1	4.16466e-15	1.23695e-26	2.07394e-12	7.14742e-29	1
PA14_RS06445	PA14_16090	1369814	1371223	+	thrC	pau00260, pau00750, pau01100, pau01110, pau01120, pau01230	Glycine, serine and threonine metabolism , Vitamin B6 metabolism , Metabolic pathways , Biosynthesis of secondary metabolites , Microbial metabolism in diverse environments , Biosynthesis of amino acids	A0A0H2ZET1	-0.442218	-0.688604	-0.0902652	-1.42261	-2.0321	-1.3004	-2.05019	-0.34295	-	1	0.0363737	1	7.45871e-17	1.68519e-36	1.1839e-13	7.2636e-37	1
PA14_RS06450	PA14_16100	1371277	1372287	-	0	#N/A	#N/A	A0A0H2ZDU5	-0.495222	0.286562	-0.262416	-0.379299	-1.00266	-0.375393	-0.970868	-0.322046	-	1	1	1	1	0.00162809	1	0.00578157	1
PA14_RS06455	PA14_16110	1372594	1372878	+	0	#N/A	#N/A	A0A0H2ZF02	0.53574	0.557702	-0.55784	-0.184363	-0.109916	-0.223049	0.153361	1.27788	-	1	1	1	1	1	1	1	1.21429e-05
PA14_RS06460	PA14_16130	1373065	1374294	-	0	#N/A	#N/A	A0A0H2ZEZ5	0.188938	0.0577017	0.0189362	-0.675093	-0.654617	-0.585616	-0.475151	0.393714	-	1	1	1	1.82758e-06	2.9556e-06	0.000560074	0.0539908	0.638714
PA14_RS06465	PA14_16140	1374599	1375219	+	0	#N/A	#N/A	A0A0H2ZF40	0.724386	-0.337441	0.469834	-0.711186	-0.306468	-0.898299	-0.609608	0.0757143	-	0.0086641	1	1	0.0209557	1	4.72283e-05	0.42821	1
PA14_RS06470	PA14_16150	1375234	1375929	+	0	#N/A	#N/A	A0A0H2ZES6	0.680815	-0.174751	0.508342	-0.93215	-0.319265	-1.00513	-0.75256	0.0139078	-	0.0156577	1	1	1.81604e-06	1	1.20838e-07	0.00220928	1
PA14_RS06475	PA14_16160	1375985	1376626	+	0	#N/A	#N/A	A0A0H2ZDU1	0.998089	-0.420749	0.61448	-0.718787	0.118763	-1.01551	-0.272993	0.0367021	-	1.72732e-05	1	1	0.268289	1	0.000175585	1	1
PA14_RS06480	PA14_16180	1376662	1378728	+	0	#N/A	#N/A	A0A0H2ZEZ8	1.2567	-0.256851	0.769491	-0.709891	-0.180178	-0.988694	-0.681596	0.0311774	-	1.10856e-11	1	0.0068755	0.0615674	1	8.63267e-06	0.142966	1
PA14_RS06485	PA14_16190	1378878	1384118	+	0	#N/A	#N/A	A0A0H2ZEZ3	1.20765	-0.1247	0.669528	-0.104461	-0.210454	-0.409733	-0.59987	-0.0746592	-	6.15288e-16	1	0.00290511	1	1	1	0.0566881	1
PA14_RS06490	PA14_16200	1384137	1384829	+	0	#N/A	#N/A	A0A0H2ZF35	1.39525	-0.182376	0.865686	-0.191324	-0.631684	-0.759417	-1.0553	-0.216691	-	5.44752e-08	1	0.158739	1	1	1	0.0711252	1
PA14_RS06495	PA14_16210	1384936	1385475	+	0	#N/A	#N/A	A0A0H2ZES1	-0.487544	-0.669936	-0.323133	-0.792304	-0.944384	-0.680863	-1.0119	-0.522834	-	1	1	1	1	0.139794	1	0.0387337	1
PA14_RS06500	PA14_16220	1385519	1387234	+	recJ	pau03410, pau03430, pau03440	Base excision repair , Mismatch repair , Homologous recombination	A0A0H2ZDT5	-0.58024	-0.418208	-0.207063	-0.624613	-1.05085	-0.562888	-0.986842	-0.603003	-	1	1	1	1	6.35545e-06	1	6.93616e-05	1
PA14_RS06505	PA14_16250	1387521	1389017	+	lasB	pau01503, pau02024	Cationic antimicrobial peptide (CAMP) resistance , Quorum sensing	Q02RJ6	-0.986049	3.03749	-2.76102	-2.49959	-2.04844	-1.54046	-1.6333	2.0077	-	1	1.91176e-21	6.90201e-17	2.54571e-13	2.3998e-08	0.00116772	0.000195935	4.19469e-08
PA14_RS06510	PA14_16260	1389187	1390293	+	0	#N/A	#N/A	A0A0H2ZEZ4	0.278162	1.98848	-0.418637	0.177629	0.564948	0.131957	0.598022	1.22805	-	1	4.82384e-06	1	1	1	1	1	0.894796
PA14_RS06515	PA14_16270	1390481	1390831	+	0	#N/A	#N/A	A0A0H2ZEY9	0.754213	-0.327526	0.263256	0.202117	0.579438	0.0820639	0.474691	0.115969	-	0.700875	1	1	1	1	1	1	1
PA14_RS06520	PA14_16280	1390844	1391485	-	nalC	pau01501	beta-Lactam resistance	A0A0H2ZF31	0.787305	-0.423968	0.0790169	0.20551	0.824404	0.111432	0.608345	0.260185	-	0.120559	1	1	1	0.0483963	1	1	1
PA14_RS06525	PA14_16290	1391688	1392113	+	0	#N/A	#N/A	A0A0H2ZER6	0.946277	-0.520321	0.111941	0.716444	2.67306	0.606928	2.46903	1.33767	-	1	1	1	1	1.42892e-09	1	8.17414e-08	1
PA14_RS06530	PA14_16300	1392121	1392282	+	armR	pau01501	beta-Lactam resistance	A0A0H2ZDT1	0.596537	-0.432706	0.0304538	0.811475	2.87926	0.671747	2.64018	0.907144	-	1	1	1	1	9.18116e-08	1	3.93524e-06	1
PA14_RS06535	PA14_16310	1392430	1393671	+	0	#N/A	#N/A	A0A0H2ZEZ0	0.0673901	-1.16966	-0.107005	0.103872	2.52412	-0.0431148	2.24661	0.179147	-	1	0.00985323	1	1	5.44824e-23	1	1.11762e-17	1
PA14_RS06540	PA14_16320	1393758	1394099	-	0	#N/A	#N/A	A0A0H2ZEY5	-0.247805	-0.803056	-0.091779	-1.14046	0.217994	-1.01128	-0.0159763	-0.2472	-	1	0.000153363	1	2.05432e-10	1	3.68701e-07	1	1
PA14_RS06545	PA14_16330	1394310	1396016	+	0	#N/A	#N/A	A0A0H2ZF28	0.135388	-0.739804	0.0822409	-0.639631	-0.292192	-0.814738	-0.685243	-0.517736	-	1	0.809065	1	1	1	0.171957	1	1
PA14_RS06550	PA14_16340	1396095	1396898	-	0	#N/A	#N/A	A0A0H2ZER2	0.391399	-0.363928	0.269527	-0.158143	0.52096	-0.176506	0.163162	-0.146025	-	1	1	1	1	1	1	1	1
PA14_RS06555	PA14_16350	1397019	1397660	-	0	pau02020	Two-component system	A0A0H2ZDS7	0.125132	-0.938506	-0.0201753	-0.0802166	0.655833	-0.0880214	0.377396	0.0691414	-	1	1	1	1	1	1	1	1
PA14_RS06560	PA14_16360	1397984	1399846	-	0	pau00330, pau00410, pau01100	Arginine and proline metabolism , beta-Alanine metabolism , Metabolic pathways	A0A0H2ZEY6	-0.498194	-0.844496	-0.0966541	-0.576339	-0.659139	-0.814993	-1.04349	-0.653477	-	1	1	1	1	1	1	0.144706	1
PA14_RS06565	PA14_16370	1400168	1400863	+	0	#N/A	#N/A	A0A0H2ZEY1	0.738334	0.502502	0.646128	-1.05224	-0.517456	-1.27	-0.820192	0.609598	-	1	1	1	1	1	1	1	1
PA14_RS06570	PA14_16380	1400900	1401805	-	0	#N/A	#N/A	A0A0H2ZF26	0.750137	0.261009	0.366004	-0.725607	-0.0931538	-1.00861	-0.444008	0.699298	-	1	1	1	1	1	1	1	1
PA14_RS06575	PA14_16390	1401977	1403650	+	0	#N/A	#N/A	A0A0H2ZEQ9	0.619606	1.87082	0.177936	0.411725	0.846941	0.370137	0.673218	0.990345	-	1	3.5695e-09	1	1	1	1	1	0.866376
PA14_RS06580	PA14_16410	1403759	1405378	+	0	#N/A	#N/A	A0A0H2ZDS2	0.603169	1.42058	0.157657	0.535991	0.280025	0.386837	0.352214	0.613355	-	1	4.60633e-06	1	1	1	1	1	1
PA14_RS06585	PA14_16430	1405645	1407273	+	wspA	pau02020, pau02025	Two-component system , Biofilm formation	A0A0H2ZEY3	0.48292	0.0102859	0.133913	0.109006	-0.307758	-0.133381	-0.484792	0.271774	-	1	1	1	1	1	1	1	1
PA14_RS06590	PA14_16440	1407278	1407793	+	0	pau02020, pau02025	Two-component system , Biofilm formation	A0A0H2ZEX8	0.272192	-0.103994	0.11943	-0.0272134	-0.545763	-0.27508	-0.890861	0.0530836	-	1	1	1	1	0.74775	1	7.11159e-06	1
PA14_RS06595	PA14_16450	1407790	1409058	+	0	pau02020	Two-component system	A0A0H2ZF19	0.321444	-0.0385179	0.0347671	0.180329	-0.330734	-0.139232	-0.705324	0.213689	-	1	1	1	1	1	1	0.000819528	1
PA14_RS06600	PA14_16460	1409051	1409740	+	0	pau02020, pau02025	Two-component system , Biofilm formation	A0A0H2ZEQ5	0.165984	-0.248685	0.0664263	0.614573	-0.269498	0.251268	-0.423929	0.0907791	-	1	1	1	0.812264	1	1	1	1
PA14_RS06605	PA14_16470	1409737	1412046	+	wspE	pau02020, pau02025	Two-component system , Biofilm formation	A0A0H2ZDR7	0.0405281	0.206022	0.107401	0.494584	-0.665826	0.252696	-0.875672	-0.0524933	-	1	1	1	1	0.354743	1	0.00114157	1
PA14_RS06610	PA14_16480	1412043	1413050	+	wspF	pau02020, pau02025	Two-component system , Biofilm formation	A0A0H2ZEX9	-0.220463	0.368294	-0.181872	0.237715	-0.548607	0.164847	-0.464763	-0.148974	-	1	1	1	1	1	1	1	1
PA14_RS06615	PA14_16500	1413158	1414201	+	wspR	pau02020, pau02025	Two-component system , Biofilm formation	A0A0H2ZEX4	-0.102924	-0.0909025	-0.17562	0.210955	-0.29255	0.162547	-0.321296	-0.116753	-	1	1	1	1	1	1	1	1
PA14_RS06620	PA14_16510	1414324	1415419	+	prfB	#N/A	#N/A	A0A0H2ZF15	-0.262697	-0.891352	-0.146097	-0.506974	-0.235145	-0.503644	-0.252696	-0.244303	-	1	0.12638	1	1	1	1	1	1
PA14_RS06625	PA14_16530	1415600	1417105	+	lysS	pau00970	Aminoacyl-tRNA biosynthesis	Q02RH2	-0.303273	-0.966105	-0.112988	-0.424905	-0.357676	-0.413754	-0.328768	-0.22062	-	1	0.436093	1	1	1	1	1	1
PA14_RS06630	PA14_16550	1417317	1418030	+	0	#N/A	#N/A	A0A0H2ZEQ0	-0.0875882	0.0679786	-0.0332169	-0.211645	-0.468572	-0.15561	-0.505108	-0.193915	-	1	1	1	1	1	1	1	1
PA14_RS06635	PA14_16560	1418127	1418678	+	0	#N/A	#N/A	A0A0H2ZDR1	0.322329	0.177535	0.0560051	-0.157809	-0.420128	-0.194105	-0.626326	0.368096	-	1	1	1	1	1	1	0.48467	1
PA14_RS06640	PA14_16580	1418687	1419982	+	0	#N/A	#N/A	A0A0H2ZEX5	0.180057	-0.162648	0.0578521	-0.230658	-0.882833	-0.240332	-0.865389	0.232845	-	1	1	1	1	0.000540289	1	0.00113238	1
PA14_RS06645	PA14_16590	1420051	1420797	+	0	#N/A	#N/A	A0A0H2ZEW9	0.191927	-0.0542345	0.110139	-0.183009	-0.990419	-0.14778	-1.10987	0.197067	-	1	1	1	1	3.63087e-05	1	7.81732e-07	1
PA14_RS06650	PA14_16600	1420794	1421699	+	0	#N/A	#N/A	A0A0H2ZF10	0.104844	-0.148659	0.107469	0.370098	-0.106949	0.277065	-0.146248	0.0303961	-	1	1	1	0.95751	1	1	1	1
PA14_RS06655	PA14_16610	1421696	1422019	+	0	#N/A	#N/A	A0A0H2ZEP5	0.0309518	-0.472821	0.0336997	0.518434	0.416137	0.414782	0.260718	-0.0843883	-	1	0.00195064	1	5.58144e-05	0.0201284	0.0419254	1	1
PA14_RS06660	PA14_16620	1422016	1422537	+	0	#N/A	#N/A	A0A0H2ZDQ7	0.000659828	-0.0381569	0.0486751	0.636578	0.376058	0.529046	0.262314	-0.127643	-	1	1	1	1	1	1	1	1
PA14_RS06665	PA14_16630	1422613	1423398	-	0	#N/A	#N/A	A0A0H2ZEX2	1.66745	1.04282	-0.225499	-0.26145	-0.198447	-1.53486	-0.365759	1.81077	-	0.542335	1	1	1	1	1	1	0.12757
PA14_RS06670	PA14_16640	1423447	1423851	-	0	#N/A	#N/A	A0A0H2ZEW4	1.71636	1.13109	-0.218262	-0.463655	-0.363065	-2.06681	-0.441017	1.98272	-	0.714474	1	1	1	1	0.023819	1	0.0528253
PA14_RS06675	PA14_16660	1424253	1426481	-	0	#N/A	#N/A	A0A0H2ZF06	0.378768	1.40393	0.0402956	-0.681464	0.210686	-0.439997	0.0105515	0.33328	-	1	1.47039e-05	1	1	1	1	1	1
PA14_RS06680	PA14_16670	1426595	1427065	+	cadR	#N/A	#N/A	A0A0H2ZEP1	0.351698	0.447599	0.362579	-0.765255	-0.60016	-0.798317	-0.570815	0.299168	-	1	1	1	0.391426	1	0.237157	1	1
PA14_RS06685	PA14_16680	1427074	1427418	-	0	#N/A	#N/A	A0A0H2ZDQ3	0.46217	0.780965	0.307316	-0.111712	-0.0975929	-0.249672	-0.151213	0.571856	-	1	1	1	1	1	1	1	1
PA14_RS06690	PA14_16690	1427626	1430262	+	ppc	pau00620, pau00680, pau01100, pau01120, pau01200	Pyruvate metabolism , Methane metabolism , Metabolic pathways , Microbial metabolism in diverse environments , Carbon metabolism	A0A0H2ZEW7	0.282169	0.247344	0.292062	-0.249947	-0.42678	-0.299867	-0.553088	0.119225	-	1	1	1	1	1	1	1	1
PA14_RS06695	PA14_16700	1430423	1431070	+	adk	pau00230, pau00730, pau01100, pau01110, pau01232, pau01240	Purine metabolism , Thiamine metabolism , Metabolic pathways , Biosynthesis of secondary metabolites , Nucleotide metabolism , Biosynthesis of cofactors	Q02RF8	-0.49742	-1.06137	0.0750534	-1.28311	-1.3357	-1.25068	-1.39091	-0.381341	-	1	8.33685e-07	1	5.39465e-11	4.06203e-12	2.62055e-10	2.70171e-13	1
PA14_RS06700	PA14_16710	1431174	1431854	+	tsaB	#N/A	#N/A	A0A0H2ZEW0	-0.732121	-0.76415	-0.0427052	0.0150124	0.147204	0.177724	0.0908784	-0.806874	-	1	0.641291	1	1	1	1	1	0.250914
PA14_RS06705	PA14_16720	1431928	1432275	+	0	#N/A	#N/A	A0A0H2ZEX1	-0.369056	-0.106476	-0.0822028	0.677045	0.782107	0.712048	0.97349	-0.34927	-	1	1	1	0.173571	0.00718508	0.0753606	1.04833e-05	1
PA14_RS06710	PA14_16730	1432294	1433160	+	0	#N/A	#N/A	A0A0H2ZEL7	-0.0552319	-0.351982	-0.130028	0.547732	0.880142	0.688759	0.893221	0.0185721	-	1	1	1	1	2.12993e-05	0.0283495	1.45115e-05	1
PA14_RS06715	PA14_16740	1433233	1434057	+	0	#N/A	#N/A	A0A0H2ZDL2	-0.289111	0.0815423	0.210172	0.217443	0.880177	0.382723	0.835889	-0.434122	-	1	1	1	1	0.272546	1	0.718231	1
PA14_RS06720	PA14_16750	1434062	1434757	+	0	#N/A	#N/A	A0A0H2ZEU4	-0.26031	0.199561	0.339374	0.301364	1.17121	0.0643063	0.978759	-0.190013	-	1	1	1	1	0.00126016	1	0.117376	1
PA14_RS06725	PA14_16770	1434813	1435598	+	0	#N/A	#N/A	Q02RF2	-0.545322	-0.258378	-0.00587488	0.0776878	0.15845	0.0992782	0.165709	-0.677037	-	1	1	1	1	1	1	1	1
PA14_RS06730	PA14_16780	1435627	1436904	+	0	#N/A	#N/A	A0A0H2ZET3	-0.396406	-0.315417	0.284428	0.691378	0.817961	0.724213	0.742042	-0.737897	-	1	1	1	1	0.524124	1	1	1
PA14_RS06735	PA14_16790	1436911	1437549	-	mexL	#N/A	#N/A	A0A0H2ZEW6	0.254827	-1.54544	0.394333	0.370335	0.237568	0.247774	0.219861	-0.0637129	-	1	1.3635e-18	1	1	1	1	1	1
PA14_RS06740	PA14_16800	1437645	1438748	+	mexJ	#N/A	#N/A	A0A0H2ZEL2	0.175037	-1.48428	0.575399	0.448083	1.29875	0.244667	1.09471	-0.164695	-	1	4.308e-06	1	1	0.00013286	1	0.0158695	1
PA14_RS06745	PA14_16820	1438753	1441830	+	mexK	#N/A	#N/A	A0A0H2ZDK4	0.436609	-1.22879	0.347211	0.746801	0.775622	0.346769	0.445021	0.203109	-	1	3.89641e-10	1	0.0234445	0.00950029	1	1	1
PA14_RS06750	PA14_16830	1441873	1442553	-	0	#N/A	#N/A	A0A0H2ZEU0	-0.131413	-0.72737	-0.0322128	-0.36921	-0.50954	-0.53714	-0.751078	-0.243158	-	1	0.00616652	1	1	1	1	0.00315247	1
PA14_RS06755	PA14_16840	1442690	1443088	-	0	#N/A	#N/A	A0A0H2ZES8	0.0980622	-0.472754	0.181152	-0.549112	-0.678425	-0.697015	-0.859933	0.118448	-	1	1	1	0.320045	0.00285467	0.00382337	3.58831e-06	1
PA14_RS06760	PA14_16860	1443231	1445735	-	plsB	pau00561, pau00564, pau01100, pau01110	Glycerolipid metabolism , Glycerophospholipid metabolism , Metabolic pathways , Biosynthesis of secondary metabolites	Q02RE5	-0.189321	-0.611506	-0.140615	-0.561548	-0.899388	-0.625262	-0.982723	-0.150154	-	1	1	1	1	0.0010413	1	7.58042e-05	1
PA14_RS06765	PA14_16870	1446019	1446942	+	0	#N/A	#N/A	A0A0H2ZEW2	0.313989	-0.290843	0.0679548	-0.247848	-0.0128363	-0.303897	-0.0359697	0.309268	-	1	1	1	1	1	1	1	1
PA14_RS06770	PA14_16880	1446939	1447673	+	0	#N/A	#N/A	A0A0H2ZEK7	0.297467	-0.0815597	0.125839	-0.257332	-0.0720608	-0.347531	-0.363811	0.334458	-	1	1	1	1	1	1	1	1
PA14_RS06775	PA14_16890	1447684	1449531	+	0	#N/A	#N/A	A0A0H2ZDK0	0.184481	0.0030626	0.275987	0.342718	0.226319	0.0263257	0.00656451	0.301006	-	1	1	1	1	1	1	1	1
PA14_RS06780	PA14_16910	1449535	1450515	+	0	#N/A	#N/A	A0A0H2ZET6	0.00188054	0.284806	0.0363039	0.732638	0.568583	0.666367	0.633217	-0.0964626	-	1	1	1	1	1	1	1	1
PA14_RS06785	PA14_16920	1450522	1450944	-	0	#N/A	#N/A	A0A0H2ZES2	-0.638995	-0.0529823	0.015756	0.301928	0.00474381	0.514178	0.176534	-0.898817	-	1	1	1	1	1	1	1	1
PA14_RS06790	PA14_16930	1450941	1452146	-	0	#N/A	#N/A	A0A0H2ZEV8	-0.37687	-0.279666	0.0247365	0.176249	-0.121504	0.151482	-0.0391737	-0.323427	-	1	1	1	1	1	1	1	1
PA14_RS06795	PA14_16950	1452241	1453275	-	dapD	pau00300, pau01100, pau01120, pau01230	Lysine biosynthesis , Metabolic pathways , Microbial metabolism in diverse environments , Biosynthesis of amino acids	A0A0H2ZEK0	-0.38625	-0.740455	-0.0447823	-0.768034	-0.831071	-0.887797	-0.896338	-0.32397	-	1	0.0091261	1	0.0037653	0.000399616	5.89692e-05	3.91904e-05	1
PA14_RS06800	PA14_16960	1453305	1453928	-	0	#N/A	#N/A	A0A0H2ZDJ3	-0.501179	-0.43005	0.0229081	-0.473519	-0.291238	-0.420668	-0.287454	-0.554026	-	1	1	1	1	1	1	1	1
PA14_RS06805	PA14_16970	1453941	1454288	-	0	#N/A	#N/A	A0A0H2ZET0	-0.280113	-0.613577	0.028121	-0.574682	-0.279049	-0.58625	-0.347169	-0.256669	-	1	0.000488633	1	0.00339073	1	0.00289881	1	1
PA14_RS06810	PA14_16980	1454591	1454944	+	0	#N/A	#N/A	A0A0H2ZER8	0.356848	0.362942	-0.0452632	0.0701094	0.325418	0.0939215	0.218943	0.252976	-	1	1	1	1	1	1	1	1
PA14_RS06815	PA14_16990	1454959	1455252	-	0	#N/A	#N/A	A0A0H2ZEV5	0.208102	0.796034	0.168404	-0.182366	-0.207638	-0.144638	-0.106544	0.435326	-	1	9.49294e-05	1	1	1	1	1	1
PA14_RS06820	PA14_17000	1455574	1455933	-	0	#N/A	#N/A	A0A0H2ZEJ5	1.4328	-0.482841	0.518673	0.705821	0.967401	0.535359	1.05071	0.271149	-	2.45241e-06	1	1	1	0.194474	1	0.0545857	1
PA14_RS06825	PA14_17010	1456171	1457916	+	0	#N/A	#N/A	A0A0H2ZDJ0	0.0654531	0.125719	0.303616	0.376865	-0.00718808	0.2311	-0.0936274	0.27169	-	1	1	1	1	1	1	1	1
PA14_RS06830	PA14_17030	1457967	1459175	-	dapC	pau00300, pau01100, pau01120, pau01230	Lysine biosynthesis , Metabolic pathways , Microbial metabolism in diverse environments , Biosynthesis of amino acids	A0A0H2ZES5	-0.369188	-0.153411	0.159033	-0.332361	-1.09259	-0.370534	-1.08049	-0.378234	-	1	1	1	1	1.29794e-09	1	4.19447e-09	1
PA14_RS06835	PA14_17040	1459193	1461895	-	0	pau02020	Two-component system	Q02RD0	-0.0233538	-0.340297	-0.013904	0.108375	-0.104565	0.0995579	-0.00250289	-0.0160033	-	1	1	1	1	1	1	1	1
PA14_RS06840	PA14_17050	1462062	1462847	-	map	#N/A	#N/A	A0A0H2ZER3	-0.343037	-0.711358	-0.107218	-0.530279	-0.604266	-0.493747	-0.539925	-0.307534	-	1	0.0382865	1	1	0.743727	1	1	1
PA14_RS06845	PA14_17060	1463112	1463852	+	rpsB	pau03010	Ribosome	Q02RC8	-0.664113	-0.865056	-0.284686	-0.905927	-0.401732	-0.771877	-0.358743	-0.577781	-	1	1	1	1	1	1	1	1
PA14_RS06850	PA14_17070	1463983	1464852	+	tsf	#N/A	#N/A	Q02RC7	-0.706577	-0.861877	-0.23723	-0.999272	-0.577232	-0.849723	-0.611833	-0.596296	-	1	1	1	1	1	1	1	1
PA14_RS06855	PA14_17080	1465051	1465788	+	pyrH	pau00240, pau01100, pau01232, pau01240	Pyrimidine metabolism , Metabolic pathways , Nucleotide metabolism , Biosynthesis of cofactors	Q02RC6	-0.629428	-0.665074	-0.264562	-0.229263	-0.375379	-0.146011	-0.3861	-0.619951	-	1	1	1	1	1	1	1	1
PA14_RS06860	PA14_17100	1465791	1466348	+	frr	#N/A	#N/A	Q02RC5	-0.62206	-0.590114	-0.112585	-0.481184	-0.651255	-0.444263	-0.69399	-0.547919	-	1	1	1	1	1	1	1	1
PA14_RS06865	PA14_17110	1466364	1467119	+	uppS	pau00550, pau00900, pau01110	Peptidoglycan biosynthesis , Terpenoid backbone biosynthesis , Biosynthesis of secondary metabolites	A0A0H2ZEV2	-0.546418	-0.468209	-0.201878	-0.0309858	-0.300081	0.0555225	-0.353379	-0.576517	-	1	1	1	1	1	1	1	1
PA14_RS06870	PA14_17120	1467113	1467928	+	cdsA	pau00564, pau01100, pau01110	Glycerophospholipid metabolism , Metabolic pathways , Biosynthesis of secondary metabolites	A0A0H2ZEJ0	-0.505893	-0.0821724	-0.164758	0.214751	-0.373719	0.313393	-0.460597	-0.674624	-	1	1	1	1	1	1	1	1
PA14_RS06875	PA14_17130	1467925	1469115	+	ispC	pau00900, pau01100, pau01110	Terpenoid backbone biosynthesis , Metabolic pathways , Biosynthesis of secondary metabolites	Q02RC2	-0.838171	0.0933537	-0.117978	0.244159	-0.503424	0.353478	-0.461839	-0.882679	-	1	1	1	1	1	1	1	1
PA14_RS06880	PA14_17140	1469141	1470493	+	rseP	#N/A	#N/A	A0A0H2ZDI4	-0.240308	0.217438	-0.137951	0.297419	-0.174499	0.409886	-0.122645	-0.236323	-	1	1	1	1	1	1	1	1
PA14_RS06885	PA14_17150	1470564	1472948	+	bamA	#N/A	#N/A	A0A0H2ZES0	-0.267067	-0.405278	-0.212941	-0.484809	-1.09399	-0.41516	-1.05565	-0.152107	-	1	1	1	1	0.00055416	1	0.00155074	1
PA14_RS06890	PA14_17170	1472999	1473505	+	0	#N/A	#N/A	A0A0H2ZEQ6	-0.367736	-0.328763	-0.217401	-0.657554	-1.42566	-0.565364	-1.40542	-0.271167	-	1	1	1	0.176278	8.88927e-16	1	3.33464e-15	1
PA14_RS06895	PA14_17180	1473505	1474566	+	lpxD	pau00540, pau01100	Lipopolysaccharide biosynthesis , Metabolic pathways	Q02RB8	-0.403228	-0.260846	-0.233488	-0.364369	-1.24364	-0.314303	-1.20639	-0.395367	-	1	1	1	1	6.51446e-08	1	2.72405e-07	1
PA14_RS06900	PA14_17190	1474612	1475052	+	fabZ	pau00061, pau00780, pau01100, pau01212, pau01240	Fatty acid biosynthesis , Biotin metabolism , Metabolic pathways , Fatty acid metabolism , Biosynthesis of cofactors	Q02RB7	-0.438957	-0.449761	-0.37207	-0.622521	-1.45789	-0.528185	-1.40731	-0.418898	-	1	1	1	1	0.00112138	1	0.00298256	1
PA14_RS06905	PA14_17210	1475049	1475825	+	lpxA	pau00540, pau01100, pau01503	Lipopolysaccharide biosynthesis , Metabolic pathways , Cationic antimicrobial peptide (CAMP) resistance	Q02RB6	-0.346748	-0.300013	-0.300554	-0.469327	-1.37769	-0.413046	-1.40493	-0.278044	-	1	1	1	1	3.67391e-05	1	1.89147e-05	1
PA14_RS06910	PA14_17220	1475829	1476965	+	lpxB	pau00540, pau01100	Lipopolysaccharide biosynthesis , Metabolic pathways	Q02RB5	-0.278719	-0.215458	-0.313371	-0.119322	-0.919064	-0.0278563	-0.956678	-0.385851	-	1	1	1	1	1	1	1	1
PA14_RS06915	PA14_17230	1476965	1477570	+	rnhB	pau03030	DNA replication	Q02RB4	-0.284834	-0.186878	-0.19892	-0.39565	-1.26814	-0.317802	-1.34289	-0.373421	-	1	1	1	1	0.000594618	1	0.000110925	1
PA14_RS06920	PA14_17250	1477787	1479202	+	0	#N/A	#N/A	A0A0H2ZEU8	-0.499831	-0.528851	-0.331512	-0.593938	-0.998239	-0.434116	-1.03882	-0.187954	-	1	1	1	1	1	1	1	1
PA14_RS06925	PA14_17260	1479332	1482853	+	dnaE	pau03030, pau03430, pau03440	DNA replication , Mismatch repair , Homologous recombination	A0A0H2ZEI5	-0.314623	-0.541542	-0.173433	-0.291849	-0.812916	-0.170845	-0.727928	-0.158006	-	1	1	1	1	0.175074	1	1	1
PA14_RS06930	PA14_17270	1483003	1483953	+	accA	pau00061, pau00620, pau00640, pau01100, pau01110, pau01120, pau01200, pau01212	Fatty acid biosynthesis , Pyruvate metabolism , Propanoate metabolism , Metabolic pathways , Biosynthesis of secondary metabolites , Microbial metabolism in diverse environments , Carbon metabolism , Fatty acid metabolism	Q02RB1	-0.220889	0.211844	-0.158663	-0.557317	-1.05466	-0.500514	-1.08508	-0.0864717	-	1	1	1	1	1.39632e-08	1	3.80343e-09	1
PA14_RS06935	PA14_17280	1484023	1485351	+	tilS	#N/A	#N/A	A0A0H2ZDH8	-0.629105	0.689577	-0.0534383	0.321875	0.170496	0.529288	0.229995	-0.687669	-	1	1	1	1	1	1	1	1
PA14_RS06940	PA14_17290	1485522	1487150	+	0	pau00240, pau01100, pau01232, pau01240	Pyrimidine metabolism , Metabolic pathways , Nucleotide metabolism , Biosynthesis of cofactors	Q02RA9	-0.238099	-0.654894	-0.276656	0.234905	0.130581	0.24077	0.126282	-0.247851	-	1	1	1	1	1	1	1	1
PA14_RS06945	PA14_17310	1487153	1487998	+	kdsA	pau00540, pau01100, pau01250	Lipopolysaccharide biosynthesis , Metabolic pathways , Biosynthesis of nucleotide sugars	Q02RA8	-0.376936	-0.457867	-0.251375	0.220766	-0.201161	0.263313	-0.123535	-0.346755	-	1	1	1	1	1	1	1	1
PA14_RS06950	PA14_17320	1488044	1489333	+	eno	pau00010, pau00680, pau01100, pau01110, pau01120, pau01200, pau01230, pau03018	Glycolysis / Gluconeogenesis , Methane metabolism , Metabolic pathways , Biosynthesis of secondary metabolites , Microbial metabolism in diverse environments , Carbon metabolism , Biosynthesis of amino acids , RNA degradation	Q02RA7	-0.427473	-0.461204	-0.237733	-0.315841	-0.924611	-0.278879	-0.930836	-0.291445	-	1	1	1	1	0.0704308	1	0.0622047	1
PA14_RS06955	PA14_17330	1489398	1489682	+	ftsB	#N/A	#N/A	A0A0H2ZER5	-0.255783	-0.352054	-0.390101	0.170114	-0.335769	0.211513	-0.320645	-0.223766	-	1	1	1	1	1	1	1	1
PA14_RS06960	PA14_17340	1489702	1490406	+	ispD	pau00900, pau01100, pau01110	Terpenoid backbone biosynthesis , Metabolic pathways , Biosynthesis of secondary metabolites	Q02RA5	-0.496085	-0.233418	-0.297679	0.545171	-0.036783	0.566645	0.0189498	-0.496774	-	1	1	1	1	1	1	1	1
PA14_RS06965	PA14_17350	1490467	1490715	-	yedF	#N/A	#N/A	A0A0H2ZEQ2	-0.197929	-0.570072	-0.204457	0.263625	-0.0762619	0.206503	-0.104099	-0.208905	-	1	1	1	1	1	1	1	1
PA14_RS06970	PA14_17370	1490681	1491907	-	yedE	#N/A	#N/A	A0A0H2ZEU6	-0.285607	-0.565464	-0.0934822	0.442535	0.267366	0.393927	0.273424	-0.326442	-	1	1	1	1	1	1	1	1
PA14_RS06975	PA14_17380	1491983	1492891	-	gfnR	#N/A	#N/A	A0A0H2ZEH9	0.0442623	-0.84953	0.226038	-0.0134118	0.0921038	-0.00634344	0.0327781	-0.0749906	-	1	6.3252e-05	1	1	1	1	1	1
PA14_RS06980	PA14_17400	1493023	1494135	+	0	pau00010, pau00071, pau00350, pau00620, pau00625, pau00626, pau00680, pau01100, pau01110, pau01120, pau01200, pau01220	Glycolysis / Gluconeogenesis , Fatty acid degradation , Tyrosine metabolism , Pyruvate metabolism , Chloroalkane and chloroalkene degradation , Naphthalene degradation , Methane metabolism , Metabolic pathways , Biosynthesis of secondary metabolites , Microbial metabolism in diverse environments , Carbon metabolism , Degradation of aromatic compounds	A0A0H2ZDH3	-0.509438	-0.0948111	-0.0603708	-1.5235	-1.65817	-1.57677	-1.79356	-0.560463	-	1	1	1	1.54903e-22	3.47731e-27	4.92222e-24	8.919e-32	0.502144
PA14_RS06985	PA14_17410	1494189	1495040	+	fghA	pau00680, pau01100, pau01120, pau01200	Methane metabolism , Metabolic pathways , Microbial metabolism in diverse environments , Carbon metabolism	A0A0H2ZER0	-0.566282	0.111146	0.0324545	-1.21653	-1.48812	-1.33092	-1.50815	-0.649185	-	0.0681021	1	1	6.77151e-17	1.98475e-26	3.41895e-20	1.11744e-26	0.0029563
PA14_RS06990	PA14_17420	1495111	1495584	+	ispF	pau00900, pau01100, pau01110	Terpenoid backbone biosynthesis , Metabolic pathways , Biosynthesis of secondary metabolites	Q02R99	-0.228222	-0.168209	-0.0659973	-0.198074	-0.544139	-0.186843	-0.561146	-0.290343	-	1	1	1	1	0.0140187	1	0.00851827	1
PA14_RS06995	PA14_17440	1495581	1496648	+	truD	#N/A	#N/A	Q02R98	-0.158909	-0.139245	-0.069957	0.0545022	-0.246956	0.209171	-0.261	-0.305114	-	1	1	1	1	1	1	1	1
PA14_RS07000	PA14_17450	1496636	1497385	+	surE	pau00230, pau00240, pau00760, pau01100, pau01110, pau01232	Purine metabolism , Pyrimidine metabolism , Nicotinate and nicotinamide metabolism , Metabolic pathways , Biosynthesis of secondary metabolites , Nucleotide metabolism	Q02R97	0.037145	-0.317357	0.00974895	-0.086841	-0.681268	-0.0641098	-0.681938	0.0507939	-	1	1	1	1	0.0236718	1	0.0253048	1
PA14_RS07005	PA14_17460	1497418	1498053	+	0	#N/A	#N/A	Q02R96	0.057442	-0.299347	-0.029807	-0.235813	-0.877108	-0.19486	-0.836739	0.104565	-	1	1	1	1	3.39356e-09	1	4.96248e-08	1
PA14_RS07010	PA14_17470	1498099	1498992	+	0	#N/A	#N/A	A0A0H2ZEP6	0.12016	1.15334	-0.277024	-0.519345	-1.02387	-0.473869	-0.865768	0.520607	-	1	3.71351e-12	1	1	6.04618e-09	1	1.10459e-05	1
PA14_RS07015	PA14_17480	1499097	1500101	+	rpoS	#N/A	#N/A	A0A0H2ZEU1	0.350163	1.67882	-0.366931	-1.21135	-1.24954	-1.08238	-1.07443	0.922079	-	1	0.000902849	1	0.932037	0.568824	1	1	1
PA14_RS07020	PA14_17490	1500527	1500850	-	0	#N/A	#N/A	A0A0H2ZEH4	-0.110633	-0.780501	-0.115811	-0.280121	-0.608589	-0.276025	-0.625469	-0.563544	-	1	0.930788	1	1	1	1	1	1
PA14_RS07025	PA14_17500	1500917	1503484	-	mutS	pau03430	Mismatch repair	Q02R92	-0.0296077	-0.616204	0.0143336	-0.330185	-0.745038	-0.308447	-0.76209	-0.390751	-	1	8.21387e-05	1	1	3.92165e-08	1	1.58733e-08	1
PA14_RS07030	PA14_17510	1503610	1504617	-	0	#N/A	#N/A	A0A0H2ZDG7	0.301288	0.0983266	-0.049654	-0.305243	-0.322075	-0.160102	-0.110993	-0.0249487	-	1	1	1	1	1	1	1	1
PA14_RS07035	PA14_17520	1504765	1505271	+	0	pau00760, pau01100	Nicotinate and nicotinamide metabolism , Metabolic pathways	A0A0H2ZEQ4	-0.112578	0.324541	0.181114	-0.134251	-0.0648136	-0.10339	-0.14705	-0.161906	-	1	1	1	1	1	1	1	1
PA14_RS07040	PA14_17530	1505405	1506445	+	recA	pau03440	Homologous recombination	Q02R89	-0.572463	-0.654359	-0.101791	-1.02656	-0.535686	-0.997158	-0.585802	-0.503227	-	0.0860173	0.00436667	1	5.19871e-11	0.295107	3.28136e-10	0.0560263	0.817273
PA14_RS07045	PA14_17540	1506451	1506912	+	recX	#N/A	#N/A	Q02R88	-0.676134	-0.422426	-0.088996	-0.189008	0.184675	-0.0977616	0.221469	-0.779362	-	6.27708e-05	1	1	1	1	1	1	2.79575e-07
PA14_RS07050	PA14_17550	1506934	1508004	-	0	#N/A	#N/A	A0A0H2ZEP2	0.275391	0.0415229	0.146965	0.165892	0.517449	0.206209	0.46823	0.15657	-	1	1	1	1	1	1	1	1
PA14_RS07055	PA14_17570	1508087	1509490	-	0	#N/A	#N/A	A0A0H2ZET8	0.242954	0.196238	0.309031	-0.16652	-0.128469	-0.276344	-0.140888	0.307363	-	1	1	1	1	1	1	1	1
PA14_RS07060	PA14_17580	1509670	1512075	+	0	#N/A	#N/A	A0A0H2ZEH0	0.483542	-0.324306	0.726176	0.987296	0.454344	0.93314	0.539298	0.168821	-	1	1	1	1	1	1	1	1
PA14_RS07065	PA14_17590	1512199	1512420	-	0	#N/A	#N/A	A0A0H2ZDG3	0.167833	-0.329331	0.0554571	0.436328	0.216111	0.400011	0.290603	0.265571	-	1	1	1	1	1	1	1	1
PA14_RS07070	PA14_17600	1512439	1512849	-	0	#N/A	#N/A	A0A0H2ZEP9	-0.189494	-0.451282	-0.0101996	-0.376411	-0.657458	-0.517448	-0.553958	-0.0938846	-	1	1	1	1	0.00616068	0.866894	0.259516	1
PA14_RS07075	PA14_17610	1513025	1514089	-	0	pau02010	ABC transporters	A0A0H2ZEN8	-1.48782	-2.33771	-0.181144	-2.00898	-2.53166	-1.80248	-2.55425	-1.30223	-	1	0.00184091	1	0.064156	0.000176928	0.475645	0.000144619	1
PA14_RS07080	PA14_17620	1514178	1514948	-	0	pau02010	ABC transporters	A0A0H2ZET2	-1.48119	-2.14698	-0.360683	-1.58554	-2.04368	-1.34934	-1.90021	-1.66266	-	1	0.0351095	1	1	0.0918947	1	0.367852	1
PA14_RS07085	PA14_17630	1514941	1515834	-	0	pau02010	ABC transporters	A0A0H2ZEG4	-1.47312	-1.99103	-0.403388	-1.61063	-1.69691	-1.39148	-1.83861	-1.37425	-	1	0.025537	1	1	0.507872	1	0.133395	1
PA14_RS07090	PA14_17640	1515839	1516930	-	0	pau02010	ABC transporters	Q02R79	-1.44652	-2.41394	-0.572545	-1.83072	-1.70726	-1.57928	-1.95067	-1.44059	-	1	0.00116638	1	0.45605	1	1	0.153602	1
PA14_RS07095	PA14_17650	1517189	1517905	+	0	#N/A	#N/A	A0A0H2ZDF9	-0.554404	-0.320599	0.186884	0.438042	0.34523	0.473801	0.495185	-0.802706	-	1	1	1	1	1	1	1	1
PA14_RS07100	PA14_17660	1517909	1518835	-	0	#N/A	#N/A	A0A0H2ZEP4	-0.170672	-0.388585	0.0336921	0.0464565	0.0920921	0.00499321	0.103528	-0.0943012	-	1	1	1	1	1	1	1	1
PA14_RS07105	PA14_17670	1518968	1519621	+	0	#N/A	#N/A	A0A0H2ZEN3	-0.404666	-0.567459	-0.219623	-0.74086	-0.885766	-0.65069	-0.92678	-0.362809	-	1	1	1	0.00656889	3.14188e-05	0.12223	7.69473e-06	1
PA14_RS07110	PA14_17675	1519693	1520064	+	0	pau00561, pau00564, pau01100, pau01110	Glycerolipid metabolism , Glycerophospholipid metabolism , Metabolic pathways , Biosynthesis of secondary metabolites	A0A0H2ZL91	-0.430901	-0.605045	-0.323653	-0.505458	-0.334325	-0.302535	-0.338759	-0.291356	-	1	1	1	1	1	1	1	1
PA14_RS07115	PA14_17690	1520134	1521744	-	0	#N/A	#N/A	A0A0H2ZES7	-0.273673	-0.0544572	-0.00291765	-0.119588	-0.457421	0.0900442	-0.256422	0.351568	-	1	1	1	1	1	1	1	1
PA14_RS07120	PA14_17700	1521988	1522251	+	0	pau03010	Ribosome	Q02R73	0.198284	-0.404121	0.75555	-0.0444724	-0.0451895	-0.397858	-0.189002	0.14895	-	1	1	0.701153	1	1	1	1	1
PA14_RS07125	PA14_17710	1522251	1522403	+	ykgO	pau03010	Ribosome	Q02R72	0.29049	-0.232664	0.483605	-0.513417	-0.344078	-0.731892	-0.536323	-0.0420024	-	1	1	1	1	1	1	1	1
PA14_RS07130	PA14_17720	1522431	1523216	-	0	#N/A	#N/A	A0A0H2ZEF9	0.212479	0.061738	0.109907	-0.463602	-0.386719	-0.526555	-0.669962	-0.0900375	-	1	1	1	0.514368	1	0.105745	0.000188394	1
PA14_RS07135	PA14_17730	1523344	1524159	+	0	#N/A	#N/A	A0A0H2ZDF4	0.909117	0.404051	-0.0936972	-0.295685	0.667621	-0.479237	0.559944	1.16869	-	9.73654e-05	1	1	1	0.264901	1	1	1.48813e-09
PA14_RS07140	PA14_17740	1524359	1525681	+	0	#N/A	#N/A	A0A0H2ZEN9	0.374338	0.400732	0.0322924	0.168469	0.748604	-0.0472407	0.767209	0.72212	-	1	1	1	1	0.731218	1	0.711798	1
PA14_RS07145	PA14_17760	1525771	1526844	+	0	#N/A	#N/A	A0A0H2ZEM9	-0.0423566	0.374135	0.141736	0.341429	0.585676	0.413128	0.665716	0.0116493	-	1	1	1	1	1	1	1	1
PA14_RS07150	PA14_17780	1526841	1528250	-	0	#N/A	#N/A	A0A0H2ZES3	-0.251261	0.307973	-0.0894159	0.182117	0.447561	0.274414	0.542391	-0.341968	-	1	1	1	1	1	1	1	1
PA14_RS07155	PA14_17790	1528469	1529356	-	0	#N/A	#N/A	A0A0H2ZEF4	-0.171064	-0.0383378	0.010061	-0.169431	-0.404276	-0.1027	-0.430156	-0.126853	-	1	1	1	1	1	1	1	1
PA14_RS07160	PA14_17810	1529470	1531197	+	0	pau00071, pau00280, pau01100, pau01110, pau01212	Fatty acid degradation , Valine, leucine and isoleucine degradation , Metabolic pathways , Biosynthesis of secondary metabolites , Fatty acid metabolism	A0A0H2ZDF0	0.0895932	0.248132	0.167738	0.228239	0.512014	0.454048	0.571198	0.0256033	-	1	1	1	1	1	1	1	1
PA14_RS07165	PA14_17820	1531236	1532423	+	0	#N/A	#N/A	A0A0H2ZEN5	-0.118986	-0.431987	-0.484573	-0.10182	0.389884	0.0599592	0.00175379	-0.286599	-	1	1	1	1	1	1	1	1
PA14_RS07170	PA14_17850	1532483	1533280	+	0	#N/A	#N/A	A0A0H2ZEM5	0.0370167	-0.557923	0.301118	0.358751	0.9932	-0.362382	1.04599	-0.0803427	-	1	1	1	1	1	1	1	1
PA14_RS07175	PA14_17860	1533277	1534809	+	0	pau00360, pau00362, pau00650, pau01100, pau01120, pau01200	Phenylalanine metabolism , Benzoate degradation , Butanoate metabolism , Metabolic pathways , Microbial metabolism in diverse environments , Carbon metabolism	A0A0H2ZER7	-0.181898	0.202436	0.0880294	0.0287376	0.418174	0.319459	0.536926	-0.448188	-	1	1	1	1	1	1	1	1
PA14_RS07180	PA14_17880	1534832	1536037	+	0	#N/A	#N/A	A0A0H2ZEE9	-0.189786	0.186685	0.35369	0.755731	2.00515	0.729113	1.85018	0.330134	-	1	1	1	1	6.84213e-09	1	8.17197e-07	1
PA14_RS07185	PA14_17890	1536090	1537340	+	0	#N/A	#N/A	A0A0H2ZDE5	0.200092	-0.150698	0.189491	1.10645	1.44005	0.940328	1.1976	0.0839184	-	1	1	1	0.0196879	6.98717e-06	0.519958	0.00292788	1
PA14_RS07190	PA14_17900	1537346	1538266	-	metR	#N/A	#N/A	A0A0H2ZEN1	-0.00825698	-0.169815	0.26699	0.542329	0.394598	0.557907	0.380281	0.064157	-	1	1	1	1	1	1	1	1
PA14_RS07195	PA14_17910	1538565	1539551	+	0	#N/A	#N/A	A0A0H2ZEM0	-0.0830782	-0.506735	-0.0875123	0.378951	0.791509	0.435344	0.745306	-0.142147	-	1	1	1	1	9.35158e-05	1	0.0011745	1
PA14_RS07200	PA14_17920	1539568	1539897	-	0	#N/A	#N/A	A0A0H2ZER1	-0.203453	-0.466977	-0.000468721	0.301323	0.278974	0.23256	0.312988	-0.144612	-	1	1	1	1	1	1	1	1
PA14_RS07205	PA14_17930	1540030	1541568	-	glpD	pau00564, pau01110	Glycerophospholipid metabolism , Biosynthesis of secondary metabolites	A0A0H2ZEE2	0.707534	1.67889	0.138994	1.59895	1.40973	1.5322	1.46951	0.515795	-	1	8.11494e-07	1	5.88727e-06	0.000418341	2.99684e-05	0.000119406	1
PA14_RS07210	PA14_17940	1541847	1542602	-	0	#N/A	#N/A	A0A0H2ZDE0	-0.103346	0.292516	-0.0133532	-0.792629	-1.01555	-0.837939	-1.10793	0.162609	-	1	1	1	0.126811	0.000283786	0.0522098	2.40128e-05	1
PA14_RS07215	PA14_17960	1542808	1544325	-	glpK	pau00561, pau01100	Glycerolipid metabolism , Metabolic pathways	A0A0H2ZEM7	0.46375	2.19443	-0.225395	0.307703	0.0527716	0.238549	0.0747029	0.736099	-	1	1.67571e-09	1	1	1	1	1	1
PA14_RS07220	PA14_17980	1544365	1545204	-	glpF	#N/A	#N/A	A0A0H2ZEL3	0.489149	2.18183	-0.0913129	1.01545	0.867882	1.08511	0.913162	0.899524	-	1	1.15925e-12	1	0.821154	1	0.288117	1	1
PA14_RS07225	PA14_17990	1545469	1545939	+	ybaK	#N/A	#N/A	A0A0H2ZEQ7	-0.138297	0.161256	-0.028607	0.958308	0.8182	0.721105	0.809667	-0.0477092	-	1	1	1	0.269474	1	1	1	1
PA14_RS07230	PA14_18010	1546003	1547487	+	glpK	pau00561, pau01100	Glycerolipid metabolism , Metabolic pathways	A0A0H2ZED7	-0.22952	0.284583	0.0479368	0.865697	0.719258	0.840865	0.693445	-0.159774	-	1	1	1	0.159096	1	0.280268	1	1
PA14_RS07235	PA14_18020	1547683	1548468	+	0	#N/A	#N/A	A0A0H2ZDD4	0.782319	1.57931	0.120912	0.435244	0.619209	0.244844	0.557296	0.569074	-	0.0437981	6.90171e-16	1	1	1	1	1	1
PA14_RS07245	PA14_18050	1549571	1549993	-	0	#N/A	#N/A	A0A0H2ZEK8	1.12075	0.0346097	0.488719	0.931057	1.21876	0.718248	0.987859	0.891647	-	1	1	1	1	0.997583	1	1	1
PA14_RS07250	PA14_18060	1550092	1550622	-	0	#N/A	#N/A	A0A0H2ZEQ1	1.54989	-0.931505	0.69177	0.453996	1.07761	0.1082	0.615309	1.17826	-
PA14_RS07255	PA14_18070	1550805	1551002	+	0	#N/A	#N/A	A0A0H2ZED1	0.601823	-0.434914	0.299047	0.196972	0.605439	0.145	0.726482	1.51559	-
PA14_RS07260	PA14_18080	1550981	1551619	-	nalD	pau01501	beta-Lactam resistance	A0A0H2ZDC8	-0.0527023	-0.841511	-0.185618	-0.376194	-0.00873619	-0.349584	0.0956438	0.6366	-	1	1	1	1	1	1	1	1
PA14_RS07265	PA14_18090	1551985	1553163	+	0	#N/A	#N/A	A0A0H2ZEM1	-0.220265	0.0622428	0.190565	0.80983	0.80117	0.653678	1.05376	-0.308703	-	1	1	1	0.576528	0.667802	1	0.00232195	1
PA14_RS07270	PA14_18100	1553171	1553347	-	0	#N/A	#N/A	A0A0H2ZEK3	0.0781499	0.0470176	0.875193	0.344661	-0.15561	0.295614	0.117338	-0.294842	-	1	1	1	1	1	1	1	1
PA14_RS07275	PA14_18110	1553474	1554397	-	mmsR	#N/A	#N/A	A0A0H2ZEP7	0.0484893	-0.590891	0.313383	0.41497	0.641898	0.529205	0.764505	-0.125392	-	1	0.325457	1	1	0.0254581	1	0.000383493	1
PA14_RS07280	PA14_18120	1554529	1556022	+	mmsA	pau00280, pau00410, pau00562, pau00640, pau01100, pau01200	Valine, leucine and isoleucine degradation , beta-Alanine metabolism , Inositol phosphate metabolism , Propanoate metabolism , Metabolic pathways , Carbon metabolism	A0A0H2ZEC6	0.514083	1.27272	-0.000613465	0.0266839	1.05237	0.264321	0.821447	0.655798	-	1	0.00241844	1	1	0.167886	1	1	1
PA14_RS07285	PA14_18140	1556038	1556934	+	mmsB	pau00280, pau01100	Valine, leucine and isoleucine degradation , Metabolic pathways	A0A0H2ZDC2	0.926514	1.4895	-0.140954	0.448868	1.72865	0.704837	1.63705	1.01093	-	1	0.363929	1	1	0.0165293	1	0.0730298	1
PA14_RS07290	PA14_18150	1557036	1558922	+	0	pau00640, pau01100	Propanoate metabolism , Metabolic pathways	A0A0H2ZEL6	0.171927	1.51255	-0.290948	-0.535234	-0.0708645	-0.570412	-0.296445	0.63741	-	1	0.0939685	1	1	1	1	1	1
PA14_RS07295	PA14_18160	1558980	1559993	-	0	#N/A	#N/A	A0A0H2ZEJ8	0.56477	-0.119756	0.102607	-0.74141	-0.589493	-0.730385	-0.609523	0.957953	-	1	1	1	1	1	1	1	1
PA14_RS07300	PA14_18180	1560015	1560308	-	0	#N/A	#N/A	A0A0H2ZEP0	0.631801	-0.138848	0.203321	-0.728241	-0.616837	-0.676492	-0.601831	1.04829	-	1	1	1	1	1	1	1	1
PA14_RS07305	PA14_18200	1560404	1561324	+	0	#N/A	#N/A	A0A0H2ZEC0	-0.284925	-0.123313	0.145054	-0.0074004	0.0914571	-0.0943637	-0.0544748	-0.29684	-	1	1	1	1	1	1	1	1
PA14_RS07310	0	1561309	1561611	+	0	#N/A	#N/A	#N/A	-0.164982	-0.0159219	0.25822	0.370149	0.447285	0.364131	0.31692	-0.632731	-	1	1	1	1	1	1	1	1
PA14_RS07315	PA14_18210	1561612	1562391	-	0	#N/A	#N/A	A0A0H2ZDB7	-0.312108	-0.0238333	0.458583	0.285758	-0.199143	0.199835	-0.196748	-0.615109	-	1	1	1	1	1	1	1	1
PA14_RS07320	PA14_18230	1562402	1563391	-	cra	#N/A	#N/A	A0A0H2ZEL0	-0.366256	-0.333151	0.326407	-0.155957	-0.72356	-0.250647	-0.581052	-0.523471	-	1	1	1	1	0.368001	1	1	1
PA14_RS07325	PA14_18250	1563719	1566589	+	ptsP	pau02060	Phosphotransferase system (PTS)	A0A0H2ZEJ3	-0.171663	-0.191776	0.0919618	0.200065	0.406217	0.213503	0.398859	-0.435723	-	1	1	1	1	1	1	1	1
PA14_RS07330	PA14_18260	1566589	1567533	+	pfkB	pau00051, pau01100, pau02060	Fructose and mannose metabolism , Metabolic pathways , Phosphotransferase system (PTS)	A0A0H2ZEN6	-0.243961	0.475639	0.157275	0.17666	0.0392395	0.441767	0.153665	-0.198284	-	1	1	1	1	1	1	1	1
PA14_RS07335	PA14_18275	1567535	1569292	+	0	pau00051, pau01100, pau01120, pau02060	Fructose and mannose metabolism , Metabolic pathways , Microbial metabolism in diverse environments , Phosphotransferase system (PTS)	A0A0H2ZLI3	-0.9124	1.13798	-0.2708	-0.746054	-1.18753	-0.484454	-1.02279	-1.32581	-	1	0.0973517	1	1	0.0583828	1	0.924895	0.00475704
PA14_RS07340	PA14_18300	1569445	1570839	-	0	pau00040, pau00053, pau00520, pau00541, pau01100, pau01240, pau01250	Pentose and glucuronate interconversions , Ascorbate and aldarate metabolism , Amino sugar and nucleotide sugar metabolism , O-Antigen nucleotide sugar biosynthesis , Metabolic pathways , Biosynthesis of cofactors , Biosynthesis of nucleotide sugars	A0A0H2ZEB6	-0.754309	1.24156	-0.330794	-2.36433	-2.91717	-1.97973	-2.77459	-0.964028	-	1	0.218361	1	3.07885e-11	3.05996e-18	3.47811e-07	3.19377e-16	1
PA14_RS07345	PA14_18310	1570836	1571249	-	arnF	pau01503	Cationic antimicrobial peptide (CAMP) resistance	Q02R29	-0.921057	1.34771	-0.377754	-2.18729	-2.73845	-1.81971	-2.70675	-1.10222	-	1	0.46164	1	1.62131e-06	1.83122e-11	0.000929753	6.26329e-11	1
PA14_RS07350	PA14_18320	1571246	1571593	-	0	pau01503	Cationic antimicrobial peptide (CAMP) resistance	Q02R28	-1.52028	1.76123	-0.223345	-1.60877	-2.29656	-1.39329	-2.14071	-2.06761	-	1	0.171554	1	0.956176	0.000468286	1	0.00379426	0.00726183
PA14_RS07355	PA14_18330	1571590	1573239	-	arnT	pau00540, pau01503	Lipopolysaccharide biosynthesis , Cationic antimicrobial peptide (CAMP) resistance	Q02R27	-1.32963	1.44464	-0.337801	-1.85977	-2.33164	-1.41284	-2.09117	-1.78427	-	1	0.551085	1	0.00323028	2.01911e-06	0.840441	0.000110458	0.008769
PA14_RS07360	PA14_18340	1573236	1574123	-	0	pau00520, pau01100, pau01503	Amino sugar and nucleotide sugar metabolism , Metabolic pathways , Cationic antimicrobial peptide (CAMP) resistance	Q02R26	-1.70589	1.43831	-0.44384	-1.96611	-2.22683	-1.45445	-2.14844	-1.80668	-	0.766479	1	1	0.0642004	0.00365347	1	0.00945937	0.299878
PA14_RS07365	PA14_18350	1574120	1576108	-	arnA	pau00520, pau01100, pau01250, pau01503	Amino sugar and nucleotide sugar metabolism , Metabolic pathways , Biosynthesis of nucleotide sugars , Cationic antimicrobial peptide (CAMP) resistance	Q02R25	-1.23097	0.892054	-0.460262	-2.23959	-2.39392	-1.84572	-2.26912	-1.09885	-	1	1	1	3.07443e-06	1.81253e-07	0.0018146	1.84669e-06	1
PA14_RS07370	PA14_18360	1576105	1577124	-	arnC	pau00520, pau01100, pau01503	Amino sugar and nucleotide sugar metabolism , Metabolic pathways , Cationic antimicrobial peptide (CAMP) resistance	Q02R24	-1.17767	0.948157	-0.420895	-2.09764	-2.38055	-1.76076	-2.1495	-0.894386	-	1	1	1	9.01579e-05	7.85601e-07	0.0121803	4.05444e-05	1
PA14_RS07375	PA14_18370	1577121	1578269	-	arnB	pau00520, pau01100, pau01250, pau01503, pau02020	Amino sugar and nucleotide sugar metabolism , Metabolic pathways , Biosynthesis of nucleotide sugars , Cationic antimicrobial peptide (CAMP) resistance , Two-component system	Q02R23	-0.996583	0.99382	-0.258152	-1.98684	-2.1318	-1.67252	-1.8584	-0.719465	-	1	1	1	0.000259253	2.45746e-05	0.0243072	0.00180939	1
PA14_RS07380	PA14_18380	1578657	1580102	-	0	pau00051, pau00520, pau00541, pau01100, pau01110, pau01250, pau02025	Fructose and mannose metabolism , Amino sugar and nucleotide sugar metabolism , O-Antigen nucleotide sugar biosynthesis , Metabolic pathways , Biosynthesis of secondary metabolites , Biosynthesis of nucleotide sugars , Biofilm formation	A0A0H2ZDB1	0.294777	-0.143739	-0.167815	0.510411	0.400329	0.120489	0.467492	0.266638	-	1	1	1	1	1	1	1	1
PA14_RS07385	PA14_18410	1580299	1580949	-	algF	pau00543	Exopolysaccharide biosynthesis	A0A0H2ZEK6	0.726713	0.283953	0.348446	1.01572	1.24144	1.00138	1.05104	0.51749	-	1	1	1	0.193224	0.000733225	0.509484	0.121187	1
PA14_RS07390	PA14_18430	1581022	1582197	-	algJ	pau00543	Exopolysaccharide biosynthesis	A0A0H2ZEI8	0.256423	0.370486	0.218654	0.715044	1.18368	0.666296	1.20099	0.13695	-	1	1	1	1	0.53463	1	0.652088	1
PA14_RS07395	PA14_18450	1582212	1583774	-	0	pau00543	Exopolysaccharide biosynthesis	A0A0H2ZEN2	0.193245	0.317418	-0.0370048	-0.0298758	0.0813569	0.0230337	-0.0219998	0.282957	-	1	1	1	1	1	1	1	1
PA14_RS07400	PA14_18470	1584016	1585119	-	algL	pau00051, pau01100	Fructose and mannose metabolism , Metabolic pathways	Q02R18	0.536028	0.369197	0.216704	0.695946	0.86739	0.657047	0.43721	0.277323	-	1	1	1	1	1	1	1	1
PA14_RS07405	PA14_18480	1585123	1586547	-	algX	pau00543	Exopolysaccharide biosynthesis	A0A0H2ZEB0	0.670036	0.244347	0.195886	0.486838	1.08691	0.0932808	0.802644	0.71462	-	1	1	1	1	0.0904611	1	1	1
PA14_RS07410	PA14_18500	1586560	1588191	-	algG	pau00051, pau01100	Fructose and mannose metabolism , Metabolic pathways	A0A0H2ZDA5	0.356887	0.298987	0.189123	0.390252	0.322067	0.300424	0.163507	0.379632	-	1	1	1	1	1	1	1	1
PA14_RS07415	PA14_18510	1588212	1589684	-	algE	#N/A	#N/A	A0A0H2ZEK1	0.583191	-0.0441645	0.165411	1.24563	1.94516	0.500606	1.5689	0.585347	-	1	1	1	4.77981e-07	4.54874e-22	1	1.01835e-12	1
PA14_RS07420	PA14_18520	1589681	1591108	-	algK	#N/A	#N/A	A0A0H2ZEI3	0.180359	0.87672	0.0140908	1.05966	1.54729	0.718427	1.47317	0.128542	-	1	1	1	1	0.572447	1	1	1
PA14_RS07425	PA14_18550	1591122	1592291	-	alg44	pau00051, pau00543, pau01100, pau02025	Fructose and mannose metabolism , Exopolysaccharide biosynthesis , Metabolic pathways , Biofilm formation	A0A0H2ZEM8	0.358508	0.00704041	0.0542855	0.563003	1.56038	0.831503	1.42791	0.0626736	-	1	1	1	1	6.63142e-09	1	1.1174e-06	1
PA14_RS07430	PA14_18565	1592374	1593858	-	alg8	pau00051, pau00543, pau01100	Fructose and mannose metabolism , Exopolysaccharide biosynthesis , Metabolic pathways	A0A0H2ZKU9	0.561553	0.378165	0.138895	0.337123	1.21855	0.409469	1.24253	0.430724	-	1	1	1	1	4.23096e-07	1	3.93558e-07	1
PA14_RS07435	PA14_18580	1593998	1595308	-	algD	pau00051, pau00520, pau01100, pau01250, pau02020	Fructose and mannose metabolism , Amino sugar and nucleotide sugar metabolism , Metabolic pathways , Biosynthesis of nucleotide sugars , Two-component system	A0A0H2ZEA4	0.313162	0.165531	-0.212332	0.289752	1.05193	0.173618	0.91366	0.572969	-	1	1	1	1	2.39589e-06	1	0.00102915	1
PA14_RS07440	PA14_18590	1596211	1596990	-	yaaA	#N/A	#N/A	Q02R10	-0.420812	-0.63123	-0.336748	-0.893986	-0.798327	-0.749571	-0.80684	-0.22609	-	1	1	1	0.0389623	0.314702	0.992293	0.286613	1
PA14_RS07445	PA14_18600	1597097	1598179	-	0	pau02010	ABC transporters	A0A0H2ZD99	-0.292978	-0.527301	0.110505	-0.657984	-0.813374	-0.765827	-0.90317	-0.543459	-	1	1	1	1	0.0341581	0.121722	0.0029658	1
PA14_RS07450	PA14_18610	1598184	1599101	-	argF	pau00220, pau01100, pau01110, pau01230	Arginine biosynthesis , Metabolic pathways , Biosynthesis of secondary metabolites , Biosynthesis of amino acids	A0A0H2ZEJ6	-0.308832	-0.703559	0.0902104	-0.815518	-0.80887	-0.928416	-0.899271	-0.580573	-	1	1	1	0.499085	0.564455	0.0462419	0.0868965	1
PA14_RS07455	PA14_18620	1599416	1599847	+	0	#N/A	#N/A	A0A0H2ZEH8	-0.204843	0.785999	0.148126	1.1179	0.953338	0.941174	0.985812	-0.388036	-	1	1	1	0.00354872	0.120706	0.16907	0.0659389	1
PA14_RS07460	PA14_18630	1600241	1603228	-	0	#N/A	#N/A	A0A0H2ZEM3	-2.42587	1.40476	-2.60134	-1.67787	-0.961073	-0.948829	-0.907825	-0.139215	-	1.60938e-18	6.17414e-05	1.30928e-21	9.64997e-08	0.589267	0.796294	1	1
PA14_RS07465	PA14_18640	1603527	1605635	+	0	#N/A	#N/A	A0A0H2ZE99	-0.773907	-0.835815	0.289998	-0.134526	0.0409638	-0.131031	0.254875	-0.477496	-	1	1	1	1	1	1	1	1
PA14_RS07470	PA14_18650	1605748	1606074	+	grxD	#N/A	#N/A	A0A0H2ZD96	-0.642635	-0.289761	-0.191465	-0.716361	-0.649866	-0.765033	-0.480975	-0.306964	-	0.0224305	1	1	0.0017367	0.0178287	0.000315845	1	1
PA14_RS07475	PA14_18660	1606157	1607308	+	0	#N/A	#N/A	A0A0H2ZEJ2	-0.379248	-0.116934	-0.141791	0.1977	0.515683	0.336288	0.911787	-0.384931	-	1	1	1	1	1	1	0.756623	1
PA14_RS07480	PA14_18670	1607376	1607852	-	bfrB	pau00860	Porphyrin metabolism	A0A0H2ZEH2	0.0189834	-0.444179	0.160535	-0.59886	-0.652924	-0.424427	-0.040237	0.055816	-	1	1	1	1	1	1	1	1
PA14_RS07485	PA14_18680	1608062	1608283	-	0	#N/A	#N/A	A0A0H2ZEL9	-0.184913	0.0914106	-0.542672	-0.828459	-0.347325	-1.12717	-0.689729	0.142782	-	1	1	1	1	1	1	1	1
PA14_RS07490	PA14_18690	1608543	1609145	+	0	#N/A	#N/A	A0A0H2ZE94	-0.0442011	-0.882166	0.207365	-0.237419	-0.242987	-0.416242	-0.223986	-0.0987836	-	1	1	1	1	1	1	1	1
PA14_RS07495	PA14_18700	1609324	1609998	-	rnt	#N/A	#N/A	Q02QZ9	-0.193138	-0.490084	-0.0559179	-0.752744	-1.15889	-0.72325	-1.18097	-0.202421	-	1	1	1	0.000289977	2.71779e-13	0.00107776	1.09322e-13	1
PA14_RS07500	PA14_18710	1609995	1611041	-	pyrC	pau00240, pau01100, pau01240	Pyrimidine metabolism , Metabolic pathways , Biosynthesis of cofactors	Q02QZ8	-0.381268	-0.547034	-0.0571013	-0.698283	-1.12109	-0.663701	-1.07884	-0.353213	-	1	1	1	0.138952	6.68676e-08	0.361068	4.37752e-07	1
PA14_RS07505	PA14_18720	1611174	1612139	+	motY	pau02040	Flagellar assembly	A0A0H2ZD91	0.846433	1.34341	0.287333	1.42629	1.29355	1.34855	1.03761	0.747434	-	1	2.29583e-05	1	2.41086e-06	8.23505e-05	2.23394e-05	0.0341971	1
PA14_RS07510	PA14_18740	1612257	1613474	+	0	pau00220, pau00250, pau01100, pau01110, pau01230	Arginine biosynthesis , Alanine, aspartate and glutamate metabolism , Metabolic pathways , Biosynthesis of secondary metabolites , Biosynthesis of amino acids	Q02QZ6	-0.51001	-1.02938	-0.155889	-1.82488	-1.73142	-1.85366	-1.81998	-0.700499	-	1	0.265213	1	2.83628e-09	3.9765e-08	1.26092e-09	3.30696e-09	1
PA14_RS07515	PA14_18750	1613566	1613952	-	gloA	pau00620, pau01100	Pyruvate metabolism , Metabolic pathways	A0A0H2ZEI6	-0.331832	-0.936447	-0.0523269	-0.441623	-0.520238	-0.453004	-0.439478	-0.442418	-	1	9.92154e-14	1	0.324833	0.0107789	0.244552	0.371181	0.280305
PA14_RS07520	PA14_18760	1614329	1615486	+	mexP	#N/A	#N/A	A0A0H2ZEG7	0.132212	-0.0631951	0.0101394	0.454342	1.41596	0.377177	1.27535	1.25758	-	1	1	1	1	0.275023	1	1	1
PA14_RS07525	PA14_18780	1615483	1618644	+	mexQ	#N/A	#N/A	A0A0H2ZEL5	0.00941702	-0.0135843	-0.14539	0.202299	0.503858	0.300344	0.428847	1.52781	-
PA14_RS07530	PA14_18790	1618641	1620116	+	opmE	#N/A	#N/A	A0A0H2ZE89	-0.280068	0.270854	-0.142009	0.144449	0.179454	0.177885	0.226813	1.83949	-
PA14_RS31215	0	1620301	1620567	+	0	#N/A	#N/A	#N/A	-0.243188	-0.0415245	-1.34448	-0.296835	-0.0671624	-0.279836	0.36276	1.0132	-	1	1	1	1	1	1	1	1
PA14_RS07535	PA14_18800	1620687	1620881	+	0	#N/A	#N/A	A0A0H2ZD88	-0.371644	1.30178	-1.8507	-1.09168	-1.75284	-0.565188	-0.239332	2.28543	-	1	1	1	1	1	1	1	0.0203834
PA14_RS31370	0	1621110	1621391	+	0	#N/A	#N/A	#N/A	-0.99077	1.22844	-2.00587	-1.00347	-0.852414	-0.216659	0.338736	2.27478	-	1	1	0.0223852	1	1	1	1	8.58266e-06
PA14_RS07540	PA14_18810	1621282	1622319	+	0	#N/A	#N/A	A0A0H2ZEI2	-0.574989	1.04666	-1.43663	-1.03408	-0.228942	-0.280343	0.431215	2.41175	-	1	1	0.190981	1	1	1	1	1.84588e-10
PA14_RS07545	PA14_18820	1622352	1623338	+	0	#N/A	#N/A	A0A0H2ZEG1	-0.739108	0.84498	-0.985383	-1.25567	-0.131833	-0.820547	-0.189819	1.75681	-	1	1	1	1	1	1	1	0.000135996
PA14_RS07550	PA14_18830	1623369	1624802	+	purB	pau00230, pau00250, pau01100, pau01110, pau01232, pau01240	Purine metabolism , Alanine, aspartate and glutamate metabolism , Metabolic pathways , Biosynthesis of secondary metabolites , Nucleotide metabolism , Biosynthesis of cofactors	A0A0H2ZEK9	-0.401773	0.427014	-0.773779	-0.237902	0.356189	-0.126698	0.489094	1.16732	-	1	1	1	1	1	1	1	0.225974
PA14_RS07555	PA14_18850	1624802	1626253	+	0	pau00230, pau00250, pau01100, pau01110, pau01232, pau01240	Purine metabolism , Alanine, aspartate and glutamate metabolism , Metabolic pathways , Biosynthesis of secondary metabolites , Nucleotide metabolism , Biosynthesis of cofactors	A0A0H2ZE82	0.0617829	0.316646	-0.301569	0.189931	1.08348	0.126977	1.00276	1.30336	-	1	1	1	1	0.301465	1	1	0.00581657
PA14_RS07560	PA14_18860	1626303	1627376	+	0	#N/A	#N/A	A0A0H2ZD84	-0.291924	-0.183687	-0.332028	0.115447	0.482595	0.175814	0.619701	0.0178681	-	1	1	1	1	1	1	1	1
PA14_RS07565	PA14_18870	1627576	1627755	-	0	#N/A	#N/A	A0A0H2ZEH7	-0.170834	-0.281802	-0.12008	-0.470241	-0.268619	-0.367525	0.0821779	0.10408	-	1	1	1	1	1	1	1	1
PA14_RS07570	PA14_18880	1627864	1628502	-	nth	pau03410	Base excision repair	A0A0H2ZEF6	-0.0810452	-0.516234	-0.00883144	-0.171947	-1.25958	-0.106483	-1.07363	-0.00807438	-	1	1	1	1	1.22423e-06	1	0.0004349	1
PA14_RS07575	PA14_18890	1628499	1629215	-	0	#N/A	#N/A	Q02QY3	-0.107281	-0.3375	0.0992109	0.433111	-0.686932	0.455487	-0.477115	-0.212398	-	1	1	1	1	0.808925	1	1	1
PA14_RS07580	PA14_18900	1629208	1629852	-	rsxG	#N/A	#N/A	Q02QY2	-0.402346	-0.349015	0.127554	0.68746	-0.505803	0.656025	-0.322855	-0.504349	-	1	1	1	1	1	1	1	1
PA14_RS07585	PA14_18910	1629852	1630886	-	0	#N/A	#N/A	Q02QY1	-0.136	-0.367941	0.133051	0.472108	-0.514935	0.437924	-0.362103	-0.373921	-	1	1	1	1	1	1	1	1
PA14_RS07590	PA14_18920	1630889	1633213	-	rsxC	#N/A	#N/A	A0A0H2ZEK4	-0.357732	-0.45165	0.121916	0.515467	-0.358055	0.532828	-0.136077	-0.664781	-	1	1	1	1	1	1	1	1
PA14_RS07595	PA14_18930	1633210	1633776	-	rsxB	#N/A	#N/A	Q02QX9	-0.365404	-0.550514	0.108969	0.52054	0.0810382	0.482641	0.0675518	-0.554535	-	1	1	1	1	1	1	1	1
PA14_RS07600	PA14_18950	1633773	1634357	-	rsxA	#N/A	#N/A	Q02QX8	-0.056368	-0.148866	-0.0328398	0.731616	0.541632	0.753042	0.57147	-0.126046	-	1	1	1	0.0248209	1	0.0158164	1	1
PA14_RS07605	PA14_18960	1634535	1635233	-	0	#N/A	#N/A	A0A0H2ZE77	1.26531	1.44992	-0.116998	-0.20639	-0.827456	0.27824	-0.324478	0.637466	-	1.20618e-07	1.03501e-10	1	1	0.276582	1	1	1
PA14_RS07610	PA14_18970	1635662	1638973	-	pldA	#N/A	#N/A	A0A0H2ZD79	1.1938	1.22455	-0.352916	-0.562522	-0.574753	-0.0739059	-0.294657	0.582339	-	6.49241e-13	1.22659e-13	1	0.910464	0.566084	1	1	0.334757
PA14_RS07615	PA14_18985	1638977	1641403	-	vgrG	pau03070	Bacterial secretion system	A0A0H2ZKS4	0.912365	1.06022	-0.143202	-0.390059	0.113262	0.0877619	0.232092	0.38998	-	0.000291903	1.46922e-06	1	1	1	1	1	1
PA14_RS07620	PA14_19010	1641698	1642135	-	tsi3	#N/A	#N/A	A0A0H2ZEH3	1.22292	0.2041	0.607868	-0.0176366	0.0281192	-0.437536	-0.317419	-0.339416	-	0.00045654	1	1	1	1	1	1	1
PA14_RS07625	PA14_19020	1642132	1643358	-	tse3	#N/A	#N/A	A0A0H2ZEF1	1.33424	-0.169966	0.562589	-0.0687484	-0.0340584	-0.329413	-0.227124	-0.189404	-	5.38837e-10	1	1	1	1	1	1	1
PA14_RS07630	PA14_19030	1643445	1644245	-	0	#N/A	#N/A	A0A0H2ZEJ9	-0.19244	-0.204054	0.109116	-0.267325	-0.570786	-0.245851	-0.552001	-0.349773	-	1	1	1	1	0.0013133	1	0.004482	1
PA14_RS07635	PA14_19050	1644279	1646315	-	metG	pau00450, pau00970, pau01100	Selenocompound metabolism , Aminoacyl-tRNA biosynthesis , Metabolic pathways	Q02QX1	-0.119393	-0.467209	-0.0179143	-0.680017	-1.00934	-0.66479	-0.984424	-0.0571447	-	1	1	1	0.00092536	4.07078e-11	0.00182133	2.04734e-10	1
PA14_RS07640	PA14_19065	1646446	1647540	+	apbC	#N/A	#N/A	A0A0H2ZL81	-0.0961422	-0.295371	0.135027	-0.700787	-0.792468	-0.657274	-0.850371	-0.16506	-	1	1	1	0.00020658	2.3353e-06	0.00162461	1.59425e-07	1
PA14_RS07645	PA14_19090	1647642	1648208	+	dcd	pau00240, pau01100, pau01232	Pyrimidine metabolism , Metabolic pathways , Nucleotide metabolism	Q02QW9	-0.418087	-0.592349	-0.216359	-0.780801	-0.700021	-0.765914	-0.800276	-0.359897	-	1	0.666952	1	0.00226642	0.0292786	0.00423907	0.00121593	1
PA14_RS07650	PA14_19100	1648632	1649519	+	rhlA	pau02024, pau02025	Quorum sensing , Biofilm formation	A0A0H2ZE72	0.420882	2.03969	-2.21836	-1.94927	-0.719442	-0.952633	-0.387886	1.97835	-	1	0.000221027	1.97114e-05	0.00134295	1	1	1	0.000554786
PA14_RS07655	PA14_19110	1649585	1650865	+	0	pau02024, pau02025	Quorum sensing , Biofilm formation	A0A0H2ZD76	0.487382	1.47425	-0.724343	-0.338629	0.119831	-0.122987	0.272761	1.50683	-	1	0.000484708	1	1	1	1	1	0.000242743
PA14_RS07660	PA14_19120	1650990	1651715	+	rhlR	pau02024, pau02025	Quorum sensing , Biofilm formation	A0A0H2ZEG8	-1.88864	1.09055	-2.02569	-3.0913	-3.24459	-1.37501	-2.20518	0.295559	-	6.73402e-11	0.0452066	7.05046e-13	3.49964e-32	8.17768e-36	0.000118007	1.63067e-15	1
PA14_RS07665	PA14_19130	1651896	1652501	+	rhlI	pau00270, pau01100, pau02020, pau02024, pau02025	Cysteine and methionine metabolism , Metabolic pathways , Two-component system , Quorum sensing , Biofilm formation	A0A0H2ZEE6	-0.540795	1.76436	-3.17751	-3.64932	-3.25704	-0.763869	-1.64046	0.747716	-	1	2.44804e-11	1.25889e-39	6.6213e-50	3.94946e-41	1	3.66511e-09	1
PA14_RS07670	PA14_19140	1652656	1653462	+	pheC	pau00400, pau01100, pau01110, pau01230	Phenylalanine, tyrosine and tryptophan biosynthesis , Metabolic pathways , Biosynthesis of secondary metabolites , Biosynthesis of amino acids	A0A0H2ZEJ4	0.26003	0.56788	-0.353814	-1.55731	-0.922431	-0.542675	-0.575593	0.734423	-	1	1	1	2.86654e-09	0.0746213	1	1	1
PA14_RS07675	PA14_19150	1653556	1654416	+	0	#N/A	#N/A	A0A0H2ZE67	-0.0447513	-0.610078	-0.174559	0.050633	0.452016	0.110647	0.506791	-0.0558003	-	1	1	1	1	1	1	1	1
PA14_RS07680	PA14_19160	1654413	1655312	+	rarD	#N/A	#N/A	A0A0H2ZD71	-0.0661881	-0.201825	-0.236803	0.374091	0.662034	0.516352	0.845482	-0.196679	-	1	1	1	1	0.00591585	0.988518	2.88951e-06	1
PA14_RS07685	PA14_19170	1655333	1655929	-	0	#N/A	#N/A	A0A0H2ZEG3	0.307916	0.184115	-0.323168	0.53323	0.336879	0.647135	0.592922	0.317676	-	1	1	1	1	1	0.120674	0.546533	1
PA14_RS07690	PA14_19190	1656387	1658081	+	0	pau00620, pau01200, pau02020	Pyruvate metabolism , Carbon metabolism , Two-component system	Q02QW0	0.0998064	-0.150745	-0.0380755	-0.768308	-0.939507	-0.784861	-1.0001	0.232143	-	1	1	1	0.280519	0.00378018	0.201288	0.000744841	1
PA14_RS07695	PA14_19205	1658203	1658661	-	0	#N/A	#N/A	A0A0H2ZM79	-0.532439	-0.0262802	0.0256666	-0.31515	-0.329205	-0.339951	-0.423074	-0.693493	-	1	1	1	1	1	1	1	1
PA14_RS07700	PA14_19210	1658658	1659200	-	0	#N/A	#N/A	A0A0H2ZEE1	-0.430086	-0.113543	0.0495829	-0.44742	-0.633503	-0.353211	-0.640347	-0.328339	-	1	1	1	1	1	1	1	1
PA14_RS07705	PA14_19230	1659218	1660546	-	0	#N/A	#N/A	A0A0H2ZEI9	-0.168783	-0.47391	-0.0378988	-1.18251	-1.4266	-1.1357	-1.44597	-0.136427	-	1	1	1	2.20368e-05	6.41439e-09	9.89544e-05	3.98945e-09	1
PA14_RS07710	PA14_19270	1660714	1662081	-	0	#N/A	#N/A	A0A0H2ZE62	-0.0376114	0.192296	-0.369936	0.0156336	0.835258	0.0947712	0.941215	-0.129249	-	1	1	1	1	0.158134	1	0.0210664	1
PA14_RS07715	PA14_19290	1662267	1663607	+	0	#N/A	#N/A	A0A0H2ZD66	-0.624849	-0.448842	-0.0349306	-0.701487	-0.887697	-0.681254	-0.864994	-0.625958	-	0.25923	1	1	0.0288686	4.11858e-05	0.0588808	0.000114551	0.251245
PA14_RS07720	PA14_19310	1663729	1665444	-	0	#N/A	#N/A	A0A0H2ZEF7	-0.0825383	0.324596	0.229382	1.01581	0.78278	0.972973	0.854264	-0.166972	-	1	1	1	3.47286e-10	3.95487e-05	5.87017e-09	1.96541e-06	1
PA14_RS07725	PA14_19320	1665661	1666986	+	0	#N/A	#N/A	A0A0H2ZED6	-0.138859	0.063735	0.106965	0.103626	0.614897	0.153936	0.483889	-0.235078	-	1	1	1	1	0.000777897	1	0.364252	1
PA14_RS07730	PA14_19330	1667115	1667345	-	0	#N/A	#N/A	Q02QV2	-0.177409	-0.032711	-0.0187041	-0.00698759	0.201596	-0.111222	-0.100735	-0.0978906	-	1	1	1	1	1	1	1	1
PA14_RS07735	PA14_19340	1667396	1670152	-	0	pau02025	Biofilm formation	A0A0H2ZEI4	-0.00792693	0.619005	-0.17964	0.174974	0.346312	0.398086	0.474737	0.31313	-	1	1	1	1	1	1	1	1
PA14_RS07740	PA14_19350	1670289	1671485	-	0	#N/A	#N/A	A0A0H2ZE57	1.79859	0.832762	0.0413313	0.644481	0.294099	0.356821	0.582393	2.17186	-	0.00759995	1	1	1	1	1	1	2.87175e-05
PA14_RS07745	PA14_19360	1671482	1673239	-	ngg	#N/A	#N/A	A0A0H2ZD61	1.79849	0.774144	-0.1364	0.583785	0.423203	0.150095	0.666164	2.1125	-	0.0350084	1	1	1	1	1	1	0.000606176
PA14_RS07750	PA14_19370	1673280	1675049	-	0	pau00250, pau01100, pau01110, pau01230	Alanine, aspartate and glutamate metabolism , Metabolic pathways , Biosynthesis of secondary metabolites , Biosynthesis of amino acids	A0A0H2ZEF2	1.7321	0.821548	0.301688	0.763665	0.484201	0.553456	0.70327	1.88437	-	0.117509	1	1	1	1	1	1	0.0204046
PA14_RS07755	PA14_19380	1675192	1675665	+	0	#N/A	#N/A	A0A0H2ZED2	0.671927	-0.347789	0.608695	1.4455	0.654208	1.27249	0.896515	0.0803488	-	1	1	1	1	1	1	1	1
PA14_RS07760	PA14_19390	1675921	1676673	-	0	#N/A	#N/A	A0A0H2ZEI0	-0.168865	0.0373366	0.107332	1.05887	0.625276	0.973131	0.389976	-0.36751	-	1	1	1	2.58565e-08	0.262681	2.18722e-06	1	1
PA14_RS07765	PA14_19400	1676774	1678738	-	mnmC	#N/A	#N/A	Q02QU5	-0.607626	-0.574086	0.310434	1.25067	0.92403	1.10995	0.906311	-0.840487	-	1	1	1	1.71677e-05	0.067937	0.000912933	0.106806	0.500382
PA14_RS30210	0	1678737	1678856	+	0	#N/A	#N/A	#N/A	-0.852546	-1.01212	0.135528	1.00051	1.25858	1.06673	1.02742	-0.839725	-	1	1	1	1	0.0241826	1	1	1
PA14_RS07770	PA14_19410	1678882	1680372	+	pap	#N/A	#N/A	A0A0H2ZE52	0.32714	0.060955	0.354283	-0.573252	-0.999256	-0.742023	-0.939359	0.206109	-	1	1	1	1	1	1	1	1
PA14_RS07775	PA14_19430	1680525	1681709	+	0	pau00071, pau00280, pau00362, pau00592, pau00907, pau01100, pau01110, pau01120, pau01212	Fatty acid degradation , Valine, leucine and isoleucine degradation , Benzoate degradation , alpha-Linolenic acid metabolism , Pinene, camphor and geraniol degradation , Metabolic pathways , Biosynthesis of secondary metabolites , Microbial metabolism in diverse environments , Fatty acid metabolism	A0A0H2ZD56	-0.57095	-1.22979	0.363683	-0.38668	-0.96241	-0.597746	-0.885372	-0.657469	-	1	1	1	1	1	1	1	1
PA14_RS07780	PA14_19450	1681838	1682503	+	0	#N/A	#N/A	Q02QU2	-0.755981	-0.364601	0.10001	-1.05555	-1.15533	-1.09251	-1.20048	-0.826335	-	9.24645e-07	1	1	1.84465e-14	3.5416e-18	8.49988e-15	9.45959e-19	1.72382e-08
PA14_RS07785	PA14_19470	1682727	1684298	-	0	pau00020, pau00620, pau01100, pau01110, pau01120, pau01200	Citrate cycle (TCA cycle) , Pyruvate metabolism , Metabolic pathways , Biosynthesis of secondary metabolites , Microbial metabolism in diverse environments , Carbon metabolism	A0A0H2ZEE7	-0.61218	-1.18885	-0.357092	-2.02779	-1.69035	-1.91913	-1.81172	-0.778439	-	1	1	1	0.00506949	0.23841	0.019136	0.0647873	1
PA14_RS07790	PA14_19480	1684501	1684710	-	0	#N/A	#N/A	A0A0H2ZEC7	0.241151	1.3182	-0.215388	0.675332	0.232693	0.277217	0.982189	0.812576	-	1	0.326	1	1	1	1	1	1
PA14_RS07795	PA14_19490	1684916	1685554	+	0	#N/A	#N/A	A0A0H2ZEH5	1.2542	0.458826	0.384299	0.361795	0.377529	0.373166	0.232554	1.15648	-	1	1	1	1	1	1	1	1
PA14_RS07800	PA14_19500	1685805	1686809	+	0	pau00920, pau02010	Sulfur metabolism , ABC transporters	A0A0H2ZE47	1.89702	0.513529	0.554071	1.70298	2.69248	1.56429	2.37576	2.03114	-	1	1	1	1	0.00108879	1	0.0344884	0.564915
PA14_RS07805	PA14_19510	1686813	1687637	+	0	pau00920, pau02010	Sulfur metabolism , ABC transporters	A0A0H2ZD50	0.781238	0.888585	0.654499	1.40277	2.09619	1.54962	2.29346	0.588534	-	1	1	1	1	0.000154735	0.670437	1.02626e-05	1
PA14_RS07810	PA14_19520	1687634	1688383	+	0	pau00920, pau02010	Sulfur metabolism , ABC transporters	Q02QT6	0.717353	0.221633	0.207502	0.783537	1.85766	0.784064	2.1758	0.306155	-	1	1	1	1	9.3841e-07	1	6.57963e-10	1
PA14_RS07815	PA14_19530	1688537	1689130	+	ssuE	pau00740, pau00920, pau01100	Riboflavin metabolism , Sulfur metabolism , Metabolic pathways	A0A0H2ZEE3	1.32086	0.0054178	0.673372	1.86898	2.13978	1.52365	2.28202	0.909111	-	1	1	1	0.0980429	0.00421614	1	0.000805156	1
PA14_RS07820	PA14_19540	1689249	1690220	+	0	pau00920, pau02010	Sulfur metabolism , ABC transporters	A0A0H2ZEC2	0.887131	0.0425941	0.0503453	0.865812	2.06943	0.594676	1.90003	0.483417	-	1	1	1	1	5.87298e-10	1	8.00082e-08	1
PA14_RS07825	PA14_19560	1690298	1691446	+	ssuD	pau00920, pau01100	Sulfur metabolism , Metabolic pathways	A0A0H2ZEG9	1.00747	-0.317702	0.123244	1.66413	3.49081	1.6517	3.43037	0.375872	-	1	1	1	0.00154418	1.2592e-25	0.0032136	2.451e-24	1
PA14_RS07830	PA14_19570	1691467	1692255	+	ssuC	pau00920, pau02010	Sulfur metabolism , ABC transporters	A0A0H2ZE42	0.274187	-0.706499	-0.29622	1.46627	3.1207	1.39296	2.98976	-0.172945	-	1	1	1	9.00627e-07	3.5094e-42	1.7414e-05	7.72196e-38	1
PA14_RS07835	PA14_19580	1692252	1693076	+	ssuB	pau00920, pau02010	Sulfur metabolism , ABC transporters	Q02QT1	-0.512075	-0.487365	-0.33628	0.72869	1.32437	0.781175	1.23535	-0.606882	-	1	1	1	1	0.000124376	1	0.0011848	1
PA14_RS07840	PA14_19590	1693117	1693332	+	0	#N/A	#N/A	A0A0H2ZD44	-0.298687	-0.519385	-0.340549	0.242707	0.516608	0.218027	0.482882	-0.428224	-	1	1	1	1	1	1	1	1
PA14_RS07845	PA14_19600	1693512	1693850	-	0	#N/A	#N/A	A0A0H2ZED8	-0.202172	-0.400701	0.0431897	-0.452907	-0.499891	-0.545378	-0.519526	-0.0930736	-	1	1	1	1	1	0.452966	0.881609	1
PA14_RS07850	PA14_19610	1693902	1694213	-	0	#N/A	#N/A	A0A0H2ZEB7	-0.144909	-0.233378	-0.034598	-0.485314	-0.501167	-0.556603	-0.424623	-0.0168982	-	1	1	1	1	1	1	1	1
PA14_RS07855	PA14_19620	1694342	1694713	-	folX	pau00790	Folate biosynthesis	A0A0H2ZEG5	-0.356334	0.0543315	0.0348232	-0.818534	-1.30226	-0.974402	-1.2193	-0.234001	-	1	1	1	0.000399294	5.98855e-14	1.35754e-06	1.1365e-11	1
PA14_RS07860	PA14_19630	1694715	1695275	-	folE	pau00790, pau01100, pau01240	Folate biosynthesis , Metabolic pathways , Biosynthesis of cofactors	A0A0H2ZE35	-0.194928	-0.0247176	-0.106084	-0.896794	-1.3176	-0.979182	-1.46048	-0.0692894	-	1	1	1	3.37943e-05	7.12856e-14	1.9333e-06	6.0866e-17	1
PA14_RS07865	PA14_19640	1695293	1695997	-	folM	pau00670, pau00790, pau01100	One carbon pool by folate , Folate biosynthesis , Metabolic pathways	A0A0H2ZD39	-0.451651	0.509535	0.0121938	-0.304749	-0.791325	-0.294239	-0.677085	-0.152657	-	1	1	1	1	0.00711273	1	0.235406	1
PA14_RS07870	PA14_19650	1696108	1696665	-	0	#N/A	#N/A	A0A0H2ZED3	-0.266691	-1.16573	1.02207	-0.490549	0.33194	-0.681045	0.0044072	-0.592681	-	1	1	1	1	1	1	1	1
PA14_RS07875	PA14_19660	1696945	1697397	+	0	#N/A	#N/A	A0A0H2ZEB2	-0.231531	-0.621984	0.105102	-0.544374	-0.673297	-0.547539	-0.674644	-0.283606	-	1	7.11639e-05	1	0.00405708	3.7506e-06	0.00525378	6.44191e-06	1
PA14_RS07880	PA14_19670	1697536	1698429	-	0	#N/A	#N/A	A0A0H2ZEG0	-0.536876	-0.654942	0.181295	0.154463	0.395205	0.18361	0.34701	-0.795528	-	1	0.129317	1	1	1	1	1	0.00136964
PA14_RS07885	PA14_19680	1698525	1698914	+	0	#N/A	#N/A	A0A0H2ZE29	0.457139	-0.913716	0.12288	3.60306	3.40524	3.20146	3.89517	-0.089551	-	1	1	1	2.50271e-27	3.31668e-24	5.42279e-21	2.63044e-32	1
PA14_RS07890	PA14_19690	1698901	1699587	+	0	#N/A	#N/A	A0A0H2ZD33	0.583425	-0.411109	0.398551	3.91698	3.59877	3.48339	4.01792	0.08336	-	1	1	1	3.24262e-34	1.44851e-28	1.68978e-26	4.26096e-36	1
PA14_RS07895	PA14_19700	1699716	1700495	+	0	#N/A	#N/A	A0A0H2ZEC8	-0.55527	-2.8351	0.729069	-0.0624624	-0.435416	-0.406189	-0.157396	-0.18418	-	1	4.44528e-08	1	1	1	1	1	1
PA14_RS07900	PA14_19710	1700492	1701388	+	0	#N/A	#N/A	A0A0H2ZEA7	-0.693697	-1.89706	0.651387	0.00745339	-0.232505	-0.155409	0.0996185	-0.633703	-	1	0.218692	1	1	1	1	1	1
PA14_RS07905	PA14_19720	1701487	1701780	+	0	#N/A	#N/A	A0A0H2ZEF5	-0.174525	-1.53701	0.488052	0.552787	0.400476	0.102832	0.482418	-0.120063	-	1	1	1	1	1	1	1	1
PA14_RS07910	PA14_19730	1701896	1702807	+	0	#N/A	#N/A	A0A0H2ZE22	-0.79928	-1.28215	0.452458	0.197281	-0.412844	0.16269	-0.279665	-0.640479	-	1	0.184736	1	1	1	1	1	1
PA14_RS07915	PA14_19740	1702924	1703694	+	0	pau00071, pau00280, pau00310, pau00360, pau00362, pau00380, pau00410, pau00627, pau00640, pau00650, pau00907, pau00930, pau01100, pau01110, pau01120, pau01212	Fatty acid degradation , Valine, leucine and isoleucine degradation , Lysine degradation , Phenylalanine metabolism , Benzoate degradation , Tryptophan metabolism , beta-Alanine metabolism , Aminobenzoate degradation , Propanoate metabolism , Butanoate metabolism , Pinene, camphor and geraniol degradation , Caprolactam degradation , Metabolic pathways , Biosynthesis of secondary metabolites , Mic…	A0A0H2ZD28	-0.400182	0.933882	0.487348	0.785909	0.144607	0.748805	0.40393	-0.33105	-	1	1	1	1	1	1	1	1
PA14_RS07920	PA14_19750	1703714	1704058	-	0	#N/A	#N/A	A0A0H2ZEC3	-0.408449	0.848486	0.192014	0.807475	0.241257	0.709491	0.379118	-0.332517	-	1	1	1	1	1	1	1	1
PA14_RS07925	PA14_19770	1704093	1705499	-	0	#N/A	#N/A	A0A0H2ZEA1	-0.303261	0.640207	0.163686	1.57804	1.38781	1.65498	1.22831	-0.199658	-	1	1	1	2.46384e-12	4.17755e-09	1.70047e-13	2.38966e-06	1
PA14_RS07930	PA14_19800	1705590	1706333	-	0	#N/A	#N/A	A0A0H2ZEF0	0.1516	-0.0517379	0.229728	-0.267815	-0.362067	-0.308377	-0.212213	0.166086	-	1	1	1	1	1	1	1	1
PA14_RS07935	PA14_19810	1706618	1708375	+	0	#N/A	#N/A	A0A0H2ZE17	0.368794	0.254265	0.0291513	0.0353271	0.518284	0.412388	0.610382	0.330387	-	1	1	1	1	1	1	1	1
PA14_RS07940	PA14_19830	1708432	1709802	+	0	#N/A	#N/A	A0A0H2ZD23	-0.0898845	0.44357	0.318197	0.00515337	0.529451	0.0245511	-0.101902	0.0946328	-	1	1	1	1	1	1	1	1
PA14_RS07945	PA14_19850	1709952	1712435	+	0	#N/A	#N/A	A0A0H2ZEB8	-0.650759	-0.768755	0.457778	0.555804	0.485769	0.539491	0.504675	-1.01343	-	1	1	1	1	1	1	1	1
PA14_RS07950	PA14_19860	1712442	1713254	-	0	#N/A	#N/A	A0A0H2ZE96	0.000612694	0.350648	0.400475	0.201913	-0.0344743	0.408705	0.257544	-0.0949557	-	1	1	1	1	1	1	1	1
PA14_RS07955	PA14_19870	1713500	1714525	+	0	pau00280, pau00290, pau01100, pau01110	Valine, leucine and isoleucine degradation , Valine, leucine and isoleucine biosynthesis , Metabolic pathways , Biosynthesis of secondary metabolites	A0A0H2ZEE5	0.504627	1.66457	0.293216	0.813842	0.316406	0.788211	0.74735	0.726921	-	1	0.00032128	1	1	1	1	1	1
PA14_RS07960	PA14_19900	1714667	1715764	+	pdhA	pau00280, pau00640, pau01100, pau01110	Valine, leucine and isoleucine degradation , Propanoate metabolism , Metabolic pathways , Biosynthesis of secondary metabolites	A0A0H2ZE12	0.895624	1.07232	0.12593	1.81718	1.93672	1.76185	1.97067	0.759041	-	1	1	1	0.109738	0.0247051	0.246534	0.0204965	1
PA14_RS07965	PA14_19910	1715757	1716758	+	0	pau00280, pau00640, pau01100, pau01110	Valine, leucine and isoleucine degradation , Propanoate metabolism , Metabolic pathways , Biosynthesis of secondary metabolites	A0A0H2ZD18	0.725352	0.18244	-0.125321	1.63812	2.32464	1.60305	2.50093	0.862664	-	1	1	1	0.663991	0.000173796	1	1.62076e-05	1
PA14_RS07970	PA14_19920	1716776	1717888	+	0	pau00280, pau00640, pau01100, pau01110	Valine, leucine and isoleucine degradation , Propanoate metabolism , Metabolic pathways , Biosynthesis of secondary metabolites	A0A0H2ZEB3	-0.24666	-0.492557	-0.128337	0.874396	1.99059	0.740917	2.03716	-0.265073	-	1	1	1	1	2.76859e-11	1	9.87326e-12	1
PA14_RS07975	PA14_19930	1717889	1718287	-	0	#N/A	#N/A	A0A0H2ZE91	-0.223196	-0.443	0.106852	0.266375	1.17523	-0.086054	0.947977	-0.814885	-	1	1	1	1	0.00198027	1	0.312241	1
PA14_RS07980	PA14_19940	1718381	1718965	-	0	#N/A	#N/A	A0A0H2ZEE0	-0.384073	-0.366458	0.0639038	-0.503518	0.0419058	-0.606212	0.0821221	-0.643552	-	1	1	1	1	1	0.213578	1	0.0263748
PA14_RS07985	PA14_19950	1719001	1719267	-	0	#N/A	#N/A	A0A0H2ZE07	-0.229761	-0.544877	0.084208	-0.777473	-0.293395	-0.833934	-0.440357	-0.297336	-	1	1	1	0.00228825	1	0.000569549	1	1
PA14_RS07990	PA14_19960	1719477	1719746	+	0	#N/A	#N/A	A0A0H2ZD12	0.319273	0.435562	0.125769	0.471174	-0.142098	0.111313	0.228384	0.264542	-	1	1	1	1	1	1	1	1
PA14_RS07995	PA14_19970	1719866	1720084	+	0	#N/A	#N/A	A0A0H2ZEA8	-0.349008	0.023294	0.212037	1.03976	0.908238	1.01669	1.02873	-0.329919	-	1	1	1	1	1	1	1	1
PA14_RS08000	PA14_19990	1720161	1720676	+	0	#N/A	#N/A	A0A0H2ZE86	0.157778	-0.64593	0.0420406	0.360219	1.10115	0.662608	1.02897	-0.0839037	-	1	1	1	1	0.0560291	1	0.279814	1
PA14_RS08005	PA14_20000	1720741	1721727	+	0	pau02020	Two-component system	A0A0H2ZED4	-0.441448	-0.192409	-0.0184184	0.109289	0.855797	0.441098	1.03732	-0.453075	-	1	1	1	1	1	1	1	1
PA14_RS08010	PA14_20010	1721937	1724612	+	hasR	#N/A	#N/A	A0A0H2ZE02	0.282434	0.0526114	0.120463	0.790873	1.4301	0.754818	1.32405	0.241347	-	1	1	1	0.00950255	1.65478e-15	0.0490179	2.13605e-12	1
PA14_RS08015	PA14_20020	1724698	1725315	+	hasA	#N/A	#N/A	A0A0H2ZD07	-0.155819	0.571354	0.266612	0.463535	0.25762	0.44183	0.359491	-0.194533	-	1	1	1	1	1	1	1	1
PA14_RS08020	PA14_20030	1725533	1727323	+	0	pau02010	ABC transporters	A0A0H2ZEA3	-0.884896	-0.353256	-0.474918	-0.154355	-0.064067	-0.457881	-0.146164	-0.817127	-	1	1	1	1	1	1	1	1
PA14_RS08025	PA14_20040	1727320	1728651	+	0	#N/A	#N/A	A0A0H2ZE81	0.182958	-0.989388	-0.639659	-0.440516	1.09692	-0.413343	0.997633	0.515664	-	1	1	1	1	1	1	1	1
PA14_RS08030	PA14_20050	1728648	1730003	+	0	#N/A	#N/A	A0A0H2ZED0	0.900363	0.53099	-0.0348195	0.0389724	1.25146	0.0407958	1.32184	1.33717	-	1	1	1	1	0.00460488	1	0.00143346	0.000688395
PA14_RS08035	PA14_20060	1729996	1730283	-	0	#N/A	#N/A	A0A0H2ZDZ7	1.01322	0.536956	-0.389429	-1.11698	0.60921	-1.11447	0.699758	1.73869	-	0.108939	1	1	0.36486	1	0.964152	1	5.11499e-10
PA14_RS08040	PA14_20070	1730458	1730943	+	0	#N/A	#N/A	A0A0H2ZD03	-0.115842	0.652213	-0.153549	0.19172	0.0963894	0.109632	0.0076878	-0.303875	-	1	0.197928	1	1	1	1	1	1
PA14_RS08045	PA14_20080	1731056	1732027	+	0	#N/A	#N/A	A0A0H2ZE98	-0.287203	0.0257298	-0.138559	-0.282968	-0.4858	-0.181652	-0.344546	-0.430037	-	1	1	1	1	0.189146	1	1	1
PA14_RS08050	PA14_20100	1732031	1733203	+	0	#N/A	#N/A	A0A0H2ZE76	-0.0846368	0.0156895	-0.113034	0.110274	-0.00753571	0.201068	-0.0768224	-0.156214	-	1	1	1	1	1	1	1	1
PA14_RS08055	PA14_20110	1733200	1734333	+	0	#N/A	#N/A	A0A0H2ZEC5	0.0889622	-0.0097245	-0.062449	0.0377244	0.121858	0.268358	0.0301337	0.0218481	-	1	1	1	1	1	1	1	1
PA14_RS08060	PA14_20120	1734387	1734728	+	0	#N/A	#N/A	A0A0H2ZDZ2	-0.177505	0.300729	0.0833467	-0.0968961	-0.197263	-0.0644972	-0.181817	-0.402144	-	1	1	1	1	1	1	1	1
PA14_RS08065	PA14_20130	1734730	1735656	-	0	#N/A	#N/A	A0A0H2ZCZ7	-0.074102	-0.102741	0.0825787	0.300062	0.540283	0.409291	0.543608	-0.257206	-	1	1	1	1	0.00172758	1	0.00235484	1
PA14_RS08070	PA14_20140	1735930	1736706	+	fpr	#N/A	#N/A	A0A0H2ZE93	-0.0811983	-1.00492	-0.0497565	0.550737	0.489246	0.763815	0.646751	-0.112898	-	1	0.00233003	1	1	1	0.661438	1	1
PA14_RS08075	PA14_20150	1736789	1737325	-	0	#N/A	#N/A	A0A0H2ZE71	-0.951226	-1.01424	0.293325	1.18001	0.834019	1.31079	1.16242	-0.83019	-	1	1	1	1	1	1	1	1
PA14_RS08080	PA14_20170	1737342	1738169	-	0	pau02010	ABC transporters	A0A0H2ZEC1	-0.586	-1.86761	0.0390306	1.12919	1.21904	1.33093	1.58687	-0.397016	-	1	0.285964	1	1	1	1	1	1
PA14_RS08085	PA14_20180	1738160	1739074	-	0	pau02010	ABC transporters	A0A0H2ZDY7	-0.964664	-1.8827	0.254579	0.722807	0.584523	0.753326	0.930328	-0.79715	-	1	1	1	1	1	1	1	1
PA14_RS08090	PA14_20190	1739071	1740357	-	0	#N/A	#N/A	A0A0H2ZCY9	-0.0563257	-1.95978	0.265297	0.0652318	-0.565158	-0.10659	-0.235969	0.416964	-	1	1	1	1	1	1	1	1
PA14_RS08095	PA14_20200	1740354	1742264	-	0	pau00910, pau01100, pau01120	Nitrogen metabolism , Metabolic pathways , Microbial metabolism in diverse environments	A0A0H2ZE88	0.0392303	-3.10247	0.383668	-0.665864	-1.70016	-0.895929	-1.59137	0.546875	-	1	0.83179	1	1	1	1	1	1
PA14_RS08100	PA14_20230	1742308	1744455	-	0	#N/A	#N/A	A0A0H2ZE64	0.0335644	-1.15908	1.14135	-0.0961191	-0.83989	0.0622312	-0.389029	0.968898	-	1	1	1	1	1	1	1	1
PA14_RS08105	PA14_20240	1744684	1745097	-	0	#N/A	#N/A	A0A0H2ZEB5	0.192233	0.105373	0.0971007	0.527795	1.4165	0.379384	1.38949	0.506229	-	1	1	1	1	4.67464e-05	1	0.00015191	1
PA14_RS08110	PA14_20250	1745158	1745460	+	0	#N/A	#N/A	A0A0H2ZDY0	-0.00776017	-0.100805	-0.258892	0.720456	1.04768	0.4835	0.958996	-0.146136	-	1	1	1	1	0.00742212	1	0.0983588	1
PA14_RS08115	PA14_20260	1745467	1746162	-	tsaA	#N/A	#N/A	A0A0H2ZCY4	-0.493919	-0.408116	0.00460559	-0.0622296	-0.118564	-0.0650612	-0.117649	-0.616713	-	1	1	1	1	1	1	1	0.0369922
PA14_RS08120	PA14_20270	1746215	1746985	-	rhlG	#N/A	#N/A	A0A0H2ZE84	-0.0828698	-1.00824	0.176047	-0.415762	0.384066	-0.217086	0.452213	-0.122343	-	1	1	1	1	1	1	1	1
PA14_RS08125	PA14_20280	1747083	1747448	-	0	#N/A	#N/A	A0A0H2ZE59	0.938409	0.857812	-0.661527	-0.116616	1.01879	-0.153772	0.845891	1.04045	-	0.0661801	0.376019	1	1	0.01105	1	0.514556	0.00644017
PA14_RS08130	PA14_20290	1747602	1747928	-	amrZ	#N/A	#N/A	A0A0H2ZEB1	0.677981	1.44003	-0.477643	-0.59483	-0.253583	-0.759812	-0.192601	1.0796	-	1	3.27643e-11	1	1	1	0.278133	1	2.77129e-05
PA14_RS08135	PA14_20300	1748289	1749125	+	phnC	pau02010	ABC transporters	Q02QM1	0.533903	1.06237	0.27162	-0.0829729	0.487004	-0.208855	0.708029	0.24556	-	1	0.930411	1	1	1	1	1	1
PA14_RS08140	PA14_20320	1749178	1750182	+	phnD	pau02010	ABC transporters	A0A0H2ZDX5	1.00861	0.0711989	0.147497	0.278289	1.28203	0.113926	0.847317	0.781268	-	1	1	1	1	0.0105634	1	1	1
PA14_RS08145	PA14_20330	1750250	1751044	+	phnE	pau02010	ABC transporters	A0A0H2ZCX9	0.683725	0.157831	0.31194	1.03089	1.80818	0.878048	1.67517	0.510861	-	1	1	1	1	1.76967e-06	1	6.81284e-05	1
PA14_RS08150	PA14_20350	1751065	1751787	+	phnF	#N/A	#N/A	A0A0H2ZE78	0.162076	0.205527	0.178273	0.402435	0.781522	0.419307	0.654243	0.292786	-	1	1	1	1	1	1	1	1
PA14_RS08155	PA14_20360	1751797	1752255	+	phnG	pau00440, pau01100	Phosphonate and phosphinate metabolism , Metabolic pathways	A0A0H2ZE54	-0.129962	0.998705	0.395449	0.231709	-0.00326774	0.241361	0.0943293	0.0442903	-	1	1	1	1	1	1	1	1
PA14_RS08160	PA14_20370	1752255	1752884	+	phnH	pau00440, pau01100	Phosphonate and phosphinate metabolism , Metabolic pathways	A0A0H2ZEA5	0.385585	0.845473	0.443478	0.457332	0.348355	0.316358	0.263012	0.182728	-	1	1	1	1	1	1	1	1
PA14_RS08165	PA14_20380	1752884	1753984	+	0	pau00440, pau01100	Phosphonate and phosphinate metabolism , Metabolic pathways	A0A0H2ZDX0	0.219397	-0.124376	0.0122504	0.126942	0.246668	0.31572	0.361435	0.372249	-	1	1	1	1	1	1	1	1
PA14_RS08170	PA14_20390	1753981	1754865	+	0	pau00440, pau01100	Phosphonate and phosphinate metabolism , Metabolic pathways	A0A0H2ZCX4	0.404566	-0.223204	0.0843317	0.18329	0.246429	0.0331613	0.436093	0.686413	-	1	1	1	1	1	1	1	1
PA14_RS08175	PA14_20400	1754862	1755677	+	phnK	#N/A	#N/A	A0A0H2ZE73	0.33885	0.091103	0.0768957	-0.0456753	0.761847	0.119771	0.774201	0.336613	-	1	1	1	1	1	1	1	1
PA14_RS08180	PA14_20420	1755728	1756444	+	phnL	pau00440, pau01100	Phosphonate and phosphinate metabolism , Metabolic pathways	A0A0H2ZE49	0.189969	0.0315418	-0.292798	0.517819	0.796587	0.0972947	0.558566	0.332056	-	1	1	1	1	1	1	1	1
PA14_RS08185	PA14_20430	1756434	1757597	+	0	pau00440, pau01100	Phosphonate and phosphinate metabolism , Metabolic pathways	A0A0H2ZEA0	-0.400631	0.337146	0.105219	0.251854	0.0752213	0.218584	-0.0520333	-0.573602	-	1	1	1	1	1	1	1	1
PA14_RS08190	PA14_20440	1757597	1758154	+	phnN	pau00030, pau01100	Pentose phosphate pathway , Metabolic pathways	A0A0H2ZDW5	-0.757125	0.0893445	0.010326	-0.0518692	-0.473849	0.0899369	-0.267729	-0.852275	-	1	1	1	1	1	1	1	1
PA14_RS08195	PA14_20450	1758145	1758915	+	phnP	pau00440, pau01100	Phosphonate and phosphinate metabolism , Metabolic pathways	A0A0H2ZCW9	1.29887	1.6764	0.12431	0.228715	0.0485987	0.222362	-0.117442	0.785622	-	0.0126348	5.58128e-06	1	1	1	1	1	1
PA14_RS08200	PA14_20460	1758954	1759139	-	0	#N/A	#N/A	A0A0H2ZE68	2.22399	2.94467	0.141626	0.0823511	-0.385399	-0.265144	-0.578097	1.78134	-	1.12287e-06	1.9045e-13	1	1	1	1	1	0.00204445
PA14_RS08205	PA14_20470	1759191	1759337	-	0	#N/A	#N/A	A0A0H2ZE44	2.24328	3.12859	0.0355576	-0.438335	-0.619529	-0.57511	-0.916072	1.81099	-	2.90244e-05	1.8793e-12	1	1	1	1	1	0.0140841
PA14_RS08210	PA14_20480	1759426	1759704	-	0	#N/A	#N/A	A0A0H2ZE95	1.89288	3.20445	-0.122272	-0.441555	-0.73346	-0.73521	-0.72085	1.59728	-	0.00497176	4.08588e-13	1	1	1	1	1	0.19314
PA14_RS08215	PA14_20491	1759897	1760562	-	0	#N/A	#N/A	A0A0H2ZDW0	0.0667006	0.478701	0.027822	0.58371	0.231644	0.5616	0.387801	0.210253	-	1	1	1	1	1	1	1	1
PA14_RS08220	PA14_20500	1760535	1760611	+	0	pau00970	Aminoacyl-tRNA biosynthesis	#N/A	0.00434926	0.61734	-0.196933	0.556518	0.044246	0.524014	0.0114702	0.234086	-	1	1	1	1	1	1	1	1
PA14_RS30215	PA14_20510	1762334	1763482	+	0	#N/A	#N/A	A0A0H2ZCW4	0.319384	0.408414	-0.31492	0.659725	0.333712	0.809355	0.590937	0.496709	-	1	1	1	1	1	1	1	1
PA14_RS08240	PA14_20520	1763497	1766208	+	0	#N/A	#N/A	A0A0H2ZE63	0.349172	0.24228	-0.107147	0.788502	0.136333	0.805798	0.342674	0.384771	-	1	1	1	0.009816	1	0.00666822	1	1
PA14_RS08245	PA14_20530	1766219	1766671	+	0	#N/A	#N/A	A0A0H2ZE39	0.0429798	0.138669	-0.596547	0.69721	-0.153649	0.869507	0.0983912	0.345613	-	1	1	1	1	1	1	1	1
PA14_RS08250	PA14_20550	1768003	1768341	-	0	#N/A	#N/A	A0A0H2ZE90	0.0453914	0.354867	0.126082	0.241691	0.119077	0.305604	0.0215876	-0.0968142	-	1	1	1	1	1	1	1	1
PA14_RS08255	PA14_20560	1768608	1769648	+	0	pau00330, pau00360, pau00380, pau00627, pau00643, pau01100, pau01120	Arginine and proline metabolism , Phenylalanine metabolism , Tryptophan metabolism , Aminobenzoate degradation , Styrene degradation , Metabolic pathways , Microbial metabolism in diverse environments	Q02QK0	-0.154525	-0.109968	-0.215502	-0.222326	0.0876242	-0.291238	0.0298526	-0.0334841	-	1	1	1	1	1	1	1	1
PA14_RS08260	PA14_20570	1769732	1770847	+	0	#N/A	#N/A	A0A0H2ZDV4	-0.399709	0.236916	-0.0991342	-0.37652	0.245212	-0.526762	0.101535	-0.125622	-	1	1	1	1	1	1	1	1
PA14_RS08265	PA14_20580	1770873	1772030	+	amiC	pau02010, pau02024	ABC transporters , Quorum sensing	A0A0H2ZCV7	-0.0536972	0.139952	0.146405	-0.342033	-0.417055	-0.575991	-0.396455	0.167472	-	1	1	1	1	1	1	1	1
PA14_RS08270	PA14_20590	1772027	1772617	+	amiR	#N/A	#N/A	A0A0H2ZE58	0.0749465	0.270044	-0.0621532	-0.416749	-0.429998	-0.443071	-0.681271	0.49232	-	1	1	1	1	1	1	1	1
PA14_RS08275	PA14_20600	1773139	1773813	+	0	#N/A	#N/A	A0A0H2ZE34	0.169812	0.202592	-0.425155	-0.714815	-0.662175	-0.464467	-0.651467	0.90566	-	1	1	1	1	1	1	1	0.00568447
PA14_RS08280	PA14_20610	1773860	1774207	-	0	pau02024	Quorum sensing	A0A0H2ZE85	0.389297	1.75117	-0.760175	-0.761657	-0.372373	-0.016446	-0.0707622	1.87503	-	1	0.000431029	1	1	1	1	1	4.63174e-05
PA14_RS08285	PA14_20620	1774674	1775732	+	0	#N/A	#N/A	A0A0H2ZDU9	0.528995	0.407372	0.142308	0.353909	1.04429	0.498734	1.07782	-0.0281566	-	1	1	1	1	0.963979	1	0.717918	1
PA14_RS08290	PA14_20630	1775755	1776765	+	0	#N/A	#N/A	A0A0H2ZCV3	-0.0576901	-0.29455	-0.165687	-0.383376	0.124343	-0.359844	0.0670507	-0.22985	-	1	1	1	1	1	1	1	1
PA14_RS08295	PA14_20640	1776770	1777648	-	0	#N/A	#N/A	A0A0H2ZE53	-0.427952	-0.0424657	0.104813	-0.317913	-0.167685	-0.278831	-0.327777	-0.65603	-	1	1	1	1	1	1	1	1
PA14_RS08300	PA14_20650	1777705	1779051	-	dsdA	pau00260, pau00470, pau01100	Glycine, serine and threonine metabolism , D-Amino acid metabolism , Metabolic pathways	Q02QJ1	-0.291343	-0.386175	0.0950672	-0.728017	-0.748598	-0.669073	-0.673044	-0.362306	-	1	1	1	0.919366	0.550282	1	1	1
PA14_RS08305	PA14_20670	1779377	1780618	+	0	pau00220, pau00250, pau00630, pau00910, pau01100, pau01120, pau01230, pau02020	Arginine biosynthesis , Alanine, aspartate and glutamate metabolism , Glyoxylate and dicarboxylate metabolism , Nitrogen metabolism , Metabolic pathways , Microbial metabolism in diverse environments , Biosynthesis of amino acids , Two-component system	A0A0H2ZE30	0.321155	0.175305	-0.00221028	-0.792018	-0.464516	-0.723914	-0.503355	0.399279	-	1	1	1	0.884263	1	1	1	1
PA14_RS08310	PA14_20680	1780802	1782106	+	0	#N/A	#N/A	A0A0H2ZE80	0.32394	0.412794	0.135216	0.143853	1.064	0.0856041	0.971481	0.193265	-	1	1	1	1	0.0140532	1	0.101696	1
PA14_RS08315	PA14_20690	1782148	1782759	+	0	#N/A	#N/A	A0A0H2ZDU4	0.360407	0.494238	0.184439	0.454132	1.23261	0.427434	1.10965	0.143539	-	1	1	1	1	0.0012943	1	0.019185	1
PA14_RS08320	PA14_20700	1782763	1783554	-	flgZ	#N/A	#N/A	A0A0H2ZCU7	0.602148	0.247199	0.148763	0.430395	1.20353	0.297928	1.10023	0.485376	-	1	1	1	1	2.02118e-08	1	1.27582e-06	1
PA14_RS08325	PA14_20720	1783583	1784053	-	flgN	pau02040	Flagellar assembly	A0A0H2ZE48	0.493895	0.615074	0.165678	0.394063	1.01865	0.405479	1.01163	0.518892	-	1	1	1	1	7.83889e-06	1	1.07597e-05	1
PA14_RS08330	PA14_20730	1784108	1784431	-	flgM	pau02020, pau02025, pau02040	Two-component system , Biofilm formation, Flagellar assembly	A0A0H2ZE25	0.233726	0.568727	0.109581	0.081362	0.427921	0.0907871	0.502524	0.26847	-	1	1	1	1	1	1	1	1
PA14_RS08335	PA14_20740	1784576	1785274	-	flgA	pau02040	Flagellar assembly	A0A0H2ZE75	0.696404	0.839722	0.0590074	0.401634	-0.196933	0.172551	-0.164678	0.907136	-	0.727884	0.0221239	1	1	1	1	1	0.00326058
PA14_RS08340	PA14_20750	1785406	1786338	+	0	pau02020, pau02030	Two-component system , Bacterial chemotaxis	A0A0H2ZDT9	0.49732	0.515003	0.103405	-0.0475493	-0.677381	-0.14695	-0.805726	0.698683	-	1	1	1	1	1	1	0.161942	1
PA14_RS08345	PA14_20760	1786415	1787239	+	cheR	pau02020, pau02030	Two-component system , Bacterial chemotaxis	A0A0H2ZCU0	0.374263	0.266326	0.127691	0.107813	-0.362885	0.0299473	-0.561708	0.494984	-	1	1	1	1	1	1	1	1
PA14_RS08350	PA14_20770	1787554	1787859	+	hsbA	pau02020, pau02025	Two-component system , Biofilm formation	Q02QI1	-0.0564037	0.72582	-0.19794	0.326064	0.527523	0.450988	0.423598	0.408163	-	1	1	1	1	1	1	1	1
PA14_RS08355	PA14_20780	1787861	1789576	+	hsbR	pau02020, pau02025	Two-component system , Biofilm formation	A0A0H2ZE43	0.149704	0.800429	-0.257224	0.496089	1.04693	0.631003	0.912825	0.454543	-	1	1	1	1	0.061277	1	0.738574	1
PA14_RS08360	PA14_20800	1789642	1789992	+	htpB	pau02020, pau02025	Two-component system , Biofilm formation	A0A0H2ZE20	-0.0348295	0.323207	0.0167094	0.192648	0.278769	0.246582	0.169014	-0.103663	-	1	1	1	1	1	1	1	1
PA14_RS08365	PA14_20810	1790076	1792214	+	recQ	pau03018	RNA degradation	A0A0H2ZE69	-0.195606	-0.471025	-0.0510229	0.285929	0.0435195	0.355865	0.118478	-0.26414	-	1	0.153777	1	1	1	1	1	1
PA14_RS08370	PA14_20820	1792303	1793472	+	0	#N/A	#N/A	A0A0H2ZDT4	0.641219	0.501326	0.127217	0.756814	0.91264	0.629985	0.823894	0.44026	-	0.0424114	1	1	0.000864282	8.98263e-07	0.0989297	6.72008e-05	1
PA14_RS08375	PA14_20840	1793623	1794639	+	0	#N/A	#N/A	A0A0H2ZCT4	0.584602	0.42616	0.0179656	0.000779169	0.464311	-0.145401	0.267126	0.509048	-	1	1	1	1	1	1	1	1
PA14_RS08380	PA14_20850	1794757	1795191	+	0	#N/A	#N/A	A0A0H2ZE38	-0.312382	-0.232307	0.803867	1.51927	1.48992	1.6162	1.8044	-0.0961645	-	1	1	1	0.0270075	0.0405473	0.00654409	0.000305579	1
PA14_RS08385	PA14_20860	1795468	1797513	+	0	#N/A	#N/A	A0A0H2ZE15	-1.21519	-0.755035	-0.250321	-0.773832	-0.635564	-0.465251	-0.40911	-1.01567	-	0.00152782	1	1	1	1	1	1	0.0976208
PA14_RS08390	PA14_20870	1797521	1799707	-	plpD	#N/A	#N/A	A0A0H2ZE66	-0.715705	-0.805729	-0.384397	-0.565197	-0.194424	-0.326548	-0.120551	-0.69133	-	1	0.168567	1	1	1	1	1	1
PA14_RS08395	PA14_20880	1799776	1800066	+	0	#N/A	#N/A	A0A0H2ZDS9	0.190391	-0.316516	0.0817875	-0.0837648	0.524001	0.109063	0.515718	0.175196	-	1	1	1	1	1	1	1	1
PA14_RS08400	PA14_20890	1800156	1801154	+	rfaD	pau00540, pau01100, pau01250	Lipopolysaccharide biosynthesis , Metabolic pathways , Biosynthesis of nucleotide sugars	Q02QH1	0.637041	0.308334	1.08967	1.10978	0.0852433	0.902648	0.3928	0.247714	-	1	1	1	1	1	1	1	1
PA14_RS08405	PA14_20900	1801165	1802331	-	0	#N/A	#N/A	A0A0H2ZCT0	1.28877	1.19975	0.622885	2.16033	1.31588	1.92	1.5432	0.410111	-	1	1	1	0.0487402	1	0.449331	1	1
PA14_RS08410	PA14_20920	1802423	1803175	-	0	#N/A	#N/A	A0A0H2ZE33	1.77205	1.74612	-0.437508	-0.128067	0.55571	0.428123	0.596662	0.765546	-	0.00111905	0.00178109	1	1	1	1	1	1
PA14_RS08415	PA14_20940	1803293	1803532	-	0	pau01100, pau01110	Metabolic pathways , Biosynthesis of secondary metabolites	A0A0H2ZE11	1.63451	1.95593	-0.821124	-1.63691	-0.542157	-0.116162	-0.0866891	1.12404	-	0.0651044	0.000847511	1	1	1	1	1	1
PA14_RS08420	PA14_20950	1803546	1804538	-	0	pau00061, pau01100, pau01212	Fatty acid biosynthesis , Metabolic pathways , Fatty acid metabolism	Q02QG7	1.66959	2.04802	-0.718385	-1.34112	-0.968708	-0.148428	0.0553142	0.771714	-	0.265185	0.00327558	1	1	1	1	1	1
PA14_RS08425	PA14_20960	1804542	1804967	-	0	#N/A	#N/A	A0A0H2ZE61	2.0349	2.23212	-1.12646	-1.45193	-0.9363	0.0110407	-0.272794	1.09381	-	0.00810324	0.000704926	1	1	1	1	1	1
PA14_RS08430	PA14_20970	1804964	1806220	-	0	#N/A	#N/A	A0A0H2ZDS4	1.8554	2.1278	-0.87794	-1.35814	-0.742053	-0.250923	-0.213874	0.961225	-	0.447453	0.0335256	1	1	1	1	1	1
PA14_RS08435	PA14_20980	1806213	1807127	-	0	#N/A	#N/A	A0A0H2ZCS4	1.48743	2.16049	-1.60293	-1.73622	-0.944652	-0.34644	-0.33336	0.439888	-	1	0.374675	1	1	1	1	1	1
PA14_RS08440	PA14_21000	1807129	1808457	-	0	#N/A	#N/A	A0A0H2ZE28	1.58398	2.08341	-1.48112	-1.27529	-0.891818	-0.291431	-0.0542901	0.743014	-	0.0495312	2.67675e-05	0.34255	1	1	1	1	1
PA14_RS08445	PA14_21010	1808454	1809620	-	0	#N/A	#N/A	A0A0H2ZE06	1.36548	2.48362	-1.29247	-1.43794	-0.811763	-0.0672392	-0.117632	0.463356	-	1	0.000387929	1	1	1	1	1	1
PA14_RS08450	PA14_21020	1809617	1816675	-	0	#N/A	#N/A	A0A0H2ZE56	1.13125	2.69164	-1.08655	-0.951004	-0.78165	-0.290786	-0.393725	1.17041	-	1	6.2887e-12	1	1	1	1	1	1
PA14_RS08455	PA14_21030	1817157	1817762	+	0	#N/A	#N/A	A0A0H2ZDR8	0.113174	2.83407	-1.70724	-1.97385	-2.17617	-1.15121	-1.49217	1.49054	-	1	2.48122e-17	0.000122944	9.10684e-07	8.62329e-09	1	0.00686526	0.0043106
PA14_RS08460	PA14_21040	1818107	1818994	-	0	#N/A	#N/A	A0A0H2ZCR8	0.210283	2.09615	-0.511245	-0.371878	-0.1999	0.264892	0.217429	1.14822	-	1	3.89465e-11	1	1	1	1	1	0.132696
PA14_RS08465	PA14_21050	1819004	1820782	-	0	#N/A	#N/A	A0A0H2ZE24	0.435937	0.53969	0.0201465	0.235233	0.456534	0.239564	0.573639	0.704715	-	1	1	1	1	1	1	1	1
PA14_RS08470	PA14_21060	1820779	1821654	-	0	#N/A	#N/A	A0A0H2ZDZ9	0.464453	0.330878	0.299526	0.215219	0.726149	0.238874	0.670997	0.490691	-	1	1	1	1	1	1	1	1
PA14_RS08475	PA14_21070	1821966	1822778	+	0	#N/A	#N/A	A0A0H2ZE50	0.0715063	-0.225347	0.117867	-0.035527	0.0560314	0.0987465	0.029753	0.0259294	-	1	1	1	1	1	1	1	1
PA14_RS08480	PA14_21080	1822786	1823700	-	0	#N/A	#N/A	A0A0H2ZDR3	-0.104894	-0.0291362	0.0965695	0.481062	0.888687	0.599433	0.93276	-0.444186	-	1	1	1	1	1	1	0.697015	1
PA14_RS08485	PA14_21090	1823789	1824244	+	0	pau02024	Quorum sensing	A0A0H2ZCR3	0.447587	-0.399429	-0.405673	0.423219	2.23268	0.801928	2.26514	0.40486	-	1	1	1	1	9.59845e-11	1	9.92216e-11	1
PA14_RS08490	PA14_21110	1824476	1826554	+	0	pau00562, pau00564, pau00565, pau01100, pau01110, pau02024	Inositol phosphate metabolism , Glycerophospholipid metabolism , Ether lipid metabolism , Metabolic pathways , Biosynthesis of secondary metabolites , Quorum sensing	A0A0H2ZE19	0.471519	0.17232	0.0432261	0.36256	1.48096	0.477297	1.39645	0.572167	-	1	1	1	1	3.57148e-22	1	1.50512e-18	0.449783
PA14_RS08495	PA14_21120	1826612	1827112	-	0	#N/A	#N/A	A0A0H2ZDZ5	0.723795	0.975865	0.236592	0.398907	1.06983	0.0338841	0.798161	0.555462	-	1	0.842479	1	1	0.163693	1	1	1
PA14_RS08500	PA14_21130	1827178	1827906	-	0	#N/A	#N/A	A0A0H2ZE45	0.15704	0.166965	0.0239973	-0.127235	-0.109487	-0.344982	-0.0821334	-0.295342	-	1	1	1	1	1	1	1	1
PA14_RS08505	PA14_21140	1828013	1828783	-	phnE	pau02010	ABC transporters	A0A0H2ZDQ8	-0.781539	-0.0307834	-0.141961	0.135012	-0.244531	0.190236	-0.517777	-0.588958	-	1	1	1	1	1	1	1	1
PA14_RS08510	PA14_21150	1828780	1829613	-	0	pau02010	ABC transporters	A0A0H2ZCQ8	-0.565807	-0.352133	0.00741769	0.209145	-0.208124	0.199995	-0.378983	-0.527161	-	1	1	1	1	1	1	1	1
PA14_RS08515	PA14_21160	1829607	1830410	-	0	pau02010	ABC transporters	Q02QE8	-0.966109	-0.147374	-0.0490354	-0.263794	-0.729365	-0.183688	-0.638264	-0.88651	-	1	1	1	1	1	1	1	1
PA14_RS08520	PA14_21175	1830407	1831264	-	0	pau02010	ABC transporters	A0A0H2ZLM2	-0.413166	-0.787495	-0.111288	-0.941174	-1.24573	-0.952557	-1.37037	-0.280238	-	1	1	1	0.0431024	1.6938e-05	0.0356664	4.5822e-07	1
PA14_RS08525	PA14_21180	1831413	1832303	+	0	pau00280, pau01100	Valine, leucine and isoleucine degradation , Metabolic pathways	A0A0H2ZE14	-0.417731	-0.0254904	0.137346	0.148323	0.0188365	0.149877	0.0338211	-0.579831	-	1	1	1	1	1	1	1	1
PA14_RS08530	PA14_21190	1832307	1834664	-	0	#N/A	#N/A	A0A0H2ZDZ0	0.2782	0.538361	-0.0103381	0.800945	1.34629	0.762977	1.23507	0.270526	-	1	1	1	0.00839918	8.32633e-13	0.0372629	4.21445e-10	1
PA14_RS08535	PA14_21210	1834819	1836474	+	0	pau00540, pau01100, pau01503	Lipopolysaccharide biosynthesis , Metabolic pathways , Cationic antimicrobial peptide (CAMP) resistance	A0A0H2ZE41	0.089009	-0.326702	0.0700318	0.443778	0.629359	0.396605	0.641335	0.243514	-	1	1	1	1	1	1	1	1
PA14_RS08540	PA14_21220	1836543	1836998	-	0	#N/A	#N/A	A0A0H2ZDQ2	0.451401	0.0418535	0.960829	0.562769	0.0236237	0.409784	0.200423	0.158045	-	1	1	1	1	1	1	1	1
PA14_RS08545	PA14_21230	1837281	1840127	-	rapA	#N/A	#N/A	A0A0H2ZCQ4	-0.609674	-0.743835	-0.181927	-0.39304	-0.837648	-0.281673	-0.728788	-0.619612	-	1	1	1	1	0.348492	1	1	1
PA14_RS08550	PA14_21240	1840369	1840677	+	0	#N/A	#N/A	A0A0H2ZE08	0.166131	1.12553	0.0261067	0.242705	0.150467	0.253634	0.35174	0.46533	-	1	0.0333052	1	1	1	1	1	1
PA14_RS08555	PA14_21250	1840731	1841333	+	0	#N/A	#N/A	A0A0H2ZDY4	0.411189	0.413288	0.323462	0.184646	0.413315	0.268177	0.43579	0.476707	-	1	1	1	1	1	1	1	1
PA14_RS31375	0	1841330	1841491	+	0	#N/A	#N/A	#N/A	0.705721	0.227856	0.351948	0.311529	1.08741	0.382709	1.04085	0.648661	-	1	1	1	1	5.01116e-05	1	0.000322733	1
PA14_RS08565	PA14_21280	1842061	1844055	+	0	#N/A	#N/A	A0A0H2ZDP8	-0.186024	0.124215	0.480425	2.57681	2.83063	2.49446	2.98646	0.0806709	-	1	1	1	5.92388e-10	1.67419e-12	3.69676e-09	3.73892e-14	1
PA14_RS08570	0	1844042	1844245	+	0	#N/A	#N/A	#N/A	-0.0572424	0.0509995	0.231652	1.66995	2.00922	1.47883	2.04347	0.322232	-	1	1	1	0.33813	0.00629444	1	0.00470122	1
PA14_RS08575	PA14_21290	1844273	1845130	+	0	#N/A	#N/A	A0A0H2ZCP8	0.232714	-0.122114	0.502865	1.34396	1.512	1.35388	1.68585	0.493719	-	1	1	1	0.298778	0.0279486	0.284065	0.00210916	1
PA14_RS08580	PA14_21300	1845111	1846286	-	0	#N/A	#N/A	A0A0H2ZE03	-0.356148	-0.234713	0.0192697	0.420059	0.59377	0.483326	0.803686	-0.381617	-	1	1	1	1	1	1	0.330747	1
PA14_RS08585	PA14_21310	1846437	1846907	-	0	pau00630, pau00650, pau01100, pau01120, pau01200	Glyoxylate and dicarboxylate metabolism , Butanoate metabolism , Metabolic pathways , Microbial metabolism in diverse environments , Carbon metabolism	A0A0H2ZDX9	-0.112781	-0.150249	0.272342	-0.557283	-0.818529	-0.684464	-0.953647	-0.217971	-	1	1	1	1	0.00116646	0.113209	1.46268e-05	1
PA14_RS08590	PA14_21320	1846904	1847854	-	0	#N/A	#N/A	A0A0H2ZE31	-0.33512	-0.0919491	0.128143	-0.373971	-0.583705	-0.346912	-0.523861	-0.41409	-	1	1	1	1	0.00144542	1	0.0319381	1
PA14_RS08595	PA14_21340	1848101	1849789	+	fadD2	pau00061, pau00071, pau01100, pau01212, pau02024	Fatty acid biosynthesis , Fatty acid degradation , Metabolic pathways , Fatty acid metabolism , Quorum sensing	A0A0H2ZDP4	-0.368502	0.438483	-0.153556	-1.11119	-1.29219	-1.12016	-1.34285	0.213036	-	1	1	1	1	0.155196	1	0.0775899	1
PA14_RS08600	PA14_21370	1850024	1851712	+	fadD1	pau00061, pau00071, pau01100, pau01212, pau02024	Fatty acid biosynthesis , Fatty acid degradation , Metabolic pathways , Fatty acid metabolism , Quorum sensing	A0A0H2ZCP3	-0.172811	-0.866409	0.106264	-1.26102	-1.70674	-1.28945	-1.65703	-0.0660861	-	1	7.39954e-07	1	5.25392e-17	6.61322e-33	8.60816e-18	9.53429e-31	1
PA14_RS08605	PA14_21380	1851835	1852044	+	0	#N/A	#N/A	A0A0H2ZDZ8	-0.668079	-0.423589	-0.396533	0.0944619	-0.0247804	-0.0868444	-0.0131677	-0.433026	-	1	1	1	1	1	1	1	1
PA14_RS08610	PA14_21400	1852220	1856200	+	hrpA	#N/A	#N/A	A0A0H2ZDX4	-0.284384	-0.31038	0.00404441	0.0224104	-0.392862	0.0213368	-0.347163	-0.397073	-	1	1	1	1	1	1	1	1
PA14_RS08615	PA14_21410	1856273	1857703	-	phoA	pau00730, pau00790, pau01100, pau01240, pau02020	Thiamine metabolism , Folate biosynthesis , Metabolic pathways , Biosynthesis of cofactors , Two-component system	Q02QC9	-0.207035	-0.392866	-0.330044	0.522056	0.349243	0.683353	0.267713	-0.190231	-	1	1	1	1	1	1	1	1
PA14_RS08620	PA14_21440	1857908	1858345	+	0	#N/A	#N/A	A0A0H2ZE26	-0.301864	-0.297153	0.027672	-1.68196	-1.90136	-1.63545	-1.94112	-0.137193	-	1	1	1	1.38055e-19	8.73211e-26	5.33436e-18	3.10522e-26	1
PA14_RS08625	PA14_21450	1858574	1860640	+	vgrG	pau03070	Bacterial secretion system	A0A0H2ZDP0	0.929202	1.01284	-0.327992	-0.483329	0.167189	-0.0149078	0.220799	0.337808	-	0.000948083	6.96165e-05	1	1	1	1	1	1
PA14_RS08630	PA14_21460	1860650	1861465	+	0	#N/A	#N/A	A0A0H2ZCN8	1.04505	1.40576	-0.372747	-0.587301	-0.146304	0.0578	0.138554	0.413725	-	0.0464441	1.06547e-05	1	1	1	1	1	1
PA14_RS31380	PA14_21470	1861462	1861983	+	0	#N/A	#N/A	A0A0H2ZDZ6	1.08668	1.88731	-0.505893	-0.51482	-0.402359	0.221079	-0.17072	0.614244	-	0.147118	7.51892e-10	1	1	1	1	1	1
PA14_RS08635	PA14_21480	1862506	1863060	+	0	#N/A	#N/A	A0A0H2ZDW8	0.910193	1.36107	-0.84895	-0.415041	-0.12787	0.174131	0.221089	0.580198	-	1	0.191596	1	1	1	1	1	1
PA14_RS30250	PA14_21490	1863075	1865723	+	0	#N/A	#N/A	A0A0H2ZE21	0.5694	0.828244	-0.267203	0.162344	0.088805	0.422826	0.335482	0.293067	-	0.000572645	5.3689e-11	1	1	1	0.631401	1	1
PA14_RS08650	PA14_21510	1865762	1866175	-	0	#N/A	#N/A	A0A0H2ZDN6	0.819642	1.07162	0.0624478	0.455326	0.671344	0.777918	0.641711	0.403871	-	1	0.227759	1	1	1	1	1	1
PA14_RS08655	PA14_21520	1866255	1866758	+	0	#N/A	#N/A	A0A0H2ZCN2	-0.212961	-0.0108211	0.0634531	0.203812	0.180953	0.177363	0.154287	-0.529187	-	1	1	1	1	1	1	1	1
PA14_RS08660	PA14_21530	1866762	1867277	-	0	#N/A	#N/A	A0A0H2ZDY9	-0.040587	0.280244	0.136141	0.580524	0.784857	0.884336	0.818404	-0.00333072	-	1	1	1	1	1	0.209258	0.671322	1
PA14_RS08665	PA14_21540	1867768	1868889	+	0	#N/A	#N/A	A0A0H2ZDW4	-0.476182	-0.683447	-0.129813	-0.767445	-1.0765	-0.720904	-1.07574	-0.317957	-	1	0.0405302	1	0.00266481	8.45175e-09	0.0133721	1.024e-08	1
PA14_RS08670	PA14_21550	1868892	1869503	+	0	#N/A	#N/A	A0A0H2ZE16	-0.403087	-0.406567	-0.0827567	-0.303741	-0.664674	-0.27452	-0.601772	-0.32639	-	1	1	1	1	0.000157772	1	0.00342004	1
PA14_RS08675	PA14_21560	1869497	1869736	+	0	#N/A	#N/A	A0A0H2ZDN2	-0.154121	-0.03541	0.106286	0.0444974	-0.226177	-0.00539956	-0.321844	-0.151415	-	1	1	1	1	1	1	1	1
PA14_RS08680	PA14_21570	1870142	1870456	+	0	#N/A	#N/A	A0A0H2ZCM7	-0.514163	-0.138094	0.240951	-0.136512	-0.229554	-0.297492	-0.479061	-0.510286	-	1	1	1	1	1	1	1	1
PA14_RS08685	PA14_21580	1870475	1871329	+	0	#N/A	#N/A	Q02QB5	-0.266165	-0.406309	0.405786	-0.220985	-0.243683	-0.32703	-0.320497	-0.474687	-	1	1	1	1	1	1	1	1
PA14_RS08690	PA14_21590	1871326	1872060	+	0	#N/A	#N/A	A0A0H2ZDY6	-0.0872153	-0.607163	0.270569	-0.498544	0.0421934	-0.493895	0.235803	-0.336011	-	1	1	1	1	1	1	1	1
PA14_RS08695	PA14_21600	1872063	1872653	+	0	#N/A	#N/A	A0A0H2ZDV8	3.4543e-05	-0.591333	0.113152	-0.0681451	0.234247	-0.0788767	0.0178309	-0.311051	-	1	1	1	1	1	1	1	1
PA14_RS08700	PA14_21610	1872900	1874216	+	oprO	#N/A	#N/A	A0A0H2ZE10	-0.0217068	-0.0946658	-0.0512103	0.123298	0.0456677	0.18338	0.105693	0.00671744	-	1	1	1	1	1	1	1	1
PA14_RS08705	PA14_21620	1874675	1875997	+	oprP	#N/A	#N/A	A0A0H2ZDM7	-0.217783	0.147018	-0.143385	-0.348602	0.207802	0.23684	0.451248	0.422317	-	1	1	1	1	1	1	1	1
PA14_RS08710	PA14_21630	1876166	1876465	+	0	#N/A	#N/A	A0A0H2ZCM2	0.807736	0.682303	1.06127	1.55476	0.772822	1.23098	0.814981	0.371752	-	1	1	1	1	1	1	1	1
PA14_RS08715	PA14_21640	1876590	1877402	+	0	#N/A	#N/A	A0A0H2ZDY1	-0.865814	-1.60745	0.178271	0.202204	-0.302917	-0.0750187	-0.304893	-1.10011	-	1	0.00338456	1	1	1	1	1	1
PA14_RS08720	PA14_21650	1877635	1878057	+	0	#N/A	#N/A	A0A0H2ZDV3	-0.550647	-0.498144	-0.236963	-0.176382	-0.0583248	-0.0305385	-0.0874721	-0.483374	-	1	1	1	1	1	1	1	1
PA14_RS08725	PA14_21660	1878054	1878383	+	0	#N/A	#N/A	Q02QA7	-0.206941	-0.147136	-0.336011	-0.153592	0.0844504	-0.0705876	0.0398564	-0.137169	-	1	1	1	1	1	1	1	1
PA14_RS08730	PA14_21670	1878462	1878749	-	0	#N/A	#N/A	A0A0H2ZDM3	0.100661	0.471389	-0.194433	0.277704	0.725174	0.487781	0.84675	0.38713	-	1	1	1	1	1	1	1	1
PA14_RS08735	0	1878916	1879299	+	0	#N/A	#N/A	#N/A	0.343385	0.10417	-0.028809	0.776203	1.48275	0.887442	1.44927	0.4533	-	1	1	1	1	1.19451e-07	1	8.02484e-07	1
PA14_RS08740	PA14_21690	1879368	1883714	+	0	#N/A	#N/A	A0A0H2ZCL7	0.473508	0.313967	0.0177739	0.0367319	0.196838	0.0176603	0.320975	0.292689	-	1	1	1	1	1	1	1	1
PA14_RS08745	PA14_21700	1883722	1887201	-	0	#N/A	#N/A	A0A0H2ZDX6	-0.289048	0.0505637	-0.231579	-0.731084	-1.02121	-0.770329	-0.977261	0.0890487	-	1	1	1	1	0.0326132	1	0.0868157	1
PA14_RS08750	PA14_21710	1887467	1888054	+	0	#N/A	#N/A	A0A0H2ZDU8	-0.622149	0.0341715	-0.0680065	-0.833564	-0.841308	-0.706071	-0.747527	-0.461077	-	1	1	1	0.12771	0.0976398	1	0.843112	1
PA14_RS08755	PA14_21720	1888121	1888975	+	0	#N/A	#N/A	A0A0H2ZE00	-0.0336537	-0.171242	0.0754897	-0.127679	0.0532597	-0.0332326	0.249257	-0.0201619	-	1	1	1	1	1	1	1	1
PA14_RS08760	PA14_21730	1889072	1891237	+	0	#N/A	#N/A	A0A0H2ZDL9	-0.166514	-1.10609	-0.0364057	-1.38793	-0.926085	-1.5599	-1.25969	-0.287545	-	1	1	1	1	1	1	1	1
PA14_RS08765	PA14_21750	1891412	1893286	+	0	#N/A	#N/A	A0A0H2ZCL0	0.0848539	-0.130883	-0.194011	0.114973	0.668817	0.256646	0.591232	-0.133691	-	1	1	1	1	1	1	1	1
PA14_RS08770	PA14_21760	1893347	1893556	-	0	#N/A	#N/A	A0A0H2ZDX1	-0.71486	-0.209916	-0.285831	-1.95621	-2.36011	-1.80033	-2.33271	-0.709272	-	1	1	1	3.62116e-16	1.62463e-24	2.3983e-13	7.08533e-24	1
PA14_RS08775	PA14_21770	1893771	1894085	-	sugE	#N/A	#N/A	A0A0H2ZDU3	0.114107	-0.00786717	-0.0970365	0.183384	0.261606	0.277585	0.36828	0.0259174	-	1	1	1	1	1	1	1	1
PA14_RS08780	PA14_21780	1894225	1895160	-	0	#N/A	#N/A	A0A0H2ZDZ3	-0.556853	-0.757419	-0.293045	-0.440996	-0.418656	-0.280638	-0.543187	-0.698358	-	1	0.0231838	1	1	1	1	1	0.112696
PA14_RS08785	PA14_21790	1895247	1896167	-	rdgC	#N/A	#N/A	Q02Q95	-1.00354	-1.52957	-0.29259	-1.57031	-1.71961	-1.31148	-1.82349	-0.900477	-	0.0296303	2.29955e-08	1	6.33249e-09	3.51993e-11	1.6749e-05	9.1906e-13	0.248374
PA14_RS08790	PA14_21800	1896332	1896407	+	0	pau00970	Aminoacyl-tRNA biosynthesis	#N/A	-0.26768	0.20476	-0.387153	0.617647	0.458497	0.686032	0.68491	-0.324817	-	1	1	1	1	1	1	1	1
PA14_RS08795	PA14_21810	1896424	1896500	+	0	pau00970	Aminoacyl-tRNA biosynthesis	#N/A	-0.200306	0.328236	-0.350882	0.65929	0.445082	0.724724	0.665058	-0.223562	-	1	1	1	1	1	1	1	1
PA14_RS08800	PA14_21820	1896757	1897518	+	0	#N/A	#N/A	A0A0H2ZDL5	-0.470144	-0.689276	-0.240377	-1.57308	-1.45782	-1.44315	-1.45203	-0.174773	-	1	0.0451404	1	1.34313e-20	1.90246e-17	6.21567e-17	3.21282e-17	1
PA14_RS08805	PA14_21830	1897888	1898319	+	0	#N/A	#N/A	A0A0H2ZCK7	0.881589	0.592043	-0.289456	-0.40336	0.431711	-0.484576	0.332233	0.999122	-	0.0163283	1	1	1	1	1	1	0.00062419
PA14_RS08810	PA14_21840	1898307	1899053	-	0	#N/A	#N/A	A0A0H2ZDW7	0.66387	0.452491	-0.222504	-0.0457058	0.542898	0.0871499	0.495356	0.714719	-	0.374989	1	1	1	1	1	1	0.0973555
PA14_RS08815	PA14_21850	1899157	1899468	+	0	#N/A	#N/A	A0A0H2ZDT8	-0.276029	-0.15951	-0.0727612	-0.0831088	-0.147675	0.0126769	0.00555541	-0.0800028	-	1	1	1	1	1	1	1	1
PA14_RS08820	0	1899471	1899836	+	0	#N/A	#N/A	#N/A	-0.180196	-0.04598	0.130566	-0.00590446	-0.157675	-0.0267699	-0.181974	-0.27887	-	1	1	1	1	1	1	1	1
PA14_RS08825	PA14_21860	1899826	1900305	+	0	#N/A	#N/A	A0A0H2ZDZ1	-0.33042	0.297319	0.171108	0.303795	-0.0206067	0.230169	0.0901024	-0.526775	-	1	1	1	1	1	1	1	1
PA14_RS08830	PA14_21870	1900319	1902124	-	0	#N/A	#N/A	A0A0H2ZDL0	0.295427	-0.00457418	-0.103393	0.569865	0.849841	0.582287	0.804745	0.27404	-	1	1	1	1	0.000824206	1	0.00424764	1
PA14_RS08835	PA14_21880	1902163	1904259	-	0	#N/A	#N/A	A0A0H2ZCK1	0.297124	-0.0109388	0.0590764	-0.875884	-1.49397	-0.944458	-1.35708	0.472599	-	1	1	1	0.104308	1.45214e-09	0.0220764	1.77861e-07	1
PA14_RS08840	PA14_21890	1904389	1905351	+	0	#N/A	#N/A	A0A0H2ZDW2	-0.0767345	0.258543	0.2157	-0.434365	-0.852211	-0.474772	-0.800906	-0.137871	-	1	1	1	1	0.0959014	1	0.326185	1
PA14_RS08845	PA14_21900	1905418	1906068	-	0	#N/A	#N/A	A0A0H2ZDT3	-0.081825	-0.199256	-0.0155464	-0.723912	-1.00726	-0.780926	-1.01496	-0.0878014	-	1	1	1	2.1951e-06	1.35736e-14	1.89938e-07	3.02493e-14	1
PA14_RS08850	PA14_21910	1906068	1907063	-	0	pau02024	Quorum sensing	A0A0H2ZDY5	-0.261421	-0.0839433	-0.10946	-0.367089	-0.149463	-0.432388	-0.256215	-0.111965	-	1	1	1	1	1	1	1	1
PA14_RS08855	PA14_21920	1907066	1907863	-	0	pau02024	Quorum sensing	A0A0H2ZDK7	0.254918	0.312783	-0.256053	0.328361	1.01582	0.473122	0.960657	0.264392	-	1	1	1	1	0.0796624	1	0.308801	1
PA14_RS08860	PA14_21930	1907850	1908689	-	0	pau02024	Quorum sensing	A0A0H2ZCJ6	0.292745	0.686474	-0.0251806	0.356778	1.01608	0.506856	1.04401	0.565471	-	1	1	1	1	0.00174873	1	0.00161351	1
PA14_RS08865	PA14_21940	1908686	1909495	-	0	#N/A	#N/A	A0A0H2ZDV7	0.255239	1.14219	-0.0575437	0.179484	0.784826	0.206357	0.817776	0.33374	-	1	0.00248214	1	1	1	1	1	1
PA14_RS08870	PA14_21960	1909550	1910608	-	0	pau02024	Quorum sensing	A0A0H2ZDS6	0.508264	1.65428	0.039584	0.101647	0.742006	0.181692	0.710503	0.845741	-	1	7.13336e-06	1	1	1	1	1	1
PA14_RS08875	PA14_21970	1910972	1911688	+	0	#N/A	#N/A	A0A0H2ZDY2	-0.213142	0.095693	-0.231494	0.892214	1.26351	1.1933	1.24336	-0.154734	-	1	1	1	0.0243393	2.10672e-07	5.19271e-06	6.82483e-07	1
PA14_RS08880	PA14_21980	1911754	1912305	+	0	#N/A	#N/A	A0A0H2ZDK2	-0.415185	-0.0782054	-0.0193671	0.199202	-0.0702349	0.26756	-0.0408188	-0.497281	-	1	1	1	1	1	1	1	1
PA14_RS08885	PA14_21990	1912348	1913637	-	0	#N/A	#N/A	Q02Q78	-0.344845	-0.404153	-0.0736946	-0.368147	-0.837531	-0.308358	-0.776077	-0.318389	-	1	1	1	1	1.9639e-06	1	3.85671e-05	1
PA14_RS08890	PA14_22000	1913806	1914441	-	0	#N/A	#N/A	A0A0H2ZCJ1	-0.406275	-0.637696	-0.261306	-0.298591	-0.565031	-0.184059	-0.382818	-0.259673	-	1	1	1	1	1	1	1	1
PA14_RS08895	PA14_22010	1914545	1914799	-	minE	#N/A	#N/A	Q02Q76	-0.291791	-0.558664	-0.232787	-0.902469	-1.13719	-0.735774	-1.03249	-0.132979	-	1	1	1	0.000219691	2.28852e-08	0.0448647	1.9649e-06	1
PA14_RS08900	PA14_22020	1914796	1915611	-	minD	#N/A	#N/A	A0A0H2ZDV1	-0.290556	-0.595035	-0.235765	-0.972073	-1.2431	-0.795859	-1.15082	-0.0539265	-	1	1	1	6.53045e-05	1.59064e-09	0.0174694	8.25266e-08	1
PA14_RS08905	PA14_22040	1915673	1916464	-	minC	#N/A	#N/A	Q02Q74	-0.407681	-0.401014	-0.13396	-0.794793	-1.32238	-0.647319	-1.19793	-0.116023	-	1	1	1	0.00114147	3.03696e-14	0.1413	3.75413e-11	1
PA14_RS08910	PA14_22050	1916624	1917562	+	0	pau00540, pau01100	Lipopolysaccharide biosynthesis , Metabolic pathways	A0A0H2ZDS1	-0.10304	-0.366338	-0.000988741	0.330881	0.286331	0.349153	0.291595	-0.164068	-	1	1	1	1	1	1	1	1
PA14_RS08915	PA14_22060	1917630	1918799	+	0	#N/A	#N/A	A0A0H2ZDX7	-0.162484	0.0632511	0.0978424	0.52278	0.645607	0.634949	0.646612	-0.366816	-	1	1	1	0.354204	0.00346226	0.00780804	0.00418875	1
PA14_RS08935	PA14_22080	1922000	1922695	-	0	#N/A	#N/A	A0A0H2ZDJ8	0.365044	-0.0884254	-0.31741	0.795305	0.919685	0.93423	1.26314	0.126964	-	1	1	1	1	0.260408	0.217949	0.000123119	1
PA14_RS08940	PA14_22090	1923032	1924132	-	0	#N/A	#N/A	A0A0H2ZCI8	0.1386	-0.0131741	-0.153096	0.0125887	0.711502	0.0924391	0.749078	0.0628001	-	1	1	1	1	0.102687	1	0.0391902	1
PA14_RS30260	PA14_22100	1926578	1927246	-	0	#N/A	#N/A	A0A0H2ZDU7	-0.774501	0.19281	-1.04122	-0.496703	-0.756098	-0.0969491	0.078018	0.157341	-	1	1	0.825284	1	1	1	1	1
PA14_RS08960	PA14_22110	1927460	1928419	-	0	#N/A	#N/A	A0A0H2ZDR6	-0.531485	0.660614	-0.485189	0.234531	-0.0371916	0.550284	0.723678	0.209222	-	1	1	1	1	1	1	1	1
PA14_RS31220	0	1928468	1929088	-	0	#N/A	#N/A	#N/A	-0.576704	0.567499	-0.855791	0.842141	1.03707	1.28452	1.16769	-0.0167228	-	1	1	1	1	1	1	1	1
PA14_RS08965	PA14_22120	1929042	1931366	-	0	#N/A	#N/A	A0A0H2ZDX2	-0.0671719	0.427705	-0.595661	-0.0317274	0.416085	0.235476	0.768724	0.314828	-	1	1	1	1	1	1	0.351643	1
PA14_RS08970	PA14_22130	1931382	1932050	-	0	#N/A	#N/A	A0A0H2ZDJ5	-0.509541	0.503944	-1.42661	0.372331	0.653264	0.598437	1.27459	-0.480159	-	1	1	1	1	1	1	1	1
PA14_RS31225	0	1932554	1933003	-	0	#N/A	#N/A	#N/A	-0.442817	-0.399307	-0.430647	-0.557179	0.263114	0.27129	0.842912	-0.223166	-	1	1	1	1	1	1	1	1
PA14_RS30265	PA14_22140	1933020	1933820	-	0	#N/A	#N/A	A0A0H2ZCI3	-0.437026	-0.40798	-0.888012	-0.663881	-0.175333	-0.162409	0.479234	-0.287385	-	1	1	1	1	1	1	1	1
PA14_RS30270	0	1933832	1934353	-	0	#N/A	#N/A	#N/A	-0.142574	-0.376858	-0.683495	-0.969584	0.0582501	-0.429076	0.541776	-0.490128	-	1	1	1	1	1	1	1	1
PA14_RS08985	PA14_22160	1934355	1934861	-	0	#N/A	#N/A	A0A0H2ZDU2	0.113696	-0.320247	-0.471072	-0.454521	0.822405	-0.0701238	0.923061	-0.127496	-	1	1	1	1	1	1	1	1
PA14_RS08990	PA14_22190	1935114	1935500	-	0	#N/A	#N/A	A0A0H2ZDW6	-0.443214	-0.321543	-0.0549349	-0.633549	-0.449184	-0.649362	-0.460571	-0.390645	-	1	1	1	1	1	1	1	1
PA14_RS08995	PA14_22210	1935570	1935905	-	0	#N/A	#N/A	A0A0H2ZDJ1	-0.126261	-0.163978	-0.527193	-0.842244	-0.256005	-0.406806	-0.0789013	0.0380604	-	1	1	1	1	1	1	1	1
PA14_RS31230	0	1936320	1936658	-	0	#N/A	#N/A	#N/A	-0.177362	0.287349	-0.788574	-0.74718	0.0991656	-0.0504969	0.275716	0.0283564	-	1	1	1	1	1	1	1	1
PA14_RS09000	PA14_22230	1936671	1936862	-	0	#N/A	#N/A	A0A0H2ZDT6	0.1241	0.153576	-0.765076	-0.283171	0.29747	0.0974055	0.680185	0.330632	-	1	1	1	1	1	1	1	1
PA14_RS31235	0	1936872	1937267	-	0	#N/A	#N/A	#N/A	0.29266	0.199854	-0.389082	-0.149653	0.597617	0.158699	0.962333	0.662416	-	1	1	1	1	1	1	1	1
PA14_RS30280	PA14_22240	1937290	1937691	-	0	#N/A	#N/A	A0A0H2ZDQ6	-0.111047	0.403417	-0.224469	-0.0430638	0.806468	0.56507	1.0308	0.425313	-	1	1	1	1	1	1	1	1
PA14_RS30285	PA14_22250	1937791	1938417	-	0	#N/A	#N/A	A0A0H2ZDW1	-0.613742	-0.771422	-0.863499	-0.278385	0.710125	-0.181649	0.951682	-0.460315	-	1	1	1	1	1	1	1	1
PA14_RS30290	PA14_22260	1938450	1938800	-	0	#N/A	#N/A	A0A0H2ZDI7	-0.467067	-0.539342	-0.541259	0.200888	1.29807	-0.0066383	1.29168	0.222558	-	1	1	1	1	1	1	1	1
PA14_RS09015	PA14_22270	1939714	1941291	-	0	#N/A	#N/A	A0A0H2ZCH4	0.0511122	-0.242378	-0.316569	-0.219618	0.00050244	-0.0654035	0.132741	0.193091	-	1	1	1	1	1	1	1	1
PA14_RS09025	PA14_22290	1941725	1942528	-	0	#N/A	#N/A	A0A0H2ZDQ1	0.124856	0.153162	-0.240588	-0.542047	0.0523881	-0.5182	0.0338271	0.498337	-	1	1	1	1	1	1	1	1
PA14_RS09030	PA14_22310	1942532	1943893	-	0	#N/A	#N/A	A0A0H2ZDV6	0.130589	0.203641	-0.23836	-1.14798	-0.332021	-1.15904	-0.391437	0.591342	-	1	1	1	1.06529e-11	1	1.26635e-11	1	0.158918
PA14_RS09035	PA14_22320	1944036	1944257	-	0	#N/A	#N/A	A0A0H2ZDI3	-0.206628	-0.175073	-0.38248	0.241178	1.77999	0.2507	1.65437	0.151802	-	1	1	1	1	5.96148e-10	1	5.36211e-08	1
PA14_RS09040	PA14_22330	1944551	1945408	+	0	pau02010	ABC transporters	A0A0H2ZCG8	0.147311	0.616332	-0.237368	-0.0599439	1.62036	0.209625	1.61413	0.621108	-	1	1	1	1	1.5375e-06	1	2.2246e-06	1
PA14_RS09045	PA14_22340	1945626	1945937	+	0	#N/A	#N/A	A0A0H2ZDS5	-0.331784	1.97136	-0.683229	-4.05927	-3.18501	-4.12124	-3.20156	0.1041	-	1	1	1	6.11305e-09	8.71649e-05	4.72224e-09	8.58045e-05	1
PA14_RS09050	PA14_22350	1945934	1947589	+	0	#N/A	#N/A	A0A0H2ZDP6	0.185747	1.99531	-0.729864	-4.59765	-3.97427	-4.58329	-4.04567	0.555826	-	1	1	1	6.75452e-12	1.94943e-08	1.10363e-11	9.36473e-09	1
PA14_RS09055	PA14_22370	1947679	1949478	+	0	#N/A	#N/A	A0A0H2ZDV2	0.113169	1.63122	-0.467637	-2.0738	-1.91309	-2.2153	-1.87495	0.61232	-	1	1	1	0.0259072	0.128543	0.00608698	0.194748	1
PA14_RS09060	PA14_22380	1949475	1950101	+	0	pau03030, pau03430, pau03440	DNA replication , Mismatch repair , Homologous recombination	A0A0H2ZDI0	0.345176	1.63241	-0.338335	-2.46996	-2.05603	-2.47436	-1.99282	0.885378	-	1	1	1	0.00104974	0.0610292	0.00145905	0.132456	1
PA14_RS09065	PA14_22400	1950210	1950368	+	0	#N/A	#N/A	A0A0H2ZCG5	0.679849	1.46225	-0.881137	-1.49155	-1.45519	-1.76415	-0.938337	1.31957	-	1	1	1	1	1	1	1	1
PA14_RS09070	PA14_22410	1950645	1951769	+	0	#N/A	#N/A	A0A0H2ZDS0	0.0950193	-0.0223438	0.00438641	-0.310939	-0.520439	-0.277616	-0.465411	0.1394	-	1	1	1	1	1	1	1	1
PA14_RS09075	PA14_22420	1951802	1952068	-	0	#N/A	#N/A	A0A0H2ZDP2	0.922556	0.178688	0.174433	0.538597	0.413168	0.465412	0.459394	1.11789	-	0.00523329	1	1	1	1	1	1	1.36703e-05
PA14_RS09080	PA14_22440	1952350	1954182	-	0	pau02010	ABC transporters	A0A0H2ZDU6	0.395301	-0.460241	0.00494107	0.454701	0.265678	0.309211	0.124419	0.404891	-	1	1	1	1	1	1	1	1
PA14_RS09085	PA14_22450	1954245	1954808	-	ppiA	pau01503, pau03250	Cationic antimicrobial peptide (CAMP) resistance , Viral life cycle - HIV-1	A0A0H2ZDH5	0.297433	-0.511032	0.0522613	-0.328386	-0.584649	-0.533545	-0.719516	0.415689	-	1	1	1	1	1	1	0.27868	1
PA14_RS09090	PA14_22460	1954790	1955617	-	0	pau00362, pau01100, pau01120, pau01220	Benzoate degradation , Metabolic pathways , Microbial metabolism in diverse environments , Degradation of aromatic compounds	A0A0H2ZCG0	0.288679	-0.445435	0.0774953	-0.0704461	5.30847e-05	-0.1037	-0.123786	0.265711	-	1	1	1	1	1	1	1	1
PA14_RS09095	PA14_22470	1955624	1956553	-	0	#N/A	#N/A	A0A0H2ZDR5	-0.0163601	-0.506186	0.178493	0.214494	0.216082	0.0824173	0.0945021	-0.178719	-	1	1	1	1	1	1	1	1
PA14_RS09100	PA14_22480	1956753	1957070	+	0	#N/A	#N/A	A0A0H2ZDN8	-0.0723375	-0.119033	-0.0128922	-0.637023	-0.97411	-0.721655	-0.812979	0.0660084	-	1	1	1	0.903341	4.00308e-05	0.141613	0.00984791	1
PA14_RS09105	PA14_22490	1957217	1957858	+	azoR3	#N/A	#N/A	A0A0H2ZDU0	0.561462	0.00448259	-0.104456	0.403099	0.365984	0.398227	0.361091	0.500588	-	1	1	1	1	1	1	1	1
PA14_RS09110	PA14_22500	1958113	1958847	-	0	#N/A	#N/A	A0A0H2ZDH1	0.463182	-0.0845696	0.0237167	0.275115	0.517263	0.388034	0.54094	0.437681	-	1	1	1	1	1	1	1	1
PA14_RS09115	PA14_22510	1958941	1959327	-	0	pau00260, pau00630, pau01100, pau01110, pau01200	Glycine, serine and threonine metabolism , Glyoxylate and dicarboxylate metabolism , Metabolic pathways , Biosynthesis of secondary metabolites , Carbon metabolism	A0A0H2ZCF6	0.070801	-0.261739	-0.124461	0.000383009	0.429307	0.194662	0.425705	0.194694	-	1	1	1	1	1	1	1	1
PA14_RS09120	PA14_22520	1959439	1960278	-	0	#N/A	#N/A	A0A0H2ZDR0	0.457692	0.00845225	0.0413194	0.579287	0.772697	0.49143	0.943008	0.366484	-	1	1	1	1	0.0457785	1	0.000481113	1
PA14_RS09125	PA14_22530	1960424	1961041	-	0	pau00480, pau01100	Glutathione metabolism , Metabolic pathways	A0A0H2ZDN4	0.123916	0.342258	0.0944007	-0.399049	-0.074027	-0.303834	-0.123561	0.386609	-	1	1	1	1	1	1	1	1
PA14_RS09130	PA14_22540	1961117	1961671	-	0	pau00130, pau01100, pau01110, pau01240	Ubiquinone and other terpenoid-quinone biosynthesis , Metabolic pathways , Biosynthesis of secondary metabolites , Biosynthesis of cofactors	A0A0H2ZDT7	0.653648	0.398043	0.265907	0.454704	0.718785	0.265515	0.785314	0.569512	-	1	1	1	1	1	1	0.954805	1
PA14_RS09135	PA14_22550	1961773	1962726	+	0	#N/A	#N/A	A0A0H2ZDG9	0.61727	-0.438167	0.13117	0.57705	1.02031	0.617526	1.00233	0.374409	-	1	1	1	1	0.00374651	1	0.00677112	1
PA14_RS09140	PA14_22560	1962803	1963696	-	0	#N/A	#N/A	A0A0H2ZCF1	-0.0900691	0.0162454	0.111805	0.102489	0.240678	-0.139304	0.260027	-0.0761781	-	1	1	1	1	1	1	1	1
PA14_RS09145	PA14_22570	1963706	1964041	-	0	#N/A	#N/A	A0A0H2ZDQ5	-0.227644	-0.0525277	0.0621836	-0.628276	-0.411005	-0.700976	-0.514384	-0.0254453	-	1	1	1	1	1	0.997953	1	1
PA14_RS09150	PA14_22580	1964106	1964870	-	0	#N/A	#N/A	A0A0H2ZDN0	-0.194687	0.26681	0.271645	0.182867	0.368261	0.329935	0.451246	-0.229221	-	1	1	1	1	1	1	1	1
PA14_RS09155	PA14_22590	1965017	1965829	+	0	#N/A	#N/A	A0A0H2ZDT2	-0.121671	0.0514317	0.109329	0.883476	1.62989	0.917236	1.75548	-0.254612	-	1	1	1	0.345252	9.664e-11	0.261816	1.63425e-12	1
PA14_RS09160	PA14_22600	1965826	1966881	+	0	#N/A	#N/A	A0A0H2ZDG5	-0.0141765	0.394085	0.0939401	0.972568	0.939749	0.901612	1.11187	-0.103117	-	1	1	1	0.0105174	0.0207823	0.0695452	0.000284797	1
PA14_RS09165	PA14_22620	1966871	1968262	-	0	pau00230, pau01100, pau02025	Purine metabolism , Metabolic pathways , Biofilm formation	A0A0H2ZCE6	-0.0472425	0.150098	-0.0391203	-0.1036	-0.184168	-0.13759	-0.230818	-0.0614384	-	1	1	1	1	1	1	1	1
PA14_RS09170	PA14_22630	1968479	1968796	-	0	#N/A	#N/A	A0A0H2ZDQ0	0.00766367	-0.176334	-0.149651	-0.00155455	0.083009	0.0806314	0.0907362	-0.0557859	-	1	1	1	1	1	1	1	1
PA14_RS09175	PA14_22640	1968939	1969952	+	0	#N/A	#N/A	A0A0H2ZDM6	-0.257404	0.279865	0.0777344	0.389837	0.143083	0.381914	0.111363	-0.20024	-	1	1	1	1	1	1	1	1
PA14_RS09180	PA14_22650	1969975	1970619	-	0	#N/A	#N/A	A0A0H2ZDS8	-0.240453	0.463486	0.346169	0.561006	-0.180743	0.44601	-0.129735	-0.456706	-	1	1	1	1	1	1	1	1
PA14_RS09185	PA14_22660	1970616	1971554	-	0	pau02010	ABC transporters	A0A0H2ZDG1	0.127882	-0.0458263	0.115187	0.408469	-0.158871	0.386853	-0.276767	0.0784354	-	1	1	1	1	1	1	1	1
PA14_RS09190	PA14_22670	1971556	1972350	-	0	pau02010	ABC transporters	A0A0H2ZCE1	0.0379694	0.220349	0.298714	0.316757	-0.0339135	0.304568	-0.272139	-0.0200887	-	1	1	1	1	1	1	1	1
PA14_RS09195	PA14_22680	1972347	1973492	-	0	pau02010	ABC transporters	A0A0H2ZDP7	0.181283	-0.0586287	0.20375	0.275623	-0.021238	0.299001	0.0581671	0.188575	-	1	1	1	1	1	1	1	1
PA14_RS09200	PA14_22690	1973559	1975013	-	0	#N/A	#N/A	A0A0H2ZDM2	0.0924741	-0.452886	0.0469786	0.21319	0.100473	0.24764	0.111373	0.033812	-	1	1	1	1	1	1	1	1
PA14_RS09205	PA14_22700	1975171	1975542	+	0	#N/A	#N/A	A0A0H2ZDS3	0.426486	-0.699057	-0.357588	0.401771	0.919383	0.339581	1.07318	0.679166	-	1	1	1	1	1	1	1	1
PA14_RS09210	PA14_22710	1975607	1976167	+	0	#N/A	#N/A	A0A0H2ZDF8	-0.247472	0.042695	0.107652	0.152689	-0.206696	0.127257	-0.0692428	-0.0605225	-	1	1	1	1	1	1	1	1
PA14_RS09215	PA14_22720	1976148	1976624	-	0	#N/A	#N/A	A0A0H2ZCD6	0.265499	0.0355683	0.232463	0.347392	0.0154687	0.188724	0.0609096	0.425143	-	1	1	1	1	1	1	1	1
PA14_RS09220	PA14_22730	1976668	1978005	-	0	#N/A	#N/A	A0A0H2ZDP3	2.17982	0.354635	0.292808	0.997586	1.35924	0.847991	1.22632	2.58982	-
PA14_RS09225	PA14_22740	1978120	1978560	-	0	#N/A	#N/A	A0A0H2ZDL8	3.00174	0.574422	0.302357	0.693437	1.07716	0.312896	0.903077	3.39415	-
PA14_RS09230	PA14_22760	1978689	1979366	-	0	pau01503, pau02020	Cationic antimicrobial peptide (CAMP) resistance , Two-component system	A0A0H2ZDR9	-0.640144	-0.178693	0.0255418	0.0656791	0.130733	0.127617	0.282569	-0.823852	-	1	1	1	1	1	1	1	0.739292
PA14_RS09235	PA14_22770	1979377	1979745	-	0	#N/A	#N/A	A0A0H2ZDF5	-0.637123	-0.0475532	0.0522951	-0.122018	-0.204291	-0.0186007	-0.0320728	-0.740364	-	1	1	1	1	1	1	1	0.41034
PA14_RS09240	PA14_22780	1979921	1980220	-	0	#N/A	#N/A	A0A0H2ZCD2	-0.470478	-0.158217	0.0568988	-0.288939	-0.662283	-0.147202	-0.486548	-0.555108	-	1	1	1	1	0.00110996	1	0.839071	0.0699241
PA14_RS09245	PA14_22800	1980222	1980809	-	0	#N/A	#N/A	Q02Q08	-0.233119	-0.410253	-0.0679498	-0.273338	-0.499355	-0.157724	-0.465587	-0.212272	-	1	1	1	1	1	1	1	1
PA14_RS09250	PA14_22820	1981024	1981911	+	0	#N/A	#N/A	A0A0H2ZDN9	-0.208432	-0.147111	-0.0815011	0.0686879	-0.00362591	0.0737753	0.0192264	-0.231355	-	1	1	1	1	1	1	1	1
PA14_RS09255	PA14_22830	1981908	1982537	+	0	#N/A	#N/A	A0A0H2ZDL3	-0.0498457	-0.165308	0.0538883	-0.41792	-0.813049	-0.440664	-0.724762	-0.0501122	-	1	1	1	1	0.000602644	1	0.014493	1
PA14_RS09260	PA14_22840	1982710	1983462	+	0	#N/A	#N/A	A0A0H2ZDR4	-0.0932344	-0.096355	-0.0540511	-0.0329842	-0.490051	0.0952061	-0.390236	-0.135262	-	1	1	1	1	0.0058795	1	0.818314	1
PA14_RS09265	PA14_22860	1983607	1984599	+	scpB	#N/A	#N/A	A0A0H2ZDF2	-0.389453	0.0158426	-0.0630171	0.0761915	-0.239193	0.143555	-0.212054	-0.399717	-	0.825144	1	1	1	1	1	1	0.549678
PA14_RS09270	PA14_22870	1984681	1985211	+	0	#N/A	#N/A	A0A0H2ZCC7	0.254845	-0.00980347	-0.0262482	-0.235756	-0.218182	-0.23654	-0.277057	0.25538	-	1	1	1	1	1	1	1	1
PA14_RS09275	PA14_22880	1985326	1985508	+	0	#N/A	#N/A	A0A0H2ZDN5	0.959722	0.926852	0.160168	-0.0212249	0.114055	-0.0540034	0.113358	0.937998	-	1	1	1	1	1	1	1	1
PA14_RS09280	PA14_22890	1985515	1986519	-	gap	pau00010, pau01100, pau01110, pau01120, pau01200, pau01230	Glycolysis / Gluconeogenesis , Metabolic pathways , Biosynthesis of secondary metabolites , Microbial metabolism in diverse environments , Carbon metabolism , Biosynthesis of amino acids	A0A0H2ZDK8	2.08168	0.452532	0.131643	-0.672013	-0.020263	-0.712775	-0.243999	2.01652	-	2.38128e-09	1	1	1	1	1	1	1.24515e-08
PA14_RS09285	PA14_22910	1986649	1988475	+	edd	pau00030, pau01100, pau01120, pau01200	Pentose phosphate pathway , Metabolic pathways , Microbial metabolism in diverse environments , Carbon metabolism	A0A0H2ZDQ9	1.71916	-0.5239	0.242835	-0.564231	0.104693	-0.661519	-0.0945436	1.46739	-	1.63773e-09	1	1	1	1	1	1	2.68181e-06
PA14_RS09290	PA14_22930	1988578	1989573	+	0	pau00010, pau00052, pau00500, pau00520, pau00521, pau01100, pau01110, pau01120, pau01200, pau01250	Glycolysis / Gluconeogenesis , Galactose metabolism , Starch and sucrose metabolism , Amino sugar and nucleotide sugar metabolism , Streptomycin biosynthesis , Metabolic pathways , Biosynthesis of secondary metabolites , Microbial metabolism in diverse environments , Carbon metabolism , Biosynthesis of nucleotide sugars	Q02PZ9	1.04289	0.21353	0.184301	-0.37063	-0.175695	-0.53085	-0.390747	0.953706	-	0.0886943	1	1	1	1	1	1	0.447205
PA14_RS09295	PA14_22940	1989608	1990336	+	gltR	#N/A	#N/A	A0A0H2ZDE9	1.17715	0.110199	0.113246	-0.44328	0.00885394	-0.683391	-0.342402	1.1122	-	3.84107e-05	1	1	1	1	1	1	0.000248463
PA14_RS09300	PA14_22960	1990360	1991781	+	gtrS	#N/A	#N/A	A0A0H2ZCC2	1.20652	0.274798	0.183693	-0.279992	0.390573	-0.404378	-0.111823	1.20724	-	1.34899e-05	1	1	1	1	1	1	1.31958e-05
PA14_RS09305	PA14_22980	1992306	1993568	+	0	pau02010	ABC transporters	A0A0H2ZDN1	4.32048	0.495467	-0.13501	-0.66446	-0.033516	-0.596981	-0.155278	5.21799	-	2.76357e-42	1	1	1	1	1	1	1.27927e-62
PA14_RS09310	PA14_22990	1993669	1994601	+	0	pau02010	ABC transporters	A0A0H2ZDK3	3.22858	0.134116	-0.356934	0.0293097	0.413426	-0.0435487	0.427759	4.19315	-	7.42124e-22	1	1	1	1	1	1	2.13343e-38
PA14_RS09315	PA14_23000	1994594	1995439	+	0	pau02010	ABC transporters	A0A0H2ZDQ4	3.09923	0.234093	-0.0670599	-0.215419	0.404595	-0.259067	0.16744	4.22815	-	2.13297e-17	1	1	1	1	1	1	2.57266e-34
PA14_RS09320	PA14_23010	1995472	1996632	+	ugpC	pau02010	ABC transporters	A0A0H2ZDE6	3.74533	0.106382	0.0236772	-0.193217	0.228281	0.0170172	0.0866969	4.79998	-	1.53408e-26	1	1	1	1	1	1	5.38135e-45
PA14_RS09325	PA14_23030	1996676	1998040	+	oprB	#N/A	#N/A	A0A0H2ZCB8	2.9775	0.23772	-0.168432	0.141835	0.365754	0.175694	0.239069	4.10309	-	2.36731e-14	1	1	1	1	1	1	3.0651e-29
PA14_RS09330	PA14_23050	1998255	1999106	+	0	#N/A	#N/A	A0A0H2ZDM8	-0.193282	-0.293001	0.0731159	0.261863	0.377197	0.282062	0.396861	-0.238431	-	1	1	1	1	1	1	1	1
PA14_RS09335	PA14_23060	1999115	1999972	-	0	#N/A	#N/A	A0A0H2ZDJ9	0.0320813	-0.537013	-0.0730569	0.145309	0.561954	0.135342	0.499848	-0.0273548	-	1	0.154839	1	1	0.0472623	1	0.46423	1
PA14_RS09340	PA14_23070	2000159	2001628	+	zwf	pau00030, pau00480, pau01100, pau01110, pau01120, pau01200	Pentose phosphate pathway , Glutathione metabolism , Metabolic pathways , Biosynthesis of secondary metabolites , Microbial metabolism in diverse environments , Carbon metabolism	A0A0H2ZDP9	2.00418	-1.01728	0.190421	-0.535778	0.532204	-0.496534	0.231677	1.7128	-	6.52175e-11	0.561434	1	1	1	1	1	2.39015e-07
PA14_RS09345	PA14_23080	2001615	2002331	+	pgl	pau00030, pau01100, pau01110, pau01120, pau01200	Pentose phosphate pathway , Metabolic pathways , Biosynthesis of secondary metabolites , Microbial metabolism in diverse environments , Carbon metabolism	A0A0H2ZDE4	1.61685	-0.566469	0.395036	-0.532927	0.35386	-0.52425	0.197214	1.40036	-	0.00263764	1	1	1	1	1	1	0.0732323
PA14_RS09350	PA14_23090	2002349	2003011	+	0	pau00030, pau00630, pau01100, pau01120, pau01200	Pentose phosphate pathway , Glyoxylate and dicarboxylate metabolism , Metabolic pathways , Microbial metabolism in diverse environments , Carbon metabolism	A0A0H2ZCB4	1.63933	-0.51446	0.317891	-0.530382	0.127229	-0.514515	-0.0383018	1.42278	-	7.50459e-06	1	1	1	1	1	1	0.000817105
PA14_RS09355	PA14_23100	2003101	2003538	-	0	#N/A	#N/A	A0A0H2ZDM4	0.609872	-0.114798	0.0643225	-0.354222	0.144638	-0.250476	0.0317724	0.535754	-	0.192307	1	1	1	1	1	1	1
PA14_RS09360	PA14_23110	2003686	2004846	+	rluB	#N/A	#N/A	A0A0H2ZDJ6	-0.99795	-1.09659	-0.421688	-1.36762	-0.952383	-1.21056	-0.906986	-1.11626	-	1	1	1	1	1	1	1	1
PA14_RS09365	PA14_23120	2004939	2005316	+	0	#N/A	#N/A	A0A0H2ZDP5	-0.376595	-0.30075	-0.0671683	-0.296613	-0.16003	-0.176648	-0.144712	-0.451859	-	1	1	1	1	1	1	1	1
PA14_RS09370	PA14_23130	2005423	2006346	-	0	#N/A	#N/A	A0A0H2ZDE1	-0.0578117	-0.0232474	0.0264019	-0.154732	0.212588	0.0727711	0.270304	-0.127965	-	1	1	1	1	1	1	1	1
PA14_RS09375	PA14_23160	2006575	2007789	-	gltS	#N/A	#N/A	A0A0H2ZCB0	0.0519543	-0.482381	-0.106071	0.92208	1.78243	0.872554	1.71352	-0.214362	-	1	1	1	0.000438801	1.38019e-22	0.00317531	2.51645e-20	1
PA14_RS09380	PA14_23170	2007828	2008763	-	hutG	pau00340, pau01100	Histidine metabolism , Metabolic pathways	Q02PY1	0.0356678	-0.0247722	0.351768	1.27469	1.40574	1.21083	1.50042	-0.275111	-	1	1	1	2.64907e-05	4.39235e-07	0.000206334	2.88572e-08	1
PA14_RS09385	PA14_23190	2008779	2009507	-	0	#N/A	#N/A	A0A0H2ZDM0	0.159455	-0.225163	0.22872	1.50993	1.38989	1.35437	1.5149	0.0362922	-	1	1	1	2.06582e-09	1.09547e-07	6.45964e-07	1.98493e-09	1
PA14_RS09390	PA14_23200	2009666	2010406	-	0	#N/A	#N/A	A0A0H2ZDJ2	0.0537569	-0.572882	0.243065	0.196933	0.0607343	0.180455	0.0755214	-0.0209766	-	1	1	1	1	1	1	1	1
PA14_RS09395	PA14_23210	2010471	2011151	-	mupP	pau00520, pau01100, pau01250	Amino sugar and nucleotide sugar metabolism , Metabolic pathways , Biosynthesis of nucleotide sugars	A0A0H2ZDP1	0.0444111	-0.628826	0.417984	0.140581	-0.0311799	0.0974543	0.0446292	-0.0845322	-	1	1	1	1	1	1	1	1
PA14_RS09400	PA14_23220	2011148	2011846	-	0	pau00130, pau01100, pau01110, pau01240	Ubiquinone and other terpenoid-quinone biosynthesis , Metabolic pathways , Biosynthesis of secondary metabolites , Biosynthesis of cofactors	Q02PX7	-0.026385	-0.68676	0.337607	0.0862286	-0.129571	0.0151461	-0.0821138	-0.217228	-	1	1	1	1	1	1	1	1
PA14_RS09405	PA14_23240	2011997	2013331	-	0	pau00270, pau01100	Cysteine and methionine metabolism , Metabolic pathways	A0A0H2ZDD8	-0.477797	-0.310972	0.135202	-0.00860907	-0.11801	0.05379	-0.0255716	-0.531935	-	0.196894	1	1	1	1	1	1	0.0231473
PA14_RS09410	PA14_23250	2013441	2014517	+	mtnA	pau00270, pau01100	Cysteine and methionine metabolism , Metabolic pathways	Q02PX5	-0.379447	-0.709792	-0.122376	-0.324674	-0.605195	-0.301826	-0.547884	-0.337413	-	1	0.00259959	1	1	0.092265	1	0.596407	1
PA14_RS09415	PA14_23260	2014754	2017519	+	gyrA	#N/A	#N/A	A0A0H2ZCA6	-0.225869	-0.633092	-0.115257	-0.32067	-0.447888	-0.27131	-0.450982	-0.24028	-	1	0.1663	1	1	1	1	1	1
PA14_RS09420	PA14_23270	2017607	2018692	+	serC	pau00260, pau00270, pau00680, pau00750, pau01100, pau01110, pau01120, pau01200, pau01230, pau01240	Glycine, serine and threonine metabolism , Cysteine and methionine metabolism , Methane metabolism , Vitamin B6 metabolism , Metabolic pathways , Biosynthesis of secondary metabolites , Microbial metabolism in diverse environments , Carbon metabolism , Biosynthesis of amino acids , Biosynthesis of cofactors	Q02PX3	-0.162618	-0.594888	-0.0987114	-0.312024	-0.603578	-0.269666	-0.661978	-0.095998	-	1	0.576406	1	1	0.451356	1	0.0873025	1
PA14_RS09425	PA14_23280	2018692	2019789	+	pheA	pau00400, pau01100, pau01110, pau01230	Phenylalanine, tyrosine and tryptophan biosynthesis , Metabolic pathways , Biosynthesis of secondary metabolites , Biosynthesis of amino acids	A0A0H2ZDL6	-0.182365	-0.465126	-0.0844522	-0.233267	-0.805406	-0.199451	-0.770454	-0.0535203	-	1	1	1	1	0.000169478	1	0.000694371	1
PA14_RS09430	PA14_23290	2019858	2020967	+	hisC	pau00340, pau00350, pau00360, pau00400, pau00401, pau01100, pau01110, pau01230	Histidine metabolism , Tyrosine metabolism , Phenylalanine metabolism , Phenylalanine, tyrosine and tryptophan biosynthesis , Novobiocin biosynthesis , Metabolic pathways , Biosynthesis of secondary metabolites , Biosynthesis of amino acids	A0A0H2ZDI8	-0.231357	-0.367384	-0.181215	-0.132053	-0.912381	-0.0943406	-0.889061	-0.195331	-	1	1	1	1	3.62265e-05	1	9.38214e-05	1
PA14_RS09435	PA14_23310	2020960	2023200	+	0	pau00400, pau00401, pau01100, pau01110, pau01230	Phenylalanine, tyrosine and tryptophan biosynthesis , Novobiocin biosynthesis , Metabolic pathways , Biosynthesis of secondary metabolites , Biosynthesis of amino acids	A0A0H2ZDN7	-0.323946	-0.233739	-0.156427	-0.469775	-1.23545	-0.405981	-1.26933	-0.264872	-	1	1	1	1	6.75412e-14	1	1.00033e-14	1
PA14_RS09440	PA14_23320	2023200	2023889	+	cmk	pau00240, pau01100, pau01232	Pyrimidine metabolism , Metabolic pathways , Nucleotide metabolism	Q02PW9	-0.3581	-0.0457883	-0.126961	-0.453441	-1.18932	-0.305087	-0.984732	-0.280668	-	1	1	1	1	2.32823e-13	1	2.28374e-08	1
PA14_RS09445	PA14_23330	2024157	2025836	+	rpsA	pau03010	Ribosome	A0A0H2ZDD5	-0.610407	-0.799253	-0.327991	-0.94793	-0.868485	-0.849169	-0.831523	-0.564643	-	1	1	1	1	1	1	1	1
PA14_RS09450	PA14_23340	2025973	2026257	+	ihfB	#N/A	#N/A	Q02PW7	-0.237886	0.446898	0.00245096	-0.0980392	-0.0467318	-0.129647	-0.0366939	-0.323108	-	1	1	1	1	1	1	1	1
PA14_RS09455	PA14_23350	2026291	2026590	+	0	#N/A	#N/A	A0A0H2ZCA0	-0.192263	0.168553	-0.23847	-0.333632	-0.166334	-0.258959	-0.190976	-0.202542	-	1	1	1	1	1	1	1	1
PA14_RS09460	PA14_23360	2026846	2027928	+	0	#N/A	#N/A	A0A0H2ZDL1	-0.0102165	0.0508969	-0.399047	-0.0830967	-0.221867	0.00472777	-0.0427413	0.240996	-	1	1	1	1	1	1	1	1
PA14_RS09465	PA14_23370	2028084	2029220	+	wecB	pau00520, pau00541, pau01100, pau01250, pau02020	Amino sugar and nucleotide sugar metabolism , O-Antigen nucleotide sugar biosynthesis , Metabolic pathways , Biosynthesis of nucleotide sugars , Two-component system	A0A0H2ZDI5	-0.38627	-0.519702	-0.343286	-0.590782	-1.17045	-0.510961	-1.02478	-0.200751	-	1	1	1	1	1.06935e-07	1	2.44408e-05	1
PA14_RS09470	PA14_23380	2029301	2030569	+	wecC	pau00520, pau00541, pau01100, pau01250, pau02020	Amino sugar and nucleotide sugar metabolism , O-Antigen nucleotide sugar biosynthesis , Metabolic pathways , Biosynthesis of nucleotide sugars , Two-component system	A0A0H2ZDN3	-0.341232	-0.459764	-0.376457	-0.407283	-0.949246	-0.370416	-0.805448	-0.228421	-	1	1	1	1	0.0479339	1	0.912137	1
PA14_RS09475	PA14_23390	2030647	2031909	+	0	#N/A	#N/A	A0A0H2ZDD2	-0.261576	0.0610698	-0.517285	0.568483	-0.0101502	0.650455	0.180401	-0.137612	-	1	1	1	1	1	1	1	1
PA14_RS09480	PA14_23400	2031902	2033236	+	0	#N/A	#N/A	A0A0H2ZC97	-0.137775	0.202589	-0.589112	0.378251	-0.380707	0.521281	-0.170449	-0.30794	-	1	1	1	1	1	1	1	1
PA14_RS29910	PA14_23410	2033233	2034075	+	0	#N/A	#N/A	A0A0H2ZDK6	0.244081	-0.0706441	-0.661284	0.359579	-0.361985	0.507081	-0.0708084	-0.1169	-	1	1	1	1	1	1	1	1
PA14_RS09485	PA14_23420	2034213	2036357	+	0	#N/A	#N/A	A0A0H2ZDI1	0.20598	-0.0737972	-0.653314	-0.437358	-1.09689	-0.163512	-0.755882	-0.103456	-	1	1	1	1	1	1	1	1
PA14_RS09490	PA14_23430	2036366	2038018	+	0	#N/A	#N/A	A0A0H2ZDM9	0.143281	0.205405	-0.666931	-0.130164	-1.02262	0.169357	-0.645277	-0.0553584	-	1	1	1	1	1	1	1	1
PA14_RS29915	PA14_23440	2038087	2039199	+	0	#N/A	#N/A	A0A0H2ZDC7	-0.0679823	0.111517	-0.599368	-0.469082	-1.3863	-0.0949243	-0.988707	-0.214855	-	1	1	1	1	0.00278812	1	1	1
PA14_RS29920	PA14_23450	2039196	2040149	+	0	pau00541, pau01100, pau01250	O-Antigen nucleotide sugar biosynthesis , Metabolic pathways , Biosynthesis of nucleotide sugars	A0A0H2ZC92	-0.181428	0.13823	-0.610219	-0.439301	-1.33045	-0.10647	-0.906714	-0.196062	-	1	1	1	1	0.00152998	1	1	1
PA14_RS09495	PA14_23460	2040149	2041165	+	0	#N/A	#N/A	A0A0H2ZDK1	-0.266259	0.274303	-0.684997	-0.148237	-0.892276	0.142565	-0.490819	-0.102412	-	1	1	1	1	1	1	1	1
PA14_RS09500	PA14_23470	2041610	2043607	+	0	pau00541, pau00552, pau01100, pau01250	O-Antigen nucleotide sugar biosynthesis , Teichoic acid biosynthesis , Metabolic pathways , Biosynthesis of nucleotide sugars	A0A0H2ZDH7	-0.106324	0.334598	-0.387045	-0.200473	-0.548534	0.0602794	-0.316408	0.0856523	-	1	1	1	1	0.235928	1	1	1
PA14_RS09505	PA14_23480	2043798	2044127	+	0	#N/A	#N/A	A0A0H2ZDM5	-0.177247	-0.264541	-0.342338	1.04953	1.18033	1.11864	1.31051	-0.191825	-	1	1	1	0.0074752	0.000269525	0.00158247	8.34847e-06	1
PA14_RS09510	PA14_23490	2044200	2044275	-	0	pau00970	Aminoacyl-tRNA biosynthesis	#N/A	0.115775	0.44762	-0.126081	0.587521	0.298336	0.821149	0.342806	0.125481	-	1	1	1	1	1	1	1	1
PA14_RS09515	PA14_23500	2044344	2045540	-	0	pau00270, pau00350, pau00360, pau00400, pau00401, pau01100, pau01110, pau01230	Cysteine and methionine metabolism , Tyrosine metabolism , Phenylalanine metabolism , Phenylalanine, tyrosine and tryptophan biosynthesis , Novobiocin biosynthesis , Metabolic pathways , Biosynthesis of secondary metabolites , Biosynthesis of amino acids	A0A0H2ZDC3	-0.341576	-0.0930567	-0.17025	-0.608934	-0.998059	-0.555361	-0.911713	-0.168071	-	1	1	1	1	0.000316634	1	0.00418805	1
PA14_RS09520	PA14_23510	2045728	2047740	+	uvrB	pau03420	Nucleotide excision repair	A0A0H2ZC86	0.0904911	-0.337322	0.0850259	-0.172058	-0.611027	-0.207401	-0.553298	0.0954483	-	1	1	1	1	0.0367241	1	0.272766	1
PA14_RS09525	PA14_23520	2047744	2049243	-	0	#N/A	#N/A	A0A0H2ZDJ7	0.192686	-0.298948	0.106171	0.595026	0.408596	0.632351	0.425812	0.0384762	-	1	1	1	1	1	1	1	1
PA14_RS09530	PA14_23530	2049293	2050327	-	0	#N/A	#N/A	A0A0H2ZDH4	0.200586	-1.15547	0.174269	0.742554	0.73732	0.703085	0.647164	0.06728	-	1	1	1	1	1	1	1	1
PA14_RS09535	PA14_23540	2050430	2051350	+	0	#N/A	#N/A	A0A0H2ZDM1	0.168675	-0.147394	0.20048	0.24879	0.258119	0.335868	0.138196	0.0943841	-	1	1	1	1	1	1	1	1
PA14_RS09540	PA14_23560	2051388	2052872	+	gltX	pau00860, pau00970, pau01100, pau01110, pau01120, pau01240	Porphyrin metabolism , Aminoacyl-tRNA biosynthesis , Metabolic pathways , Biosynthesis of secondary metabolites , Microbial metabolism in diverse environments , Biosynthesis of cofactors	Q02PU7	-0.382826	-1.01091	-0.120548	-0.773183	-0.777398	-0.687807	-0.863769	-0.344713	-	1	3.89906e-05	1	0.0537263	0.0469043	0.479048	0.00432234	1
PA14_RS09545	0	2053074	2053149	+	0	#N/A	#N/A	#N/A	-0.35617	0.618935	-0.632083	0.192174	-0.430696	0.284729	-0.367668	-0.310794	-	1	1	1	1	1	1	1	1
PA14_RS09550	0	2053198	2053273	+	0	#N/A	#N/A	#N/A	-0.24587	0.693055	-0.482228	0.208111	-0.562179	0.337756	-0.373404	-0.205589	-	1	1	1	1	1	1	1	1
PA14_RS09555	PA14_23570	2053367	2053442	+	0	pau00970	Aminoacyl-tRNA biosynthesis	#N/A	-0.286246	0.605377	-0.450721	0.114711	-0.692576	0.147963	-0.508417	-0.264935	-	1	1	1	1	1	1	1	1
PA14_RS09560	PA14_23580	2053489	2053564	+	0	pau00970	Aminoacyl-tRNA biosynthesis	#N/A	-0.331537	0.414772	-0.490287	0.0668605	-0.598045	0.169151	-0.661841	-0.377708	-	1	1	1	1	1	1	1	1
PA14_RS09565	PA14_23590	2053723	2054265	+	0	#N/A	#N/A	A0A0H2ZDB8	0.157634	-0.765472	-0.238397	0.607872	1.24298	0.815351	1.1707	0.105706	-	1	1	1	1	0.00491241	1	0.0228491	1
PA14_RS09570	PA14_23610	2054277	2055134	+	0	#N/A	#N/A	A0A0H2ZC82	-0.112984	-0.530834	-0.116016	0.580286	1.17496	0.765569	1.11981	-0.00886404	-	1	1	1	1	0.00326588	1	0.012037	1
PA14_RS09575	PA14_23620	2055247	2055894	+	0	pau00030, pau00630, pau01100, pau01120, pau01200	Pentose phosphate pathway , Glyoxylate and dicarboxylate metabolism , Metabolic pathways , Microbial metabolism in diverse environments , Carbon metabolism	A0A0H2ZDJ4	-0.428618	-0.218692	-0.0294195	-0.464405	-0.188123	-0.267374	-0.293234	-0.241555	-	1	1	1	1	1	1	1	1
PA14_RS09580	PA14_23630	2055894	2056331	+	0	#N/A	#N/A	A0A0H2ZDH0	-0.160688	-0.31122	-0.0491957	-0.549914	-0.145188	-0.429711	-0.289968	-0.0993247	-	1	1	1	0.503327	1	1	1	1
PA14_RS09585	PA14_23640	2056424	2057383	+	0	#N/A	#N/A	A0A0H2ZDL7	-0.607232	-0.437193	-0.249641	-0.457067	-0.173767	-0.25691	-0.207182	-0.531285	-	1	1	1	1	1	1	1	1
PA14_RS09590	PA14_23650	2057398	2058144	-	0	#N/A	#N/A	A0A0H2ZDB3	0.115533	-0.244498	0.183965	-0.147384	0.458471	0.0247676	0.457108	0.0354595	-	1	1	1	1	1	1	1	1
PA14_RS09595	PA14_23670	2058161	2058964	-	0	#N/A	#N/A	A0A0H2ZC77	-0.106209	-0.13917	0.426233	-0.573718	0.059876	-0.447503	-0.0457638	-0.249653	-	1	1	1	1	1	1	1	1
PA14_RS09600	PA14_23680	2059122	2059571	+	0	#N/A	#N/A	A0A0H2ZDI9	2.84009	-0.814899	-0.299705	-0.500717	2.47774	-0.498494	2.28104	2.83455	-	0.12295	1	1	1	1	1	1	0.127601
PA14_RS09605	PA14_23690	2059615	2060943	-	0	#N/A	#N/A	A0A0H2ZDG8	1.99271	-1.08241	-0.1502	-0.167928	2.72522	0.114553	2.55587	1.61988	-
PA14_RS09610	PA14_23700	2061055	2061966	+	0	#N/A	#N/A	A0A0H2ZDL4	1.06646	-1.00552	0.164502	0.205074	1.40153	0.209275	1.42411	0.72624	-	0.107841	0.426238	1	1	0.000103067	1	6.41637e-05	1
PA14_RS09615	PA14_23720	2062046	2062423	+	0	#N/A	#N/A	A0A0H2ZDA9	1.10199	-0.670023	0.138025	0.190091	0.924068	0.199522	0.970081	0.861277	-	0.0100572	1	1	1	0.361262	1	0.159442	1
PA14_RS09620	PA14_23730	2062516	2063409	-	0	#N/A	#N/A	A0A0H2ZC72	0.632038	-0.419167	0.208299	0.303782	0.948645	0.347569	0.883121	0.416551	-	1	1	1	1	0.000323067	1	0.00281262	1
PA14_RS09625	PA14_23750	2063572	2064996	+	leuC	pau00290, pau00660, pau01100, pau01110, pau01210, pau01230	Valine, leucine and isoleucine biosynthesis , C5-Branched dibasic acid metabolism , Metabolic pathways , Biosynthesis of secondary metabolites , 2-Oxocarboxylic acid metabolism , Biosynthesis of amino acids	Q02PT4	0.347002	-0.461625	0.237949	0.134345	0.42233	0.105143	0.40238	0.348022	-	1	1	1	1	1	1	1	1
PA14_RS09630	PA14_23760	2065008	2065646	+	leuD	pau00290, pau00660, pau01100, pau01110, pau01210, pau01230	Valine, leucine and isoleucine biosynthesis , C5-Branched dibasic acid metabolism , Metabolic pathways , Biosynthesis of secondary metabolites , 2-Oxocarboxylic acid metabolism , Biosynthesis of amino acids	Q02PT3	0.311981	-0.243885	0.215355	0.14172	-0.0773211	-0.101199	0.0401438	0.307974	-	1	1	1	1	1	1	1	1
PA14_RS09635	PA14_23770	2065718	2066479	+	0	#N/A	#N/A	A0A0H2ZDI6	-0.00604927	-0.110275	0.0886774	0.566832	0.361869	0.568667	0.375773	-0.0884952	-	1	1	1	1	1	1	1	1
PA14_RS09640	PA14_23790	2066538	2067620	+	leuB	pau00290, pau00660, pau01100, pau01110, pau01210, pau01230	Valine, leucine and isoleucine biosynthesis , C5-Branched dibasic acid metabolism , Metabolic pathways , Biosynthesis of secondary metabolites , 2-Oxocarboxylic acid metabolism , Biosynthesis of amino acids	A0A0H2ZDG4	0.0871758	-0.390119	-0.034254	-0.308635	-0.512283	-0.212945	-0.471885	0.196334	-	1	1	1	1	1	1	1	1
PA14_RS09645	PA14_23800	2067690	2068802	+	asd	pau00260, pau00261, pau00270, pau00300, pau01100, pau01110, pau01120, pau01210, pau01230	Glycine, serine and threonine metabolism , Monobactam biosynthesis , Cysteine and methionine metabolism , Lysine biosynthesis , Metabolic pathways , Biosynthesis of secondary metabolites , Microbial metabolism in diverse environments , 2-Oxocarboxylic acid metabolism , Biosynthesis of amino acids	A0A0H2ZDK9	-0.035458	-0.641367	0.165459	-0.721777	-0.867258	-0.685872	-0.900752	-0.0794408	-	1	0.000697562	1	1.53905e-05	4.67357e-09	9.82016e-05	7.08057e-10	1
PA14_RS09650	PA14_23810	2068904	2069914	+	0	#N/A	#N/A	A0A0H2ZDA7	-0.42767	-0.47736	-0.137945	-0.294228	-0.181407	-0.237459	-0.172829	-0.405749	-	1	0.508113	1	1	1	1	1	1
PA14_RS09655	PA14_23830	2070083	2072857	+	fimV	#N/A	#N/A	A0A0H2ZC68	-0.193645	-0.405251	0.159024	-0.0739552	-0.576003	-0.203635	-0.645437	-0.223237	-	1	0.485338	1	1	0.000126882	1	2.33825e-06	1
PA14_RS09660	PA14_23840	2072879	2073736	+	truA	#N/A	#N/A	A0A0H2ZDI2	-0.187516	-0.624898	-0.0803049	0.396601	-0.393225	0.250332	-0.508087	-0.292916	-	1	1	1	1	1	1	1	1
PA14_RS09665	PA14_23850	2073825	2074460	+	0	pau00400, pau01100, pau01110, pau01230	Phenylalanine, tyrosine and tryptophan biosynthesis , Metabolic pathways , Biosynthesis of secondary metabolites , Biosynthesis of amino acids	Q02PS6	-0.054022	-0.0127778	0.0773216	0.250598	-0.01573	0.281189	-0.0503113	-0.143948	-	1	1	1	1	1	1	1	1
PA14_RS09670	PA14_23860	2074729	2075601	+	accD	pau00061, pau00620, pau00640, pau01100, pau01110, pau01120, pau01200, pau01212	Fatty acid biosynthesis , Pyruvate metabolism , Propanoate metabolism , Metabolic pathways , Biosynthesis of secondary metabolites , Microbial metabolism in diverse environments , Carbon metabolism , Fatty acid metabolism	Q02PS5	-0.084092	-0.134595	-0.139355	0.0812009	-0.0174926	0.0788088	-0.0891613	-0.0476949	-	1	1	1	1	1	1	1	1
PA14_RS09675	PA14_23880	2075598	2076887	+	folC	pau00790, pau01100, pau01240	Folate biosynthesis , Metabolic pathways , Biosynthesis of cofactors	A0A0H2ZDG0	-0.272033	0.198863	-0.0761835	0.250026	-0.0397875	0.318669	-0.0869695	-0.36737	-	1	1	1	1	1	1	1	1
PA14_RS09680	PA14_23890	2076891	2077538	+	0	#N/A	#N/A	A0A0H2ZDK5	-0.0319138	0.313061	0.00768109	0.214855	-0.0766199	0.255994	-0.184495	-0.0445244	-	1	1	1	1	1	1	1	1
PA14_RS09685	PA14_23900	2077612	2078154	+	0	#N/A	#N/A	A0A0H2ZDA2	-0.0232193	-0.08677	-0.245963	0.604105	0.65245	0.728308	0.621057	-0.0757088	-	1	1	1	1	1	0.738547	1	1
PA14_RS09690	PA14_23920	2078376	2079881	+	purF	pau00230, pau00250, pau01100, pau01110	Purine metabolism , Alanine, aspartate and glutamate metabolism , Metabolic pathways , Biosynthesis of secondary metabolites	A0A0H2ZC62	-0.187381	-0.474324	-0.117082	-0.166662	-0.335608	-0.0756309	-0.295826	-0.0536685	-	1	1	1	1	1	1	1	1
PA14_RS09695	PA14_23930	2079898	2081109	+	0	pau00270, pau00920, pau01100	Cysteine and methionine metabolism , Sulfur metabolism , Metabolic pathways	A0A0H2ZDH9	-0.306836	-0.276639	-0.0677837	-0.0812317	-0.49507	0.0281286	-0.431135	-0.33047	-	1	1	1	1	1	1	1	1
PA14_RS09700	PA14_23950	2081106	2081873	+	0	#N/A	#N/A	A0A0H2ZDF6	-0.646116	0.0850779	-0.11707	0.243385	-0.374148	0.318035	-0.27581	-0.600043	-	0.426007	1	1	1	1	1	1	1
PA14_RS09705	PA14_23970	2081960	2083936	-	xcpQ	pau03070	Bacterial secretion system	A0A0H2ZDH6	-0.67093	0.688018	-0.767	-0.874883	-1.48259	-0.359877	-1.03292	0.30132	-	1	1	0.738261	0.0751244	8.64564e-10	1	0.00157773	1
PA14_RS09710	PA14_23980	2083941	2084648	-	xcpP	pau03070	Bacterial secretion system	A0A0H2ZD74	-0.918577	0.926267	-0.773848	-0.404057	-0.995293	0.200356	-0.394616	-0.0529766	-	0.000106989	5.5158e-05	0.0115461	1	6.98341e-06	1	1	1
PA14_RS09715	PA14_23990	2084868	2086376	+	xcpR	pau03070	Bacterial secretion system	A0A0H2ZC25	-0.799645	0.708853	-0.642515	-0.944383	-1.4043	-0.5543	-1.15755	0.00808	-	0.0277638	0.272756	1	0.000430063	7.25104e-12	1	2.85594e-07	1
PA14_RS09720	PA14_24010	2086376	2087593	+	xcpS	pau03070	Bacterial secretion system	A0A0H2ZDF1	-0.801943	0.818128	-0.687614	-0.752095	-1.39125	-0.37994	-1.35757	-0.128603	-	0.118367	0.069138	1	0.406368	1.26324e-09	1	7.44529e-09	1
PA14_RS09725	PA14_24020	2087598	2088044	+	xcpT	pau03070	Bacterial secretion system	A0A0H2ZDD3	-0.696563	0.57727	-0.843551	-1.19525	-2.20313	-0.896635	-2.00927	0.015773	-	1	1	1	0.00492592	1.00057e-15	1	1.4383e-12	1
PA14_RS09730	PA14_24040	2088051	2088569	+	xcpU	pau03070	Bacterial secretion system	A0A0H2ZDH2	-0.889767	0.935729	-0.599216	-0.763035	-1.79158	-0.37864	-1.63796	-0.556372	-	1	0.959642	1	1	1.03085e-08	1	9.73969e-07	1
PA14_RS09735	PA14_24050	2088566	2088955	+	xcpV	pau03070	Bacterial secretion system	A0A0H2ZD70	-0.857734	0.851491	-0.676997	-0.433413	-1.34696	-0.0139078	-1.23176	-0.342882	-	1	0.940483	1	1	3.12048e-05	1	0.000756551	1
PA14_RS09740	PA14_24060	2088952	2089665	+	xcpW	pau03070	Bacterial secretion system	A0A0H2ZC21	-0.897384	0.854958	-0.556072	-0.197312	-1.23166	0.0792188	-1.105	-0.470227	-	0.108112	0.21284	1	1	3.10533e-05	1	0.00123444	1
[truncated: 4,015 more rows]

## Sheet: Mix vs lasR
locus_tag	old_locus_tag	Start	End	Strand	Name	Kegg_pathway	Kegg_pathway_name	UniProtKB AC	PA14_Mix_vs_lasR_res.log2FoldChange	PA14_Mix_vs_lasR_res.padj
[truncated: 184 more rows]

## Sheet: Mix vs Mix base
locus_tag	old_locus_tag	Start	End	Strand	Name	Kegg_pathway	Kegg_pathway_name	UniProtKB AC	PA14_Mix_vs_Mix_base.log2FoldChange	PA14_Mix_vs_Mix_base.padj
[truncated: 317 more rows]

[truncated: 7 more sheets: Mix vs Mix lasR, Mix vs Mix lasR swap, Mix vs Mix lasR + tob, Mix vs Mix swap, Mix vs Mix + tob, Mix vs PA14, Raw read counts]
